# Supplementary material for: Long non-coding RNAs expression and regulation across different brain regions in primates
Source: Sci Data. 2024 May 28;11:545. doi: 10.1038/s41597-024-03380-3 (PMC11133376; doi:10.1038/s41597-024-03380-3)
Supplement: Supplementary file 2 — Supplementary Files [file 41597_2024_3380_MOESM2_ESM.zip]

Archive with 6 entries (6 files):
- Supplement_File1.xlsx
- Supplement_File2.xlsx
- Supplement_File3.xlsx
- Supplement_File4.xlsx
- Supplement_File5.docx
- Supplement_File6.xlsx
