# Supplementary material for: Long non-coding RNAs expression and regulation across different brain regions in primates
Source: Sci Data. 2024 May 28;11:545. doi: 10.1038/s41597-024-03380-3 (PMC11133376; doi:10.1038/s41597-024-03380-3)
Supplement: Supplementary file 2 — Supplementary Files [file 41597_2024_3380_MOESM2_ESM.zip › Supplement_File1.xlsx]

## Sheet: Orthologs_of_organism
Organism	LncRNA_id	Orthologs	LncRNA_id2
Human	TCONS_00000009	Chimp	TCONS_00036053
Human	TCONS_00000019	Chimp	TCONS_00027528
Human	TCONS_00000019	Chimp	TCONS_00027587
Human	TCONS_00000019	Chimp	TCONS_00046198
Human	TCONS_00000069	Chimp	TCONS_00000228
Human	TCONS_00000069	Chimp	TCONS_00020157
Human	TCONS_00000070	Chimp	TCONS_00000228
Human	TCONS_00000070	Chimp	TCONS_00020157
Human	TCONS_00000071	Chimp	TCONS_00000228
Human	TCONS_00000071	Chimp	TCONS_00020157
Human	TCONS_00000094	Chimp	TCONS_00000053
Human	TCONS_00000094	Chimp	TCONS_00002569
Human	TCONS_00000650	Chimp	TCONS_00000306
Human	TCONS_00000705	Chimp	TCONS_00000338
Human	TCONS_00000705	Chimp	TCONS_00000339
Human	TCONS_00000705	Chimp	TCONS_00000340
Human	TCONS_00000706	Chimp	TCONS_00000338
Human	TCONS_00000706	Chimp	TCONS_00000339
Human	TCONS_00000706	Chimp	TCONS_00000340
Human	TCONS_00000707	Chimp	TCONS_00000338
Human	TCONS_00000707	Chimp	TCONS_00000339
Human	TCONS_00000707	Chimp	TCONS_00000340
Human	TCONS_00000745	Chimp	TCONS_00000359
Human	TCONS_00000812	Chimp	TCONS_00000390
Human	TCONS_00000826	Chimp	TCONS_00000391
Human	TCONS_00000860	Chimp	TCONS_00000413
Human	TCONS_00000988	Chimp	TCONS_00000477
Human	TCONS_00001006	Chimp	TCONS_00000485
Human	TCONS_00001006	Chimp	TCONS_00000486
Human	TCONS_00001007	Chimp	TCONS_00000485
Human	TCONS_00001007	Chimp	TCONS_00000486
Human	TCONS_00001008	Chimp	TCONS_00000485
Human	TCONS_00001008	Chimp	TCONS_00000486
Human	TCONS_00001045	Chimp	TCONS_00000515
Human	TCONS_00001046	Chimp	TCONS_00000516
Human	TCONS_00001114	Chimp	TCONS_00000541
Human	TCONS_00001115	Chimp	TCONS_00000541
Human	TCONS_00001372	Chimp	TCONS_00000677
Human	TCONS_00001413	Chimp	TCONS_00000700
Human	TCONS_00001636	Chimp	TCONS_00000774
Human	TCONS_00001830	Chimp	TCONS_00000883
Human	TCONS_00001863	Chimp	TCONS_00000901
Human	TCONS_00001955	Chimp	TCONS_00000940
Human	TCONS_00001982	Chimp	TCONS_00000954
Human	TCONS_00001984	Chimp	TCONS_00000955
Human	TCONS_00001987	Chimp	TCONS_00000959
Human	TCONS_00001987	Chimp	TCONS_00000960
Human	TCONS_00001988	Chimp	TCONS_00000959
Human	TCONS_00001988	Chimp	TCONS_00000960
Human	TCONS_00002162	Chimp	TCONS_00001044
Human	TCONS_00002185	Chimp	TCONS_00001439
Human	TCONS_00002185	Chimp	TCONS_00005053
Human	TCONS_00002185	Chimp	TCONS_00034917
Human	TCONS_00002185	Chimp	TCONS_00040846
Human	TCONS_00002219	Chimp	TCONS_00001080
Human	TCONS_00002220	Chimp	TCONS_00001080
Human	TCONS_00002284	Chimp	TCONS_00001111
Human	TCONS_00002301	Chimp	TCONS_00001117
Human	TCONS_00002355	Chimp	TCONS_00001143
Human	TCONS_00002355	Chimp	TCONS_00001144
Human	TCONS_00002593	Chimp	TCONS_00003907
Human	TCONS_00002602	Chimp	TCONS_00003900
Human	TCONS_00002602	Chimp	TCONS_00003901
Human	TCONS_00002603	Chimp	TCONS_00003900
Human	TCONS_00002603	Chimp	TCONS_00003901
Human	TCONS_00002647	Chimp	TCONS_00027350
Human	TCONS_00002669	Chimp	TCONS_00003867
Human	TCONS_00002743	Chimp	TCONS_00023398
Human	TCONS_00002759	Chimp	TCONS_00052471
Human	TCONS_00002907	Chimp	TCONS_00027456
Human	TCONS_00002921	Chimp	TCONS_00019910
Human	TCONS_00002921	Chimp	TCONS_00019911
Human	TCONS_00002921	Chimp	TCONS_00019912
Human	TCONS_00002921	Chimp	TCONS_00019913
Human	TCONS_00002921	Chimp	TCONS_00027473
Human	TCONS_00002921	Chimp	TCONS_00046764
Human	TCONS_00002921	Chimp	TCONS_00052459
Human	TCONS_00002923	Chimp	TCONS_00027510
Human	TCONS_00002942	Chimp	TCONS_00001266
Human	TCONS_00003029	Chimp	TCONS_00001439
Human	TCONS_00003029	Chimp	TCONS_00005053
Human	TCONS_00003031	Chimp	TCONS_00001439
Human	TCONS_00003031	Chimp	TCONS_00005053
Human	TCONS_00003032	Chimp	TCONS_00001439
Human	TCONS_00003032	Chimp	TCONS_00005053
Human	TCONS_00003098	Chimp	TCONS_00001470
Human	TCONS_00003127	Chimp	TCONS_00001487
Human	TCONS_00003131	Chimp	TCONS_00001498
Human	TCONS_00003131	Chimp	TCONS_00001499
Human	TCONS_00003186	Chimp	TCONS_00001532
Human	TCONS_00003188	Chimp	TCONS_00001533
Human	TCONS_00003230	Chimp	TCONS_00001553
Human	TCONS_00003231	Chimp	TCONS_00001553
Human	TCONS_00003614	Chimp	TCONS_00001745
Human	TCONS_00003689	Chimp	TCONS_00001775
Human	TCONS_00003702	Chimp	TCONS_00001781
Human	TCONS_00003703	Chimp	TCONS_00001781
Human	TCONS_00003749	Chimp	TCONS_00001809
Human	TCONS_00003853	Chimp	TCONS_00001867
Human	TCONS_00003853	Chimp	TCONS_00001868
Human	TCONS_00003982	Chimp	TCONS_00001940
Human	TCONS_00003983	Chimp	TCONS_00001940
Human	TCONS_00003984	Chimp	TCONS_00001940
Human	TCONS_00004023	Chimp	TCONS_00001956
Human	TCONS_00004024	Chimp	TCONS_00001958
Human	TCONS_00004025	Chimp	TCONS_00001958
Human	TCONS_00004034	Chimp	TCONS_00001962
Human	TCONS_00004034	Chimp	TCONS_00001964
Human	TCONS_00004034	Chimp	TCONS_00001965
Human	TCONS_00004035	Chimp	TCONS_00001962
Human	TCONS_00004035	Chimp	TCONS_00001964
Human	TCONS_00004035	Chimp	TCONS_00001965
Human	TCONS_00004055	Chimp	TCONS_00001974
Human	TCONS_00004092	Chimp	TCONS_00001992
Human	TCONS_00004190	Chimp	TCONS_00002042
Human	TCONS_00004404	Chimp	TCONS_00002154
Human	TCONS_00004446	Chimp	TCONS_00002179
Human	TCONS_00004524	Chimp	TCONS_00002234
Human	TCONS_00004589	Chimp	TCONS_00027526
Human	TCONS_00004589	Chimp	TCONS_00046204
Human	TCONS_00004589	Chimp	TCONS_00047657
Human	TCONS_00004590	Chimp	TCONS_00027528
Human	TCONS_00004597	Chimp	TCONS_00027526
Human	TCONS_00004597	Chimp	TCONS_00046204
Human	TCONS_00004597	Chimp	TCONS_00047657
Human	TCONS_00004845	Chimp	TCONS_00002413
Human	TCONS_00004889	Chimp	TCONS_00002432
Human	TCONS_00004916	Chimp	TCONS_00002448
Human	TCONS_00004917	Chimp	TCONS_00002450
Human	TCONS_00004998	Chimp	TCONS_00002497
Human	TCONS_00005005	Chimp	TCONS_00002502
Human	TCONS_00005006	Chimp	TCONS_00002502
Human	TCONS_00005096	Chimp	TCONS_00027598
Human	TCONS_00005474	Chimp	TCONS_00002737
Human	TCONS_00005533	Chimp	TCONS_00002760
Human	TCONS_00005562	Chimp	TCONS_00002775
Human	TCONS_00005569	Chimp	TCONS_00002779
Human	TCONS_00005687	Chimp	TCONS_00002817
Human	TCONS_00005721	Chimp	TCONS_00000307
Human	TCONS_00005755	Chimp	TCONS_00002847
Human	TCONS_00005761	Chimp	TCONS_00002847
Human	TCONS_00005840	Chimp	TCONS_00002891
Human	TCONS_00005841	Chimp	TCONS_00002891
Human	TCONS_00005868	Chimp	TCONS_00002903
Human	TCONS_00005907	Chimp	TCONS_00002924
Human	TCONS_00005952	Chimp	TCONS_00002948
Human	TCONS_00005953	Chimp	TCONS_00002948
Human	TCONS_00005984	Chimp	TCONS_00002966
Human	TCONS_00005984	Chimp	TCONS_00002967
Human	TCONS_00005985	Chimp	TCONS_00002966
Human	TCONS_00005985	Chimp	TCONS_00002967
Human	TCONS_00006054	Chimp	TCONS_00003009
Human	TCONS_00006054	Chimp	TCONS_00003010
Human	TCONS_00006057	Chimp	TCONS_00003015
Human	TCONS_00006058	Chimp	TCONS_00003013
Human	TCONS_00006058	Chimp	TCONS_00003015
Human	TCONS_00006059	Chimp	TCONS_00003012
Human	TCONS_00006059	Chimp	TCONS_00003013
Human	TCONS_00006059	Chimp	TCONS_00003015
Human	TCONS_00006060	Chimp	TCONS_00003014
Human	TCONS_00006061	Chimp	TCONS_00003013
Human	TCONS_00006061	Chimp	TCONS_00003015
Human	TCONS_00006062	Chimp	TCONS_00003013
Human	TCONS_00006062	Chimp	TCONS_00003015
Human	TCONS_00006063	Chimp	TCONS_00003012
Human	TCONS_00006063	Chimp	TCONS_00003013
Human	TCONS_00006063	Chimp	TCONS_00003015
Human	TCONS_00006065	Chimp	TCONS_00003012
Human	TCONS_00006065	Chimp	TCONS_00003013
Human	TCONS_00006065	Chimp	TCONS_00003015
Human	TCONS_00006066	Chimp	TCONS_00003013
Human	TCONS_00006066	Chimp	TCONS_00003015
Human	TCONS_00006416	Chimp	TCONS_00003168
Human	TCONS_00006513	Chimp	TCONS_00003223
Human	TCONS_00006575	Chimp	TCONS_00003257
Human	TCONS_00006581	Chimp	TCONS_00003260
Human	TCONS_00006581	Chimp	TCONS_00003261
Human	TCONS_00006763	Chimp	TCONS_00003367
Human	TCONS_00006764	Chimp	TCONS_00003367
Human	TCONS_00006876	Chimp	TCONS_00000850
Human	TCONS_00006948	Chimp	TCONS_00003465
Human	TCONS_00006949	Chimp	TCONS_00003465
Human	TCONS_00006953	Chimp	TCONS_00003466
Human	TCONS_00006962	Chimp	TCONS_00003470
Human	TCONS_00006975	Chimp	TCONS_00003478
Human	TCONS_00007022	Chimp	TCONS_00003499
Human	TCONS_00007025	Chimp	TCONS_00003503
Human	TCONS_00007061	Chimp	TCONS_00003524
Human	TCONS_00007096	Chimp	TCONS_00003539
Human	TCONS_00007101	Chimp	TCONS_00003545
Human	TCONS_00007234	Chimp	TCONS_00003618
Human	TCONS_00007235	Chimp	TCONS_00003619
Human	TCONS_00007236	Chimp	TCONS_00003619
Human	TCONS_00007275	Chimp	TCONS_00003632
Human	TCONS_00007275	Chimp	TCONS_00003633
Human	TCONS_00007278	Chimp	TCONS_00003635
Human	TCONS_00007282	Chimp	TCONS_00003639
Human	TCONS_00007283	Chimp	TCONS_00003639
Human	TCONS_00007284	Chimp	TCONS_00003639
Human	TCONS_00007285	Chimp	TCONS_00003641
Human	TCONS_00007286	Chimp	TCONS_00003641
Human	TCONS_00007340	Chimp	TCONS_00003669
Human	TCONS_00007388	Chimp	TCONS_00003684
Human	TCONS_00007512	Chimp	TCONS_00003747
Human	TCONS_00007605	Chimp	TCONS_00001356
Human	TCONS_00007684	Chimp	TCONS_00001322
Human	TCONS_00007684	Chimp	TCONS_00001323
Human	TCONS_00007685	Chimp	TCONS_00001322
Human	TCONS_00007685	Chimp	TCONS_00001323
Human	TCONS_00007686	Chimp	TCONS_00001322
Human	TCONS_00007686	Chimp	TCONS_00001323
Human	TCONS_00007687	Chimp	TCONS_00001322
Human	TCONS_00007687	Chimp	TCONS_00001323
Human	TCONS_00007688	Chimp	TCONS_00001324
Human	TCONS_00007735	Chimp	TCONS_00001292
Human	TCONS_00007786	Chimp	TCONS_00001278
Human	TCONS_00007815	Chimp	TCONS_00023398
Human	TCONS_00007822	Chimp	TCONS_00052538
Human	TCONS_00007859	Chimp	TCONS_00027365
Human	TCONS_00007859	Chimp	TCONS_00027366
Human	TCONS_00007860	Chimp	TCONS_00027365
Human	TCONS_00007860	Chimp	TCONS_00027366
Human	TCONS_00007891	Chimp	TCONS_00027365
Human	TCONS_00007891	Chimp	TCONS_00027366
Human	TCONS_00007892	Chimp	TCONS_00027365
Human	TCONS_00007892	Chimp	TCONS_00027366
Human	TCONS_00007893	Chimp	TCONS_00027365
Human	TCONS_00007893	Chimp	TCONS_00027366
Human	TCONS_00007894	Chimp	TCONS_00027365
Human	TCONS_00007896	Chimp	TCONS_00027365
Human	TCONS_00007896	Chimp	TCONS_00027366
Human	TCONS_00007923	Chimp	TCONS_00001237
Human	TCONS_00007923	Chimp	TCONS_00001238
Human	TCONS_00007942	Chimp	TCONS_00001228
Human	TCONS_00007942	Chimp	TCONS_00001229
Human	TCONS_00007947	Chimp	TCONS_00001228
Human	TCONS_00007947	Chimp	TCONS_00001229
Human	TCONS_00007949	Chimp	TCONS_00001228
Human	TCONS_00007949	Chimp	TCONS_00001229
Human	TCONS_00007952	Chimp	TCONS_00027365
Human	TCONS_00007952	Chimp	TCONS_00027366
Human	TCONS_00007953	Chimp	TCONS_00027365
Human	TCONS_00007953	Chimp	TCONS_00027366
Human	TCONS_00007954	Chimp	TCONS_00027365
Human	TCONS_00007954	Chimp	TCONS_00027366
Human	TCONS_00007985	Chimp	TCONS_00001228
Human	TCONS_00007985	Chimp	TCONS_00001229
Human	TCONS_00007989	Chimp	TCONS_00001212
Human	TCONS_00007989	Chimp	TCONS_00003762
Human	TCONS_00007990	Chimp	TCONS_00001212
Human	TCONS_00007990	Chimp	TCONS_00003762
Human	TCONS_00007991	Chimp	TCONS_00001228
Human	TCONS_00007991	Chimp	TCONS_00001229
Human	TCONS_00008024	Chimp	TCONS_00019910
Human	TCONS_00008024	Chimp	TCONS_00019911
Human	TCONS_00008024	Chimp	TCONS_00019912
Human	TCONS_00008024	Chimp	TCONS_00019913
Human	TCONS_00008024	Chimp	TCONS_00027473
Human	TCONS_00008024	Chimp	TCONS_00046764
Human	TCONS_00008024	Chimp	TCONS_00052459
Human	TCONS_00008338	Chimp	TCONS_00004091
Human	TCONS_00008339	Chimp	TCONS_00004091
Human	TCONS_00008467	Chimp	TCONS_00005053
Human	TCONS_00008467	Chimp	TCONS_00023812
Human	TCONS_00008571	Chimp	TCONS_00004182
Human	TCONS_00008577	Chimp	TCONS_00004181
Human	TCONS_00008578	Chimp	TCONS_00004182
Human	TCONS_00008579	Chimp	TCONS_00004190
Human	TCONS_00008582	Chimp	TCONS_00004182
Human	TCONS_00008613	Chimp	TCONS_00004201
Human	TCONS_00008696	Chimp	TCONS_00004241
Human	TCONS_00008696	Chimp	TCONS_00004242
Human	TCONS_00008697	Chimp	TCONS_00004241
Human	TCONS_00008697	Chimp	TCONS_00004242
Human	TCONS_00008831	Chimp	TCONS_00004290
Human	TCONS_00008849	Chimp	TCONS_00004306
Human	TCONS_00008849	Chimp	TCONS_00004307
Human	TCONS_00008978	Chimp	TCONS_00004393
Human	TCONS_00008979	Chimp	TCONS_00004393
Human	TCONS_00009000	Chimp	TCONS_00042804
Human	TCONS_00009001	Chimp	TCONS_00004403
Human	TCONS_00009003	Chimp	TCONS_00042804
Human	TCONS_00009022	Chimp	TCONS_00004415
Human	TCONS_00009022	Chimp	TCONS_00004416
Human	TCONS_00009030	Chimp	TCONS_00004421
Human	TCONS_00009083	Chimp	TCONS_00001200
Human	TCONS_00009083	Chimp	TCONS_00031615
Human	TCONS_00009178	Chimp	TCONS_00004502
Human	TCONS_00009178	Chimp	TCONS_00004503
Human	TCONS_00009213	Chimp	TCONS_00004517
Human	TCONS_00009328	Chimp	TCONS_00004570
Human	TCONS_00009453	Chimp	TCONS_00004644
Human	TCONS_00009457	Chimp	TCONS_00004649
Human	TCONS_00009458	Chimp	TCONS_00004649
Human	TCONS_00009459	Chimp	TCONS_00004649
Human	TCONS_00009465	Chimp	TCONS_00004654
Human	TCONS_00009469	Chimp	TCONS_00004657
Human	TCONS_00009471	Chimp	TCONS_00004659
Human	TCONS_00009471	Chimp	TCONS_00004660
Human	TCONS_00009495	Chimp	TCONS_00004671
Human	TCONS_00009495	Chimp	TCONS_00004672
Human	TCONS_00009495	Chimp	TCONS_00004673
Human	TCONS_00009496	Chimp	TCONS_00004671
Human	TCONS_00009496	Chimp	TCONS_00004672
Human	TCONS_00009496	Chimp	TCONS_00004673
Human	TCONS_00009520	Chimp	TCONS_00004686
Human	TCONS_00009520	Chimp	TCONS_00004687
Human	TCONS_00009520	Chimp	TCONS_00004688
Human	TCONS_00009554	Chimp	TCONS_00004712
Human	TCONS_00009554	Chimp	TCONS_00004713
Human	TCONS_00009554	Chimp	TCONS_00004714
Human	TCONS_00009554	Chimp	TCONS_00004715
Human	TCONS_00009555	Chimp	TCONS_00004712
Human	TCONS_00009665	Chimp	TCONS_00004770
Human	TCONS_00009689	Chimp	TCONS_00004785
Human	TCONS_00009690	Chimp	TCONS_00004785
Human	TCONS_00009778	Chimp	TCONS_00004829
Human	TCONS_00009778	Chimp	TCONS_00004830
Human	TCONS_00009783	Chimp	TCONS_00004833
Human	TCONS_00009802	Chimp	TCONS_00004846
Human	TCONS_00009803	Chimp	TCONS_00004846
Human	TCONS_00009820	Chimp	TCONS_00004855
Human	TCONS_00009858	Chimp	TCONS_00004870
Human	TCONS_00009874	Chimp	TCONS_00004884
Human	TCONS_00009920	Chimp	TCONS_00004903
Human	TCONS_00009938	Chimp	TCONS_00004915
Human	TCONS_00010193	Chimp	TCONS_00005051
Human	TCONS_00010413	Chimp	TCONS_00005171
Human	TCONS_00010416	Chimp	TCONS_00005174
Human	TCONS_00010438	Chimp	TCONS_00005185
Human	TCONS_00010440	Chimp	TCONS_00005185
Human	TCONS_00010441	Chimp	TCONS_00005186
Human	TCONS_00010509	Chimp	TCONS_00005225
Human	TCONS_00010646	Chimp	TCONS_00005286
Human	TCONS_00010667	Chimp	TCONS_00005297
Human	TCONS_00010668	Chimp	TCONS_00005297
Human	TCONS_00010703	Chimp	TCONS_00005320
Human	TCONS_00010857	Chimp	TCONS_00005363
Human	TCONS_00010887	Chimp	TCONS_00005390
Human	TCONS_00010888	Chimp	TCONS_00005390
Human	TCONS_00010889	Chimp	TCONS_00005392
Human	TCONS_00010890	Chimp	TCONS_00005393
Human	TCONS_00010893	Chimp	TCONS_00005394
Human	TCONS_00011028	Chimp	TCONS_00005477
Human	TCONS_00011079	Chimp	TCONS_00005500
Human	TCONS_00011079	Chimp	TCONS_00005501
Human	TCONS_00011170	Chimp	TCONS_00005541
Human	TCONS_00011170	Chimp	TCONS_00005546
Human	TCONS_00011171	Chimp	TCONS_00005541
Human	TCONS_00011171	Chimp	TCONS_00005546
Human	TCONS_00011173	Chimp	TCONS_00005541
Human	TCONS_00011173	Chimp	TCONS_00005546
Human	TCONS_00011176	Chimp	TCONS_00006608
Human	TCONS_00011177	Chimp	TCONS_00006608
Human	TCONS_00011195	Chimp	TCONS_00006656
Human	TCONS_00011195	Chimp	TCONS_00006657
Human	TCONS_00011195	Chimp	TCONS_00007121
Human	TCONS_00011212	Chimp	TCONS_00006628
Human	TCONS_00011212	Chimp	TCONS_00033760
Human	TCONS_00011215	Chimp	TCONS_00006628
Human	TCONS_00011215	Chimp	TCONS_00033760
Human	TCONS_00011216	Chimp	TCONS_00006628
Human	TCONS_00011216	Chimp	TCONS_00033760
Human	TCONS_00011319	Chimp	TCONS_00005625
Human	TCONS_00011354	Chimp	TCONS_00006673
Human	TCONS_00011389	Chimp	TCONS_00005648
Human	TCONS_00011423	Chimp	TCONS_00005672
Human	TCONS_00011423	Chimp	TCONS_00005673
Human	TCONS_00011530	Chimp	TCONS_00005754
Human	TCONS_00011807	Chimp	TCONS_00005894
Human	TCONS_00011826	Chimp	TCONS_00005903
Human	TCONS_00011832	Chimp	TCONS_00005907
Human	TCONS_00011833	Chimp	TCONS_00005907
Human	TCONS_00011861	Chimp	TCONS_00005924
Human	TCONS_00011905	Chimp	TCONS_00005943
Human	TCONS_00011905	Chimp	TCONS_00005944
Human	TCONS_00012019	Chimp	TCONS_00005996
Human	TCONS_00012020	Chimp	TCONS_00005996
Human	TCONS_00012106	Chimp	TCONS_00006053
Human	TCONS_00012149	Chimp	TCONS_00006085
Human	TCONS_00012149	Chimp	TCONS_00006086
Human	TCONS_00012150	Chimp	TCONS_00006085
Human	TCONS_00012150	Chimp	TCONS_00006086
Human	TCONS_00012157	Chimp	TCONS_00006091
Human	TCONS_00012173	Chimp	TCONS_00006095
Human	TCONS_00012200	Chimp	TCONS_00006100
Human	TCONS_00012200	Chimp	TCONS_00006101
Human	TCONS_00012240	Chimp	TCONS_00006119
Human	TCONS_00012241	Chimp	TCONS_00006119
Human	TCONS_00012258	Chimp	TCONS_00006128
Human	TCONS_00012264	Chimp	TCONS_00006130
Human	TCONS_00012266	Chimp	TCONS_00006132
Human	TCONS_00012445	Chimp	TCONS_00006224
Human	TCONS_00012553	Chimp	TCONS_00006291
Human	TCONS_00012600	Chimp	TCONS_00006313
Human	TCONS_00012600	Chimp	TCONS_00006314
Human	TCONS_00012601	Chimp	TCONS_00006315
Human	TCONS_00012606	Chimp	TCONS_00006320
Human	TCONS_00012609	Chimp	TCONS_00006320
Human	TCONS_00012647	Chimp	TCONS_00038334
Human	TCONS_00012647	Chimp	TCONS_00038340
Human	TCONS_00012679	Chimp	TCONS_00006346
Human	TCONS_00012777	Chimp	TCONS_00006653
Human	TCONS_00013000	Chimp	TCONS_00006442
Human	TCONS_00013000	Chimp	TCONS_00006443
Human	TCONS_00013000	Chimp	TCONS_00006444
Human	TCONS_00013001	Chimp	TCONS_00006442
Human	TCONS_00013001	Chimp	TCONS_00006443
Human	TCONS_00013001	Chimp	TCONS_00006444
Human	TCONS_00013002	Chimp	TCONS_00006442
Human	TCONS_00013002	Chimp	TCONS_00006443
Human	TCONS_00013002	Chimp	TCONS_00006444
Human	TCONS_00013003	Chimp	TCONS_00006442
Human	TCONS_00013003	Chimp	TCONS_00006443
Human	TCONS_00013003	Chimp	TCONS_00006444
Human	TCONS_00013004	Chimp	TCONS_00006442
Human	TCONS_00013004	Chimp	TCONS_00006443
Human	TCONS_00013004	Chimp	TCONS_00006444
Human	TCONS_00013099	Chimp	TCONS_00006503
Human	TCONS_00013099	Chimp	TCONS_00006504
Human	TCONS_00013100	Chimp	TCONS_00006503
Human	TCONS_00013100	Chimp	TCONS_00006504
Human	TCONS_00013265	Chimp	TCONS_00006612
Human	TCONS_00013265	Chimp	TCONS_00006613
Human	TCONS_00013266	Chimp	TCONS_00006614
Human	TCONS_00013268	Chimp	TCONS_00006619
Human	TCONS_00013269	Chimp	TCONS_00006619
Human	TCONS_00013271	Chimp	TCONS_00006621
Human	TCONS_00013290	Chimp	TCONS_00006657
Human	TCONS_00013291	Chimp	TCONS_00006658
Human	TCONS_00013291	Chimp	TCONS_00006659
Human	TCONS_00013291	Chimp	TCONS_00006660
Human	TCONS_00013292	Chimp	TCONS_00006658
Human	TCONS_00013292	Chimp	TCONS_00006659
Human	TCONS_00013292	Chimp	TCONS_00006660
Human	TCONS_00013355	Chimp	TCONS_00006656
Human	TCONS_00013355	Chimp	TCONS_00006657
Human	TCONS_00013355	Chimp	TCONS_00007121
Human	TCONS_00013384	Chimp	TCONS_00006673
Human	TCONS_00013403	Chimp	TCONS_00006689
Human	TCONS_00013404	Chimp	TCONS_00006690
Human	TCONS_00013405	Chimp	TCONS_00006694
Human	TCONS_00013405	Chimp	TCONS_00006695
Human	TCONS_00013409	Chimp	TCONS_00006699
Human	TCONS_00013410	Chimp	TCONS_00006700
Human	TCONS_00013444	Chimp	TCONS_00006717
Human	TCONS_00013444	Chimp	TCONS_00006718
Human	TCONS_00013445	Chimp	TCONS_00006717
Human	TCONS_00013445	Chimp	TCONS_00006718
Human	TCONS_00013502	Chimp	TCONS_00006737
Human	TCONS_00013553	Chimp	TCONS_00005053
Human	TCONS_00013624	Chimp	TCONS_00006796
Human	TCONS_00013660	Chimp	TCONS_00006813
Human	TCONS_00013661	Chimp	TCONS_00006813
Human	TCONS_00013682	Chimp	TCONS_00006828
Human	TCONS_00013824	Chimp	TCONS_00006914
Human	TCONS_00013844	Chimp	TCONS_00006925
Human	TCONS_00013844	Chimp	TCONS_00006926
Human	TCONS_00013850	Chimp	TCONS_00006931
Human	TCONS_00014050	Chimp	TCONS_00007018
Human	TCONS_00014128	Chimp	TCONS_00007046
Human	TCONS_00014266	Chimp	TCONS_00020157
Human	TCONS_00014267	Chimp	TCONS_00020157
Human	TCONS_00014662	Chimp	TCONS_00007455
Human	TCONS_00014683	Chimp	TCONS_00007463
Human	TCONS_00014683	Chimp	TCONS_00007464
Human	TCONS_00014684	Chimp	TCONS_00007463
Human	TCONS_00014684	Chimp	TCONS_00007464
Human	TCONS_00014809	Chimp	TCONS_00007538
Human	TCONS_00014859	Chimp	TCONS_00007575
Human	TCONS_00014859	Chimp	TCONS_00007576
Human	TCONS_00014859	Chimp	TCONS_00007577
Human	TCONS_00014860	Chimp	TCONS_00007575
Human	TCONS_00014860	Chimp	TCONS_00007576
Human	TCONS_00014860	Chimp	TCONS_00007577
Human	TCONS_00014887	Chimp	TCONS_00014796
Human	TCONS_00014887	Chimp	TCONS_00031615
Human	TCONS_00014899	Chimp	TCONS_00007598
Human	TCONS_00014900	Chimp	TCONS_00007597
Human	TCONS_00014977	Chimp	TCONS_00009086
Human	TCONS_00015104	Chimp	TCONS_00007683
Human	TCONS_00015104	Chimp	TCONS_00007684
Human	TCONS_00015322	Chimp	TCONS_00010007
Human	TCONS_00015550	Chimp	TCONS_00007826
Human	TCONS_00015551	Chimp	TCONS_00007826
Human	TCONS_00015689	Chimp	TCONS_00007907
Human	TCONS_00015775	Chimp	TCONS_00009363
Human	TCONS_00015802	Chimp	TCONS_00007961
Human	TCONS_00015802	Chimp	TCONS_00007962
Human	TCONS_00015990	Chimp	TCONS_00009418
Human	TCONS_00016043	Chimp	TCONS_00048796
Human	TCONS_00016044	Chimp	TCONS_00008072
Human	TCONS_00016075	Chimp	TCONS_00008080
Human	TCONS_00016075	Chimp	TCONS_00008081
Human	TCONS_00016101	Chimp	TCONS_00008095
Human	TCONS_00016118	Chimp	TCONS_00008105
Human	TCONS_00016166	Chimp	TCONS_00008129
Human	TCONS_00016167	Chimp	TCONS_00008129
Human	TCONS_00016422	Chimp	TCONS_00008236
Human	TCONS_00016434	Chimp	TCONS_00008242
Human	TCONS_00016440	Chimp	TCONS_00008247
Human	TCONS_00016441	Chimp	TCONS_00008247
Human	TCONS_00016441	Chimp	TCONS_00008248
Human	TCONS_00016441	Chimp	TCONS_00009580
Human	TCONS_00016513	Chimp	TCONS_00008275
Human	TCONS_00016513	Chimp	TCONS_00008277
Human	TCONS_00016514	Chimp	TCONS_00008275
Human	TCONS_00016514	Chimp	TCONS_00008277
Human	TCONS_00016534	Chimp	TCONS_00008289
Human	TCONS_00016534	Chimp	TCONS_00008290
Human	TCONS_00016590	Chimp	TCONS_00008323
Human	TCONS_00016590	Chimp	TCONS_00008324
Human	TCONS_00016591	Chimp	TCONS_00008323
Human	TCONS_00016591	Chimp	TCONS_00008324
Human	TCONS_00016593	Chimp	TCONS_00008323
Human	TCONS_00016593	Chimp	TCONS_00008324
Human	TCONS_00016699	Chimp	TCONS_00005635
Human	TCONS_00016838	Chimp	TCONS_00008440
Human	TCONS_00016838	Chimp	TCONS_00008441
Human	TCONS_00016839	Chimp	TCONS_00008442
Human	TCONS_00016840	Chimp	TCONS_00008440
Human	TCONS_00016840	Chimp	TCONS_00008441
Human	TCONS_00016845	Chimp	TCONS_00008448
Human	TCONS_00016847	Chimp	TCONS_00008448
Human	TCONS_00017031	Chimp	TCONS_00008523
Human	TCONS_00017038	Chimp	TCONS_00008527
Human	TCONS_00017041	Chimp	TCONS_00008530
Human	TCONS_00017042	Chimp	TCONS_00008531
Human	TCONS_00017043	Chimp	TCONS_00008531
Human	TCONS_00017100	Chimp	TCONS_00008563
Human	TCONS_00017245	Chimp	TCONS_00008648
Human	TCONS_00017246	Chimp	TCONS_00008648
Human	TCONS_00017247	Chimp	TCONS_00008648
Human	TCONS_00017311	Chimp	TCONS_00008683
Human	TCONS_00017659	Chimp	TCONS_00008855
Human	TCONS_00017897	Chimp	TCONS_00008950
Human	TCONS_00018117	Chimp	TCONS_00009059
Human	TCONS_00018117	Chimp	TCONS_00009060
Human	TCONS_00018117	Chimp	TCONS_00009061
Human	TCONS_00018118	Chimp	TCONS_00009059
Human	TCONS_00018119	Chimp	TCONS_00009060
Human	TCONS_00018119	Chimp	TCONS_00009061
Human	TCONS_00018176	Chimp	TCONS_00009082
Human	TCONS_00018203	Chimp	TCONS_00009099
Human	TCONS_00018312	Chimp	TCONS_00009156
Human	TCONS_00018313	Chimp	TCONS_00009156
Human	TCONS_00018447	Chimp	TCONS_00001200
Human	TCONS_00018447	Chimp	TCONS_00014796
Human	TCONS_00018677	Chimp	TCONS_00009277
Human	TCONS_00018678	Chimp	TCONS_00009277
Human	TCONS_00018679	Chimp	TCONS_00009277
Human	TCONS_00018680	Chimp	TCONS_00009277
Human	TCONS_00018681	Chimp	TCONS_00009277
Human	TCONS_00018682	Chimp	TCONS_00009277
Human	TCONS_00018683	Chimp	TCONS_00009277
Human	TCONS_00018685	Chimp	TCONS_00009277
Human	TCONS_00018750	Chimp	TCONS_00009309
Human	TCONS_00018912	Chimp	TCONS_00009373
Human	TCONS_00019027	Chimp	TCONS_00009417
Human	TCONS_00019161	Chimp	TCONS_00009474
Human	TCONS_00019162	Chimp	TCONS_00009473
Human	TCONS_00019185	Chimp	TCONS_00036975
Human	TCONS_00019191	Chimp	TCONS_00047867
Human	TCONS_00019344	Chimp	TCONS_00009537
Human	TCONS_00019373	Chimp	TCONS_00009548
Human	TCONS_00019374	Chimp	TCONS_00009548
Human	TCONS_00019384	Chimp	TCONS_00009550
Human	TCONS_00019472	Chimp	TCONS_00009581
Human	TCONS_00019496	Chimp	TCONS_00009590
Human	TCONS_00019570	Chimp	TCONS_00009634
Human	TCONS_00019601	Chimp	TCONS_00009645
Human	TCONS_00019667	Chimp	TCONS_00009674
Human	TCONS_00019667	Chimp	TCONS_00009675
Human	TCONS_00019668	Chimp	TCONS_00009674
Human	TCONS_00019668	Chimp	TCONS_00009675
Human	TCONS_00019669	Chimp	TCONS_00009674
Human	TCONS_00019669	Chimp	TCONS_00009675
Human	TCONS_00019767	Chimp	TCONS_00009717
Human	TCONS_00019823	Chimp	TCONS_00009743
Human	TCONS_00019824	Chimp	TCONS_00009743
Human	TCONS_00019835	Chimp	TCONS_00009749
Human	TCONS_00019966	Chimp	TCONS_00009801
Human	TCONS_00020061	Chimp	TCONS_00009841
Human	TCONS_00020074	Chimp	TCONS_00009845
Human	TCONS_00020074	Chimp	TCONS_00009847
Human	TCONS_00020074	Chimp	TCONS_00009849
Human	TCONS_00020075	Chimp	TCONS_00009844
Human	TCONS_00020075	Chimp	TCONS_00009845
Human	TCONS_00020075	Chimp	TCONS_00009846
Human	TCONS_00020075	Chimp	TCONS_00009847
Human	TCONS_00020076	Chimp	TCONS_00009851
Human	TCONS_00020076	Chimp	TCONS_00009852
Human	TCONS_00020076	Chimp	TCONS_00009853
Human	TCONS_00020077	Chimp	TCONS_00009851
Human	TCONS_00020077	Chimp	TCONS_00009852
Human	TCONS_00020077	Chimp	TCONS_00009853
Human	TCONS_00020078	Chimp	TCONS_00009851
Human	TCONS_00020078	Chimp	TCONS_00009852
Human	TCONS_00020078	Chimp	TCONS_00009853
Human	TCONS_00020079	Chimp	TCONS_00009851
Human	TCONS_00020079	Chimp	TCONS_00009852
Human	TCONS_00020079	Chimp	TCONS_00009853
Human	TCONS_00020080	Chimp	TCONS_00009851
Human	TCONS_00020080	Chimp	TCONS_00009852
Human	TCONS_00020080	Chimp	TCONS_00009853
Human	TCONS_00020081	Chimp	TCONS_00009851
Human	TCONS_00020081	Chimp	TCONS_00009852
Human	TCONS_00020081	Chimp	TCONS_00009853
Human	TCONS_00020084	Chimp	TCONS_00009851
Human	TCONS_00020084	Chimp	TCONS_00009852
Human	TCONS_00020084	Chimp	TCONS_00009853
Human	TCONS_00020085	Chimp	TCONS_00009851
Human	TCONS_00020085	Chimp	TCONS_00009852
Human	TCONS_00020085	Chimp	TCONS_00009853
Human	TCONS_00020086	Chimp	TCONS_00009851
Human	TCONS_00020086	Chimp	TCONS_00009852
Human	TCONS_00020086	Chimp	TCONS_00009853
Human	TCONS_00020087	Chimp	TCONS_00009851
Human	TCONS_00020087	Chimp	TCONS_00009852
Human	TCONS_00020087	Chimp	TCONS_00009853
Human	TCONS_00020088	Chimp	TCONS_00009851
Human	TCONS_00020088	Chimp	TCONS_00009852
Human	TCONS_00020088	Chimp	TCONS_00009853
Human	TCONS_00020089	Chimp	TCONS_00009851
Human	TCONS_00020089	Chimp	TCONS_00009852
Human	TCONS_00020089	Chimp	TCONS_00009853
Human	TCONS_00020090	Chimp	TCONS_00009851
Human	TCONS_00020090	Chimp	TCONS_00009852
Human	TCONS_00020090	Chimp	TCONS_00009853
Human	TCONS_00020091	Chimp	TCONS_00009851
Human	TCONS_00020091	Chimp	TCONS_00009852
Human	TCONS_00020091	Chimp	TCONS_00009853
Human	TCONS_00020092	Chimp	TCONS_00009851
Human	TCONS_00020092	Chimp	TCONS_00009852
Human	TCONS_00020092	Chimp	TCONS_00009853
Human	TCONS_00020093	Chimp	TCONS_00009851
Human	TCONS_00020093	Chimp	TCONS_00009852
Human	TCONS_00020093	Chimp	TCONS_00009853
Human	TCONS_00020094	Chimp	TCONS_00009851
Human	TCONS_00020094	Chimp	TCONS_00009852
Human	TCONS_00020094	Chimp	TCONS_00009853
Human	TCONS_00020127	Chimp	TCONS_00009871
Human	TCONS_00020167	Chimp	TCONS_00009895
Human	TCONS_00020167	Chimp	TCONS_00009896
Human	TCONS_00020168	Chimp	TCONS_00009895
Human	TCONS_00020168	Chimp	TCONS_00009896
Human	TCONS_00020356	Chimp	TCONS_00010066
Human	TCONS_00020431	Chimp	TCONS_00010090
Human	TCONS_00020647	Chimp	TCONS_00010185
Human	TCONS_00020678	Chimp	TCONS_00010210
Human	TCONS_00020678	Chimp	TCONS_00047867
Human	TCONS_00020680	Chimp	TCONS_00010207
Human	TCONS_00020680	Chimp	TCONS_00010210
Human	TCONS_00020680	Chimp	TCONS_00047867
Human	TCONS_00020680	Chimp	TCONS_00048821
Human	TCONS_00020681	Chimp	TCONS_00010210
Human	TCONS_00020681	Chimp	TCONS_00047867
Human	TCONS_00020682	Chimp	TCONS_00010210
Human	TCONS_00020682	Chimp	TCONS_00047867
Human	TCONS_00020690	Chimp	TCONS_00009486
Human	TCONS_00020690	Chimp	TCONS_00009487
Human	TCONS_00020742	Chimp	TCONS_00010242
Human	TCONS_00020769	Chimp	TCONS_00010257
Human	TCONS_00020769	Chimp	TCONS_00010258
Human	TCONS_00020769	Chimp	TCONS_00010260
Human	TCONS_00020769	Chimp	TCONS_00010261
Human	TCONS_00020769	Chimp	TCONS_00010262
Human	TCONS_00020769	Chimp	TCONS_00010263
Human	TCONS_00020769	Chimp	TCONS_00010264
Human	TCONS_00020771	Chimp	TCONS_00010257
Human	TCONS_00020771	Chimp	TCONS_00010258
Human	TCONS_00020771	Chimp	TCONS_00010260
Human	TCONS_00020771	Chimp	TCONS_00010261
Human	TCONS_00020771	Chimp	TCONS_00010262
Human	TCONS_00020771	Chimp	TCONS_00010263
Human	TCONS_00020771	Chimp	TCONS_00010264
Human	TCONS_00020775	Chimp	TCONS_00010257
Human	TCONS_00020775	Chimp	TCONS_00010258
Human	TCONS_00020775	Chimp	TCONS_00010260
Human	TCONS_00020775	Chimp	TCONS_00010261
Human	TCONS_00020775	Chimp	TCONS_00010262
Human	TCONS_00020775	Chimp	TCONS_00010263
Human	TCONS_00020775	Chimp	TCONS_00010264
Human	TCONS_00020798	Chimp	TCONS_00010275
Human	TCONS_00020816	Chimp	TCONS_00011617
Human	TCONS_00020868	Chimp	TCONS_00004142
Human	TCONS_00020868	Chimp	TCONS_00010310
Human	TCONS_00020868	Chimp	TCONS_00042941
Human	TCONS_00020877	Chimp	TCONS_00010315
Human	TCONS_00020878	Chimp	TCONS_00010316
Human	TCONS_00020979	Chimp	TCONS_00012111
Human	TCONS_00020979	Chimp	TCONS_00012112
Human	TCONS_00020980	Chimp	TCONS_00012111
Human	TCONS_00020980	Chimp	TCONS_00012112
Human	TCONS_00020984	Chimp	TCONS_00012107
Human	TCONS_00020984	Chimp	TCONS_00012109
Human	TCONS_00020985	Chimp	TCONS_00012105
Human	TCONS_00020985	Chimp	TCONS_00012106
Human	TCONS_00021079	Chimp	TCONS_00012070
Human	TCONS_00021143	Chimp	TCONS_00012046
Human	TCONS_00021147	Chimp	TCONS_00012043
Human	TCONS_00021220	Chimp	TCONS_00012006
Human	TCONS_00021221	Chimp	TCONS_00012006
Human	TCONS_00021289	Chimp	TCONS_00011977
Human	TCONS_00021480	Chimp	TCONS_00011869
Human	TCONS_00021758	Chimp	TCONS_00011776
Human	TCONS_00021761	Chimp	TCONS_00011773
Human	TCONS_00021941	Chimp	TCONS_00011699
Human	TCONS_00022019	Chimp	TCONS_00010835
Human	TCONS_00022099	Chimp	TCONS_00010873
Human	TCONS_00022099	Chimp	TCONS_00010874
Human	TCONS_00022100	Chimp	TCONS_00010873
Human	TCONS_00022100	Chimp	TCONS_00010874
Human	TCONS_00022101	Chimp	TCONS_00010873
Human	TCONS_00022101	Chimp	TCONS_00010874
Human	TCONS_00022115	Chimp	TCONS_00010877
Human	TCONS_00022178	Chimp	TCONS_00010910
Human	TCONS_00022211	Chimp	TCONS_00010927
Human	TCONS_00022212	Chimp	TCONS_00010928
Human	TCONS_00022212	Chimp	TCONS_00010931
Human	TCONS_00022213	Chimp	TCONS_00010933
Human	TCONS_00022216	Chimp	TCONS_00010935
Human	TCONS_00022228	Chimp	TCONS_00010938
Human	TCONS_00022230	Chimp	TCONS_00010942
Human	TCONS_00022261	Chimp	TCONS_00010955
Human	TCONS_00022328	Chimp	TCONS_00010982
Human	TCONS_00022328	Chimp	TCONS_00010984
Human	TCONS_00022328	Chimp	TCONS_00010987
Human	TCONS_00022466	Chimp	TCONS_00011056
Human	TCONS_00022468	Chimp	TCONS_00011056
Human	TCONS_00022469	Chimp	TCONS_00011056
Human	TCONS_00022470	Chimp	TCONS_00011056
Human	TCONS_00022633	Chimp	TCONS_00001200
Human	TCONS_00022633	Chimp	TCONS_00004500
Human	TCONS_00022633	Chimp	TCONS_00031615
Human	TCONS_00022740	Chimp	TCONS_00011154
Human	TCONS_00022757	Chimp	TCONS_00011163
Human	TCONS_00022795	Chimp	TCONS_00011181
Human	TCONS_00022799	Chimp	TCONS_00011181
Human	TCONS_00022982	Chimp	TCONS_00011248
Human	TCONS_00022982	Chimp	TCONS_00011249
Human	TCONS_00023050	Chimp	TCONS_00011283
Human	TCONS_00023105	Chimp	TCONS_00011302
Human	TCONS_00023106	Chimp	TCONS_00011302
Human	TCONS_00023107	Chimp	TCONS_00011302
Human	TCONS_00023108	Chimp	TCONS_00011302
Human	TCONS_00023216	Chimp	TCONS_00011366
Human	TCONS_00023217	Chimp	TCONS_00011367
Human	TCONS_00023219	Chimp	TCONS_00011371
Human	TCONS_00023220	Chimp	TCONS_00020398
Human	TCONS_00023220	Chimp	TCONS_00025977
Human	TCONS_00023220	Chimp	TCONS_00035808
Human	TCONS_00023362	Chimp	TCONS_00011446
Human	TCONS_00023362	Chimp	TCONS_00011447
Human	TCONS_00023363	Chimp	TCONS_00011446
Human	TCONS_00023363	Chimp	TCONS_00011447
Human	TCONS_00023375	Chimp	TCONS_00030134
Human	TCONS_00023375	Chimp	TCONS_00030135
Human	TCONS_00023394	Chimp	TCONS_00011465
Human	TCONS_00023412	Chimp	TCONS_00011472
Human	TCONS_00023412	Chimp	TCONS_00011473
Human	TCONS_00023412	Chimp	TCONS_00011475
Human	TCONS_00023741	Chimp	TCONS_00011643
Human	TCONS_00023742	Chimp	TCONS_00010288
Human	TCONS_00023761	Chimp	TCONS_00011656
Human	TCONS_00023770	Chimp	TCONS_00005182
Human	TCONS_00023770	Chimp	TCONS_00024618
Human	TCONS_00023770	Chimp	TCONS_00048834
Human	TCONS_00023994	Chimp	TCONS_00010755
Human	TCONS_00023995	Chimp	TCONS_00010755
Human	TCONS_00024028	Chimp	TCONS_00010739
Human	TCONS_00024029	Chimp	TCONS_00010739
Human	TCONS_00024030	Chimp	TCONS_00010739
Human	TCONS_00024132	Chimp	TCONS_00034719
Human	TCONS_00024140	Chimp	TCONS_00043241
Human	TCONS_00024314	Chimp	TCONS_00010607
Human	TCONS_00024399	Chimp	TCONS_00010572
Human	TCONS_00024512	Chimp	TCONS_00052039
Human	TCONS_00024750	Chimp	TCONS_00010435
Human	TCONS_00024846	Chimp	TCONS_00010384
Human	TCONS_00024868	Chimp	TCONS_00010377
Human	TCONS_00024919	Chimp	TCONS_00012123
Human	TCONS_00024930	Chimp	TCONS_00012130
Human	TCONS_00024947	Chimp	TCONS_00012137
Human	TCONS_00024948	Chimp	TCONS_00012144
Human	TCONS_00024949	Chimp	TCONS_00012144
Human	TCONS_00024972	Chimp	TCONS_00012156
Human	TCONS_00024979	Chimp	TCONS_00012163
Human	TCONS_00024980	Chimp	TCONS_00012163
Human	TCONS_00024983	Chimp	TCONS_00012167
Human	TCONS_00025037	Chimp	TCONS_00001200
Human	TCONS_00025037	Chimp	TCONS_00003823
Human	TCONS_00025037	Chimp	TCONS_00004500
Human	TCONS_00025037	Chimp	TCONS_00010207
Human	TCONS_00025037	Chimp	TCONS_00015468
Human	TCONS_00025037	Chimp	TCONS_00031615
Human	TCONS_00025100	Chimp	TCONS_00012226
Human	TCONS_00025100	Chimp	TCONS_00012227
Human	TCONS_00025101	Chimp	TCONS_00012226
Human	TCONS_00025101	Chimp	TCONS_00012227
Human	TCONS_00025166	Chimp	TCONS_00012255
Human	TCONS_00025217	Chimp	TCONS_00012276
Human	TCONS_00025240	Chimp	TCONS_00012288
Human	TCONS_00025405	Chimp	TCONS_00012395
Human	TCONS_00025406	Chimp	TCONS_00012395
Human	TCONS_00025409	Chimp	TCONS_00012395
Human	TCONS_00025553	Chimp	TCONS_00012465
Human	TCONS_00025577	Chimp	TCONS_00012472
Human	TCONS_00025716	Chimp	TCONS_00012533
Human	TCONS_00025740	Chimp	TCONS_00012537
Human	TCONS_00025799	Chimp	TCONS_00012562
Human	TCONS_00025799	Chimp	TCONS_00012563
Human	TCONS_00025800	Chimp	TCONS_00012562
Human	TCONS_00025800	Chimp	TCONS_00012563
Human	TCONS_00025801	Chimp	TCONS_00012562
Human	TCONS_00025801	Chimp	TCONS_00012563
Human	TCONS_00025855	Chimp	TCONS_00012589
Human	TCONS_00025855	Chimp	TCONS_00012590
Human	TCONS_00026008	Chimp	TCONS_00012667
Human	TCONS_00026056	Chimp	TCONS_00012691
Human	TCONS_00026138	Chimp	TCONS_00012754
Human	TCONS_00026164	Chimp	TCONS_00012777
Human	TCONS_00026171	Chimp	TCONS_00012787
Human	TCONS_00026175	Chimp	TCONS_00012787
Human	TCONS_00026184	Chimp	TCONS_00012792
Human	TCONS_00026197	Chimp	TCONS_00013212
Human	TCONS_00026222	Chimp	TCONS_00012824
Human	TCONS_00026259	Chimp	TCONS_00012843
Human	TCONS_00026344	Chimp	TCONS_00013600
Human	TCONS_00026344	Chimp	TCONS_00013601
Human	TCONS_00026345	Chimp	TCONS_00013601
Human	TCONS_00026346	Chimp	TCONS_00013601
Human	TCONS_00026347	Chimp	TCONS_00013601
Human	TCONS_00026369	Chimp	TCONS_00013617
Human	TCONS_00026382	Chimp	TCONS_00013628
Human	TCONS_00026386	Chimp	TCONS_00013628
Human	TCONS_00026391	Chimp	TCONS_00013639
Human	TCONS_00026391	Chimp	TCONS_00013640
Human	TCONS_00026392	Chimp	TCONS_00013639
Human	TCONS_00026392	Chimp	TCONS_00013640
Human	TCONS_00026392	Chimp	TCONS_00013641
Human	TCONS_00026413	Chimp	TCONS_00013654
Human	TCONS_00026413	Chimp	TCONS_00013656
Human	TCONS_00026432	Chimp	TCONS_00013731
Human	TCONS_00026433	Chimp	TCONS_00013730
Human	TCONS_00026434	Chimp	TCONS_00013730
Human	TCONS_00026458	Chimp	TCONS_00012902
Human	TCONS_00026461	Chimp	TCONS_00012902
Human	TCONS_00026462	Chimp	TCONS_00012902
Human	TCONS_00026465	Chimp	TCONS_00012905
Human	TCONS_00026523	Chimp	TCONS_00012930
Human	TCONS_00026526	Chimp	TCONS_00012931
Human	TCONS_00026545	Chimp	TCONS_00012943
Human	TCONS_00026545	Chimp	TCONS_00012946
Human	TCONS_00026545	Chimp	TCONS_00012947
Human	TCONS_00026545	Chimp	TCONS_00012948
Human	TCONS_00026545	Chimp	TCONS_00012949
Human	TCONS_00026563	Chimp	TCONS_00013381
Human	TCONS_00026564	Chimp	TCONS_00013381
Human	TCONS_00026601	Chimp	TCONS_00012983
Human	TCONS_00026601	Chimp	TCONS_00012984
Human	TCONS_00026601	Chimp	TCONS_00012985
Human	TCONS_00026602	Chimp	TCONS_00012983
Human	TCONS_00026602	Chimp	TCONS_00012984
Human	TCONS_00026602	Chimp	TCONS_00012985
Human	TCONS_00026603	Chimp	TCONS_00012983
Human	TCONS_00026603	Chimp	TCONS_00012984
Human	TCONS_00026603	Chimp	TCONS_00012985
Human	TCONS_00026604	Chimp	TCONS_00012983
Human	TCONS_00026604	Chimp	TCONS_00012984
Human	TCONS_00026604	Chimp	TCONS_00012985
Human	TCONS_00026605	Chimp	TCONS_00012986
Human	TCONS_00026606	Chimp	TCONS_00012987
Human	TCONS_00026648	Chimp	TCONS_00013010
Human	TCONS_00026654	Chimp	TCONS_00013017
Human	TCONS_00026657	Chimp	TCONS_00013022
Human	TCONS_00026660	Chimp	TCONS_00013023
Human	TCONS_00026662	Chimp	TCONS_00013025
Human	TCONS_00026663	Chimp	TCONS_00013027
Human	TCONS_00026668	Chimp	TCONS_00013033
Human	TCONS_00026669	Chimp	TCONS_00013034
Human	TCONS_00026670	Chimp	TCONS_00013036
Human	TCONS_00026670	Chimp	TCONS_00013037
Human	TCONS_00026777	Chimp	TCONS_00013090
Human	TCONS_00026781	Chimp	TCONS_00013093
Human	TCONS_00026783	Chimp	TCONS_00013093
Human	TCONS_00026791	Chimp	TCONS_00013096
Human	TCONS_00026838	Chimp	TCONS_00013121
Human	TCONS_00027026	Chimp	TCONS_00013217
Human	TCONS_00027032	Chimp	TCONS_00013221
Human	TCONS_00027032	Chimp	TCONS_00013222
Human	TCONS_00027049	Chimp	TCONS_00013236
Human	TCONS_00027052	Chimp	TCONS_00013236
Human	TCONS_00027090	Chimp	TCONS_00013266
Human	TCONS_00027091	Chimp	TCONS_00013267
Human	TCONS_00027105	Chimp	TCONS_00013271
Human	TCONS_00027109	Chimp	TCONS_00013272
Human	TCONS_00027110	Chimp	TCONS_00013272
Human	TCONS_00027230	Chimp	TCONS_00013678
Human	TCONS_00027258	Chimp	TCONS_00013697
Human	TCONS_00027279	Chimp	TCONS_00013707
Human	TCONS_00027279	Chimp	TCONS_00013708
Human	TCONS_00027339	Chimp	TCONS_00013660
Human	TCONS_00027339	Chimp	TCONS_00013661
Human	TCONS_00027339	Chimp	TCONS_00013662
Human	TCONS_00027341	Chimp	TCONS_00013660
Human	TCONS_00027341	Chimp	TCONS_00013661
Human	TCONS_00027341	Chimp	TCONS_00013662
Human	TCONS_00027342	Chimp	TCONS_00013660
Human	TCONS_00027342	Chimp	TCONS_00013661
Human	TCONS_00027342	Chimp	TCONS_00013662
Human	TCONS_00027380	Chimp	TCONS_00013330
Human	TCONS_00027408	Chimp	TCONS_00013353
Human	TCONS_00027408	Chimp	TCONS_00013354
Human	TCONS_00027409	Chimp	TCONS_00013353
Human	TCONS_00027409	Chimp	TCONS_00013354
Human	TCONS_00027415	Chimp	TCONS_00013361
Human	TCONS_00027417	Chimp	TCONS_00013361
Human	TCONS_00027457	Chimp	TCONS_00013380
Human	TCONS_00027549	Chimp	TCONS_00013425
Human	TCONS_00027559	Chimp	TCONS_00013429
Human	TCONS_00027560	Chimp	TCONS_00013429
Human	TCONS_00027561	Chimp	TCONS_00013429
Human	TCONS_00027563	Chimp	TCONS_00013430
Human	TCONS_00027564	Chimp	TCONS_00013430
Human	TCONS_00027566	Chimp	TCONS_00013431
Human	TCONS_00027581	Chimp	TCONS_00013438
Human	TCONS_00027584	Chimp	TCONS_00013442
Human	TCONS_00027599	Chimp	TCONS_00013453
Human	TCONS_00027619	Chimp	TCONS_00013459
Human	TCONS_00027634	Chimp	TCONS_00013464
Human	TCONS_00027637	Chimp	TCONS_00013465
Human	TCONS_00027637	Chimp	TCONS_00013466
Human	TCONS_00027637	Chimp	TCONS_00013467
Human	TCONS_00027638	Chimp	TCONS_00013465
Human	TCONS_00027638	Chimp	TCONS_00013466
Human	TCONS_00027638	Chimp	TCONS_00013467
Human	TCONS_00027639	Chimp	TCONS_00013465
Human	TCONS_00027639	Chimp	TCONS_00013466
Human	TCONS_00027639	Chimp	TCONS_00013467
Human	TCONS_00027676	Chimp	TCONS_00013497
Human	TCONS_00027871	Chimp	TCONS_00013762
Human	TCONS_00028145	Chimp	TCONS_00013855
Human	TCONS_00028290	Chimp	TCONS_00013911
Human	TCONS_00028291	Chimp	TCONS_00013911
Human	TCONS_00028296	Chimp	TCONS_00013912
Human	TCONS_00028299	Chimp	TCONS_00013912
Human	TCONS_00028320	Chimp	TCONS_00013926
Human	TCONS_00028343	Chimp	TCONS_00013952
Human	TCONS_00028475	Chimp	TCONS_00013998
Human	TCONS_00028504	Chimp	TCONS_00014016
Human	TCONS_00028524	Chimp	TCONS_00014025
Human	TCONS_00028552	Chimp	TCONS_00053733
Human	TCONS_00028643	Chimp	TCONS_00014073
Human	TCONS_00028643	Chimp	TCONS_00014796
Human	TCONS_00028643	Chimp	TCONS_00031615
Human	TCONS_00028775	Chimp	TCONS_00014124
Human	TCONS_00028829	Chimp	TCONS_00014157
Human	TCONS_00028943	Chimp	TCONS_00014211
Human	TCONS_00028996	Chimp	TCONS_00014232
Human	TCONS_00029125	Chimp	TCONS_00014294
Human	TCONS_00029126	Chimp	TCONS_00014295
Human	TCONS_00029126	Chimp	TCONS_00014297
Human	TCONS_00029127	Chimp	TCONS_00014295
Human	TCONS_00029127	Chimp	TCONS_00014297
Human	TCONS_00029179	Chimp	TCONS_00014313
Human	TCONS_00029199	Chimp	TCONS_00015145
Human	TCONS_00029316	Chimp	TCONS_00014373
Human	TCONS_00029445	Chimp	TCONS_00014431
Human	TCONS_00029447	Chimp	TCONS_00014436
Human	TCONS_00029449	Chimp	TCONS_00014437
Human	TCONS_00029450	Chimp	TCONS_00014437
Human	TCONS_00029690	Chimp	TCONS_00052313
Human	TCONS_00029801	Chimp	TCONS_00014607
Human	TCONS_00029963	Chimp	TCONS_00014678
Human	TCONS_00029966	Chimp	TCONS_00014678
Human	TCONS_00030097	Chimp	TCONS_00014729
Human	TCONS_00030097	Chimp	TCONS_00014730
Human	TCONS_00030098	Chimp	TCONS_00014729
Human	TCONS_00030098	Chimp	TCONS_00014730
Human	TCONS_00030099	Chimp	TCONS_00014729
Human	TCONS_00030099	Chimp	TCONS_00014730
Human	TCONS_00030100	Chimp	TCONS_00014727
Human	TCONS_00030100	Chimp	TCONS_00014728
Human	TCONS_00030100	Chimp	TCONS_00014729
Human	TCONS_00030100	Chimp	TCONS_00014730
Human	TCONS_00030107	Chimp	TCONS_00014732
Human	TCONS_00030107	Chimp	TCONS_00014733
Human	TCONS_00030108	Chimp	TCONS_00014733
Human	TCONS_00030143	Chimp	TCONS_00014748
Human	TCONS_00030143	Chimp	TCONS_00014749
Human	TCONS_00030171	Chimp	TCONS_00014765
Human	TCONS_00030173	Chimp	TCONS_00014766
Human	TCONS_00030173	Chimp	TCONS_00014767
Human	TCONS_00030174	Chimp	TCONS_00014766
Human	TCONS_00030174	Chimp	TCONS_00014767
Human	TCONS_00030175	Chimp	TCONS_00014768
Human	TCONS_00030177	Chimp	TCONS_00014766
Human	TCONS_00030284	Chimp	TCONS_00014803
Human	TCONS_00030285	Chimp	TCONS_00044809
Human	TCONS_00030316	Chimp	TCONS_00014820
Human	TCONS_00030486	Chimp	TCONS_00014909
Human	TCONS_00030486	Chimp	TCONS_00014911
Human	TCONS_00030487	Chimp	TCONS_00014909
Human	TCONS_00030487	Chimp	TCONS_00014911
Human	TCONS_00030488	Chimp	TCONS_00014909
Human	TCONS_00030488	Chimp	TCONS_00014911
Human	TCONS_00030489	Chimp	TCONS_00014909
Human	TCONS_00030489	Chimp	TCONS_00014911
Human	TCONS_00030492	Chimp	TCONS_00014909
Human	TCONS_00030492	Chimp	TCONS_00014911
Human	TCONS_00030493	Chimp	TCONS_00014909
Human	TCONS_00030493	Chimp	TCONS_00014911
Human	TCONS_00030534	Chimp	TCONS_00014937
Human	TCONS_00030535	Chimp	TCONS_00014939
Human	TCONS_00030535	Chimp	TCONS_00014941
Human	TCONS_00030594	Chimp	TCONS_00047994
Human	TCONS_00030715	Chimp	TCONS_00015006
Human	TCONS_00030715	Chimp	TCONS_00015007
Human	TCONS_00030715	Chimp	TCONS_00015008
Human	TCONS_00030715	Chimp	TCONS_00015010
Human	TCONS_00030715	Chimp	TCONS_00015012
Human	TCONS_00030715	Chimp	TCONS_00015013
Human	TCONS_00030716	Chimp	TCONS_00015007
Human	TCONS_00030716	Chimp	TCONS_00015011
Human	TCONS_00030718	Chimp	TCONS_00015006
Human	TCONS_00030718	Chimp	TCONS_00015007
Human	TCONS_00030718	Chimp	TCONS_00015008
Human	TCONS_00030718	Chimp	TCONS_00015010
Human	TCONS_00030718	Chimp	TCONS_00015012
Human	TCONS_00030718	Chimp	TCONS_00015013
Human	TCONS_00030718	Chimp	TCONS_00015015
Human	TCONS_00030719	Chimp	TCONS_00015006
Human	TCONS_00030719	Chimp	TCONS_00015008
Human	TCONS_00030719	Chimp	TCONS_00015010
Human	TCONS_00030719	Chimp	TCONS_00015012
Human	TCONS_00030719	Chimp	TCONS_00015013
Human	TCONS_00030720	Chimp	TCONS_00015011
Human	TCONS_00030721	Chimp	TCONS_00015014
Human	TCONS_00030723	Chimp	TCONS_00015017
Human	TCONS_00030724	Chimp	TCONS_00015018
Human	TCONS_00030735	Chimp	TCONS_00015026
Human	TCONS_00030846	Chimp	TCONS_00015069
Human	TCONS_00030867	Chimp	TCONS_00015077
Human	TCONS_00030888	Chimp	TCONS_00037193
Human	TCONS_00030889	Chimp	TCONS_00037193
Human	TCONS_00030963	Chimp	TCONS_00015114
Human	TCONS_00030967	Chimp	TCONS_00015118
Human	TCONS_00030968	Chimp	TCONS_00015118
Human	TCONS_00030969	Chimp	TCONS_00015119
Human	TCONS_00030970	Chimp	TCONS_00015119
Human	TCONS_00030971	Chimp	TCONS_00015121
Human	TCONS_00030972	Chimp	TCONS_00015121
Human	TCONS_00030987	Chimp	TCONS_00015123
Human	TCONS_00031038	Chimp	TCONS_00015150
Human	TCONS_00031135	Chimp	TCONS_00015169
Human	TCONS_00031219	Chimp	TCONS_00015202
Human	TCONS_00031219	Chimp	TCONS_00015203
Human	TCONS_00031251	Chimp	TCONS_00015213
Human	TCONS_00031390	Chimp	TCONS_00015285
Human	TCONS_00031555	Chimp	TCONS_00015357
Human	TCONS_00031557	Chimp	TCONS_00015349
Human	TCONS_00031557	Chimp	TCONS_00015355
Human	TCONS_00031557	Chimp	TCONS_00015356
Human	TCONS_00031559	Chimp	TCONS_00015361
Human	TCONS_00031561	Chimp	TCONS_00015361
Human	TCONS_00031563	Chimp	TCONS_00015357
Human	TCONS_00031587	Chimp	TCONS_00015382
Human	TCONS_00031588	Chimp	TCONS_00015382
Human	TCONS_00031611	Chimp	TCONS_00015403
Human	TCONS_00031611	Chimp	TCONS_00015404
Human	TCONS_00031612	Chimp	TCONS_00015403
Human	TCONS_00031612	Chimp	TCONS_00015404
Human	TCONS_00031613	Chimp	TCONS_00015407
Human	TCONS_00031615	Chimp	TCONS_00015409
Human	TCONS_00031616	Chimp	TCONS_00015409
Human	TCONS_00031723	Chimp	TCONS_00017222
Human	TCONS_00031777	Chimp	TCONS_00015471
Human	TCONS_00031778	Chimp	TCONS_00015471
Human	TCONS_00031786	Chimp	TCONS_00015478
Human	TCONS_00031798	Chimp	TCONS_00015487
Human	TCONS_00031798	Chimp	TCONS_00015488
Human	TCONS_00031842	Chimp	TCONS_00015505
Human	TCONS_00031892	Chimp	TCONS_00015533
Human	TCONS_00032241	Chimp	TCONS_00015681
Human	TCONS_00032241	Chimp	TCONS_00015682
Human	TCONS_00032242	Chimp	TCONS_00015681
Human	TCONS_00032242	Chimp	TCONS_00015682
Human	TCONS_00032243	Chimp	TCONS_00015681
Human	TCONS_00032243	Chimp	TCONS_00015682
Human	TCONS_00032244	Chimp	TCONS_00015681
Human	TCONS_00032244	Chimp	TCONS_00015682
Human	TCONS_00032245	Chimp	TCONS_00015681
Human	TCONS_00032245	Chimp	TCONS_00015682
Human	TCONS_00032283	Chimp	TCONS_00015703
Human	TCONS_00032285	Chimp	TCONS_00015704
Human	TCONS_00032285	Chimp	TCONS_00015705
Human	TCONS_00032285	Chimp	TCONS_00015706
Human	TCONS_00032286	Chimp	TCONS_00015704
Human	TCONS_00032286	Chimp	TCONS_00015705
Human	TCONS_00032286	Chimp	TCONS_00015706
Human	TCONS_00032311	Chimp	TCONS_00015713
Human	TCONS_00032311	Chimp	TCONS_00015715
Human	TCONS_00032383	Chimp	TCONS_00015751
Human	TCONS_00032383	Chimp	TCONS_00015753
Human	TCONS_00032385	Chimp	TCONS_00015751
Human	TCONS_00032385	Chimp	TCONS_00015753
Human	TCONS_00032571	Chimp	TCONS_00015830
Human	TCONS_00032601	Chimp	TCONS_00015844
Human	TCONS_00032698	Chimp	TCONS_00015882
Human	TCONS_00032698	Chimp	TCONS_00015883
Human	TCONS_00032699	Chimp	TCONS_00015882
Human	TCONS_00032699	Chimp	TCONS_00015883
Human	TCONS_00032836	Chimp	TCONS_00015927
Human	TCONS_00032929	Chimp	TCONS_00015968
Human	TCONS_00032943	Chimp	TCONS_00015978
Human	TCONS_00032943	Chimp	TCONS_00015981
Human	TCONS_00032943	Chimp	TCONS_00015982
Human	TCONS_00032944	Chimp	TCONS_00015978
Human	TCONS_00033001	Chimp	TCONS_00017286
Human	TCONS_00033021	Chimp	TCONS_00016001
Human	TCONS_00033022	Chimp	TCONS_00015999
Human	TCONS_00033023	Chimp	TCONS_00015999
Human	TCONS_00033024	Chimp	TCONS_00015999
Human	TCONS_00033120	Chimp	TCONS_00016925
Human	TCONS_00033134	Chimp	TCONS_00016068
Human	TCONS_00033178	Chimp	TCONS_00016088
Human	TCONS_00033198	Chimp	TCONS_00011367
Human	TCONS_00033198	Chimp	TCONS_00011368
Human	TCONS_00033199	Chimp	TCONS_00011367
Human	TCONS_00033199	Chimp	TCONS_00011368
Human	TCONS_00033288	Chimp	TCONS_00016132
Human	TCONS_00033288	Chimp	TCONS_00016133
Human	TCONS_00033288	Chimp	TCONS_00016134
Human	TCONS_00033289	Chimp	TCONS_00016132
Human	TCONS_00033289	Chimp	TCONS_00016133
Human	TCONS_00033289	Chimp	TCONS_00016134
Human	TCONS_00033290	Chimp	TCONS_00016132
Human	TCONS_00033290	Chimp	TCONS_00016133
Human	TCONS_00033290	Chimp	TCONS_00016134
Human	TCONS_00033323	Chimp	TCONS_00016145
Human	TCONS_00033325	Chimp	TCONS_00016145
Human	TCONS_00033351	Chimp	TCONS_00016156
Human	TCONS_00033352	Chimp	TCONS_00016157
Human	TCONS_00033539	Chimp	TCONS_00017234
Human	TCONS_00033616	Chimp	TCONS_00016276
Human	TCONS_00033617	Chimp	TCONS_00016277
Human	TCONS_00033696	Chimp	TCONS_00016315
Human	TCONS_00033765	Chimp	TCONS_00016340
Human	TCONS_00033912	Chimp	TCONS_00016423
Human	TCONS_00033913	Chimp	TCONS_00016423
Human	TCONS_00033929	Chimp	TCONS_00016438
Human	TCONS_00033930	Chimp	TCONS_00016438
Human	TCONS_00033932	Chimp	TCONS_00016438
Human	TCONS_00033952	Chimp	TCONS_00016444
Human	TCONS_00034002	Chimp	TCONS_00016466
Human	TCONS_00034003	Chimp	TCONS_00016466
Human	TCONS_00034160	Chimp	TCONS_00016539
Human	TCONS_00034160	Chimp	TCONS_00016540
Human	TCONS_00034160	Chimp	TCONS_00016541
Human	TCONS_00034358	Chimp	TCONS_00016614
Human	TCONS_00034475	Chimp	TCONS_00016679
Human	TCONS_00034486	Chimp	TCONS_00016687
Human	TCONS_00034504	Chimp	TCONS_00016697
Human	TCONS_00034515	Chimp	TCONS_00016704
Human	TCONS_00034662	Chimp	TCONS_00016762
Human	TCONS_00034893	Chimp	TCONS_00016843
Human	TCONS_00034894	Chimp	TCONS_00016843
Human	TCONS_00034905	Chimp	TCONS_00016852
Human	TCONS_00034906	Chimp	TCONS_00016850
Human	TCONS_00034907	Chimp	TCONS_00016850
Human	TCONS_00035152	Chimp	TCONS_00016944
Human	TCONS_00035236	Chimp	TCONS_00036898
Human	TCONS_00035257	Chimp	TCONS_00017016
Human	TCONS_00035258	Chimp	TCONS_00017017
Human	TCONS_00035258	Chimp	TCONS_00017018
Human	TCONS_00035258	Chimp	TCONS_00017019
Human	TCONS_00035259	Chimp	TCONS_00017017
Human	TCONS_00035259	Chimp	TCONS_00017018
Human	TCONS_00035259	Chimp	TCONS_00017019
Human	TCONS_00035260	Chimp	TCONS_00017017
Human	TCONS_00035260	Chimp	TCONS_00017018
Human	TCONS_00035260	Chimp	TCONS_00017019
Human	TCONS_00035620	Chimp	TCONS_00017421
Human	TCONS_00035682	Chimp	TCONS_00017451
Human	TCONS_00035724	Chimp	TCONS_00018663
Human	TCONS_00035724	Chimp	TCONS_00018664
Human	TCONS_00036036	Chimp	TCONS_00017625
Human	TCONS_00036052	Chimp	TCONS_00017634
Human	TCONS_00036235	Chimp	TCONS_00017709
Human	TCONS_00036235	Chimp	TCONS_00017712
Human	TCONS_00036396	Chimp	TCONS_00019691
Human	TCONS_00036621	Chimp	TCONS_00017883
Human	TCONS_00036819	Chimp	TCONS_00017969
Human	TCONS_00036820	Chimp	TCONS_00017969
Human	TCONS_00036848	Chimp	TCONS_00017978
Human	TCONS_00036848	Chimp	TCONS_00017979
Human	TCONS_00036848	Chimp	TCONS_00017980
Human	TCONS_00036849	Chimp	TCONS_00017978
Human	TCONS_00036849	Chimp	TCONS_00017979
Human	TCONS_00036849	Chimp	TCONS_00017980
Human	TCONS_00036892	Chimp	TCONS_00017996
Human	TCONS_00036974	Chimp	TCONS_00018029
Human	TCONS_00036986	Chimp	TCONS_00018043
Human	TCONS_00037137	Chimp	TCONS_00018103
Human	TCONS_00037140	Chimp	TCONS_00018103
Human	TCONS_00037178	Chimp	TCONS_00018126
Human	TCONS_00037241	Chimp	TCONS_00018161
Human	TCONS_00037241	Chimp	TCONS_00018162
Human	TCONS_00037425	Chimp	TCONS_00018242
Human	TCONS_00037514	Chimp	TCONS_00019972
Human	TCONS_00037515	Chimp	TCONS_00019701
Human	TCONS_00037565	Chimp	TCONS_00018289
Human	TCONS_00037597	Chimp	TCONS_00001200
Human	TCONS_00037597	Chimp	TCONS_00003823
Human	TCONS_00037597	Chimp	TCONS_00004500
Human	TCONS_00037597	Chimp	TCONS_00014796
Human	TCONS_00037597	Chimp	TCONS_00031615
Human	TCONS_00037598	Chimp	TCONS_00004500
Human	TCONS_00037598	Chimp	TCONS_00014796
Human	TCONS_00037598	Chimp	TCONS_00031615
Human	TCONS_00037605	Chimp	TCONS_00018309
Human	TCONS_00037688	Chimp	TCONS_00018349
Human	TCONS_00037689	Chimp	TCONS_00018349
Human	TCONS_00037690	Chimp	TCONS_00018349
Human	TCONS_00037812	Chimp	TCONS_00018399
Human	TCONS_00037851	Chimp	TCONS_00018420
Human	TCONS_00037879	Chimp	TCONS_00019838
Human	TCONS_00037902	Chimp	TCONS_00018442
Human	TCONS_00037903	Chimp	TCONS_00018442
Human	TCONS_00037958	Chimp	TCONS_00018468
Human	TCONS_00038096	Chimp	TCONS_00027598
Human	TCONS_00038353	Chimp	TCONS_00018649
Human	TCONS_00038402	Chimp	TCONS_00018667
Human	TCONS_00038510	Chimp	TCONS_00018712
Human	TCONS_00038524	Chimp	TCONS_00018719
Human	TCONS_00038670	Chimp	TCONS_00018780
Human	TCONS_00038685	Chimp	TCONS_00018787
Human	TCONS_00038883	Chimp	TCONS_00018883
Human	TCONS_00038884	Chimp	TCONS_00018883
Human	TCONS_00038885	Chimp	TCONS_00018883
Human	TCONS_00038900	Chimp	TCONS_00018890
Human	TCONS_00038963	Chimp	TCONS_00019571
Human	TCONS_00039013	Chimp	TCONS_00018940
Human	TCONS_00039069	Chimp	TCONS_00018959
Human	TCONS_00039070	Chimp	TCONS_00018959
Human	TCONS_00039071	Chimp	TCONS_00018959
Human	TCONS_00039157	Chimp	TCONS_00019011
Human	TCONS_00039159	Chimp	TCONS_00019011
Human	TCONS_00039323	Chimp	TCONS_00019081
Human	TCONS_00039437	Chimp	TCONS_00019141
Human	TCONS_00039476	Chimp	TCONS_00019163
Human	TCONS_00039528	Chimp	TCONS_00019189
Human	TCONS_00039533	Chimp	TCONS_00019189
Human	TCONS_00039562	Chimp	TCONS_00019202
Human	TCONS_00039625	Chimp	TCONS_00019232
Human	TCONS_00039625	Chimp	TCONS_00019233
Human	TCONS_00039625	Chimp	TCONS_00019234
Human	TCONS_00039709	Chimp	TCONS_00019263
Human	TCONS_00039771	Chimp	TCONS_00019296
Human	TCONS_00039898	Chimp	TCONS_00019357
Human	TCONS_00040017	Chimp	TCONS_00019420
Human	TCONS_00040024	Chimp	TCONS_00019972
Human	TCONS_00040154	Chimp	TCONS_00019479
Human	TCONS_00040154	Chimp	TCONS_00019480
Human	TCONS_00040154	Chimp	TCONS_00019481
Human	TCONS_00040155	Chimp	TCONS_00019479
Human	TCONS_00040155	Chimp	TCONS_00019480
Human	TCONS_00040155	Chimp	TCONS_00019481
Human	TCONS_00040178	Chimp	TCONS_00019488
Human	TCONS_00040207	Chimp	TCONS_00019512
Human	TCONS_00040207	Chimp	TCONS_00019513
Human	TCONS_00040208	Chimp	TCONS_00019512
Human	TCONS_00040208	Chimp	TCONS_00019513
Human	TCONS_00040275	Chimp	TCONS_00019548
Human	TCONS_00040275	Chimp	TCONS_00019549
Human	TCONS_00040443	Chimp	TCONS_00018484
Human	TCONS_00040443	Chimp	TCONS_00018486
Human	TCONS_00040523	Chimp	TCONS_00020024
Human	TCONS_00040559	Chimp	TCONS_00020036
Human	TCONS_00040611	Chimp	TCONS_00020056
Human	TCONS_00040611	Chimp	TCONS_00020057
Human	TCONS_00040683	Chimp	TCONS_00022112
Human	TCONS_00040723	Chimp	TCONS_00020131
Human	TCONS_00040723	Chimp	TCONS_00020132
Human	TCONS_00040724	Chimp	TCONS_00020131
Human	TCONS_00040724	Chimp	TCONS_00020132
Human	TCONS_00040993	Chimp	TCONS_00022304
Human	TCONS_00041007	Chimp	TCONS_00022295
Human	TCONS_00041007	Chimp	TCONS_00022296
Human	TCONS_00041007	Chimp	TCONS_00022297
Human	TCONS_00041008	Chimp	TCONS_00022295
Human	TCONS_00041008	Chimp	TCONS_00022296
Human	TCONS_00041008	Chimp	TCONS_00022297
Human	TCONS_00041045	Chimp	TCONS_00022275
Human	TCONS_00041103	Chimp	TCONS_00022931
Human	TCONS_00041103	Chimp	TCONS_00022932
Human	TCONS_00041104	Chimp	TCONS_00022931
Human	TCONS_00041104	Chimp	TCONS_00022932
Human	TCONS_00041105	Chimp	TCONS_00022931
Human	TCONS_00041105	Chimp	TCONS_00022932
Human	TCONS_00041106	Chimp	TCONS_00022931
Human	TCONS_00041106	Chimp	TCONS_00022932
Human	TCONS_00041109	Chimp	TCONS_00022931
Human	TCONS_00041109	Chimp	TCONS_00022932
Human	TCONS_00041110	Chimp	TCONS_00022931
Human	TCONS_00041110	Chimp	TCONS_00022932
Human	TCONS_00041111	Chimp	TCONS_00022931
Human	TCONS_00041111	Chimp	TCONS_00022932
Human	TCONS_00041112	Chimp	TCONS_00022931
Human	TCONS_00041112	Chimp	TCONS_00022932
Human	TCONS_00041116	Chimp	TCONS_00022931
Human	TCONS_00041116	Chimp	TCONS_00022932
Human	TCONS_00041117	Chimp	TCONS_00022931
Human	TCONS_00041117	Chimp	TCONS_00022932
Human	TCONS_00041118	Chimp	TCONS_00022931
Human	TCONS_00041118	Chimp	TCONS_00022932
Human	TCONS_00041119	Chimp	TCONS_00022931
Human	TCONS_00041119	Chimp	TCONS_00022932
Human	TCONS_00041120	Chimp	TCONS_00022931
Human	TCONS_00041125	Chimp	TCONS_00022931
Human	TCONS_00041125	Chimp	TCONS_00022932
Human	TCONS_00041166	Chimp	TCONS_00022258
Human	TCONS_00041359	Chimp	TCONS_00022185
Human	TCONS_00041360	Chimp	TCONS_00022185
Human	TCONS_00041555	Chimp	TCONS_00022127
Human	TCONS_00041602	Chimp	TCONS_00022102
Human	TCONS_00041621	Chimp	TCONS_00022997
Human	TCONS_00041667	Chimp	TCONS_00022079
Human	TCONS_00041702	Chimp	TCONS_00022053
Human	TCONS_00041724	Chimp	TCONS_00022046
Human	TCONS_00041725	Chimp	TCONS_00022046
Human	TCONS_00041726	Chimp	TCONS_00022046
Human	TCONS_00041727	Chimp	TCONS_00022046
Human	TCONS_00041748	Chimp	TCONS_00022041
Human	TCONS_00041748	Chimp	TCONS_00022043
Human	TCONS_00041750	Chimp	TCONS_00022041
Human	TCONS_00041750	Chimp	TCONS_00022043
Human	TCONS_00041896	Chimp	TCONS_00021976
Human	TCONS_00041961	Chimp	TCONS_00021948
Human	TCONS_00041961	Chimp	TCONS_00021950
Human	TCONS_00042107	Chimp	TCONS_00021883
Human	TCONS_00042108	Chimp	TCONS_00021883
Human	TCONS_00042110	Chimp	TCONS_00021883
Human	TCONS_00042134	Chimp	TCONS_00021874
Human	TCONS_00042236	Chimp	TCONS_00021802
Human	TCONS_00042236	Chimp	TCONS_00021803
Human	TCONS_00042237	Chimp	TCONS_00021802
Human	TCONS_00042237	Chimp	TCONS_00021803
Human	TCONS_00042516	Chimp	TCONS_00020969
Human	TCONS_00042644	Chimp	TCONS_00021027
Human	TCONS_00042696	Chimp	TCONS_00021057
Human	TCONS_00042763	Chimp	TCONS_00021090
Human	TCONS_00042901	Chimp	TCONS_00021161
Human	TCONS_00042984	Chimp	TCONS_00021200
Human	TCONS_00042985	Chimp	TCONS_00021200
Human	TCONS_00043777	Chimp	TCONS_00021529
Human	TCONS_00043777	Chimp	TCONS_00021530
Human	TCONS_00043777	Chimp	TCONS_00021532
Human	TCONS_00043777	Chimp	TCONS_00021533
Human	TCONS_00043777	Chimp	TCONS_00021534
Human	TCONS_00043779	Chimp	TCONS_00021529
Human	TCONS_00043779	Chimp	TCONS_00021530
Human	TCONS_00043779	Chimp	TCONS_00021532
Human	TCONS_00043779	Chimp	TCONS_00021533
Human	TCONS_00043779	Chimp	TCONS_00021534
Human	TCONS_00043781	Chimp	TCONS_00021529
Human	TCONS_00043781	Chimp	TCONS_00021530
Human	TCONS_00043781	Chimp	TCONS_00021532
Human	TCONS_00043781	Chimp	TCONS_00021533
Human	TCONS_00043781	Chimp	TCONS_00021534
Human	TCONS_00043784	Chimp	TCONS_00021529
Human	TCONS_00043784	Chimp	TCONS_00021530
Human	TCONS_00043784	Chimp	TCONS_00021532
Human	TCONS_00043784	Chimp	TCONS_00021533
Human	TCONS_00043784	Chimp	TCONS_00021534
Human	TCONS_00043785	Chimp	TCONS_00021529
Human	TCONS_00043785	Chimp	TCONS_00021530
Human	TCONS_00043785	Chimp	TCONS_00021532
Human	TCONS_00043785	Chimp	TCONS_00021533
Human	TCONS_00043785	Chimp	TCONS_00021534
Human	TCONS_00043786	Chimp	TCONS_00021529
Human	TCONS_00043786	Chimp	TCONS_00021530
Human	TCONS_00043786	Chimp	TCONS_00021532
Human	TCONS_00043786	Chimp	TCONS_00021533
Human	TCONS_00043786	Chimp	TCONS_00021534
Human	TCONS_00043787	Chimp	TCONS_00021529
Human	TCONS_00043787	Chimp	TCONS_00021530
Human	TCONS_00043787	Chimp	TCONS_00021532
Human	TCONS_00043787	Chimp	TCONS_00021533
Human	TCONS_00043787	Chimp	TCONS_00021534
Human	TCONS_00043788	Chimp	TCONS_00021529
Human	TCONS_00043788	Chimp	TCONS_00021530
Human	TCONS_00043788	Chimp	TCONS_00021532
Human	TCONS_00043788	Chimp	TCONS_00021533
Human	TCONS_00043788	Chimp	TCONS_00021534
Human	TCONS_00043789	Chimp	TCONS_00021529
Human	TCONS_00043789	Chimp	TCONS_00021530
Human	TCONS_00043789	Chimp	TCONS_00021532
Human	TCONS_00043789	Chimp	TCONS_00021533
Human	TCONS_00043789	Chimp	TCONS_00021534
Human	TCONS_00043790	Chimp	TCONS_00021529
Human	TCONS_00043790	Chimp	TCONS_00021530
Human	TCONS_00043790	Chimp	TCONS_00021532
Human	TCONS_00043790	Chimp	TCONS_00021533
Human	TCONS_00043790	Chimp	TCONS_00021534
Human	TCONS_00043791	Chimp	TCONS_00021529
Human	TCONS_00043791	Chimp	TCONS_00021530
Human	TCONS_00043791	Chimp	TCONS_00021532
Human	TCONS_00043791	Chimp	TCONS_00021533
Human	TCONS_00043791	Chimp	TCONS_00021534
Human	TCONS_00043792	Chimp	TCONS_00021529
Human	TCONS_00043792	Chimp	TCONS_00021530
Human	TCONS_00043792	Chimp	TCONS_00021532
Human	TCONS_00043792	Chimp	TCONS_00021533
Human	TCONS_00043792	Chimp	TCONS_00021534
Human	TCONS_00043793	Chimp	TCONS_00021529
Human	TCONS_00043793	Chimp	TCONS_00021530
Human	TCONS_00043793	Chimp	TCONS_00021532
Human	TCONS_00043793	Chimp	TCONS_00021533
Human	TCONS_00043793	Chimp	TCONS_00021534
Human	TCONS_00043801	Chimp	TCONS_00021537
Human	TCONS_00043803	Chimp	TCONS_00020024
Human	TCONS_00044167	Chimp	TCONS_00021716
Human	TCONS_00044331	Chimp	TCONS_00020861
Human	TCONS_00044331	Chimp	TCONS_00020864
Human	TCONS_00044332	Chimp	TCONS_00020859
Human	TCONS_00044332	Chimp	TCONS_00020860
Human	TCONS_00044332	Chimp	TCONS_00020862
Human	TCONS_00044333	Chimp	TCONS_00020859
Human	TCONS_00044333	Chimp	TCONS_00020860
Human	TCONS_00044333	Chimp	TCONS_00020862
Human	TCONS_00044335	Chimp	TCONS_00020855
Human	TCONS_00044335	Chimp	TCONS_00020856
Human	TCONS_00044335	Chimp	TCONS_00020858
Human	TCONS_00044467	Chimp	TCONS_00020804
Human	TCONS_00044647	Chimp	TCONS_00020742
Human	TCONS_00044850	Chimp	TCONS_00020660
Human	TCONS_00044853	Chimp	TCONS_00020641
Human	TCONS_00044853	Chimp	TCONS_00020642
Human	TCONS_00045059	Chimp	TCONS_00022022
Human	TCONS_00045421	Chimp	TCONS_00020380
Human	TCONS_00045619	Chimp	TCONS_00020296
Human	TCONS_00045626	Chimp	TCONS_00020290
Human	TCONS_00045628	Chimp	TCONS_00020285
Human	TCONS_00045628	Chimp	TCONS_00020286
Human	TCONS_00045677	Chimp	TCONS_00020269
Human	TCONS_00045680	Chimp	TCONS_00020267
Human	TCONS_00045681	Chimp	TCONS_00020267
Human	TCONS_00045682	Chimp	TCONS_00020267
Human	TCONS_00045683	Chimp	TCONS_00020267
Human	TCONS_00045722	Chimp	TCONS_00020249
Human	TCONS_00045830	Chimp	TCONS_00022362
Human	TCONS_00045852	Chimp	TCONS_00022381
Human	TCONS_00045872	Chimp	TCONS_00022385
Human	TCONS_00045872	Chimp	TCONS_00022387
Human	TCONS_00045872	Chimp	TCONS_00022388
Human	TCONS_00045991	Chimp	TCONS_00022449
Human	TCONS_00045992	Chimp	TCONS_00022449
Human	TCONS_00045993	Chimp	TCONS_00022449
Human	TCONS_00046032	Chimp	TCONS_00022479
Human	TCONS_00046245	Chimp	TCONS_00022574
Human	TCONS_00046248	Chimp	TCONS_00022575
Human	TCONS_00046248	Chimp	TCONS_00022576
Human	TCONS_00046681	Chimp	TCONS_00022767
Human	TCONS_00046682	Chimp	TCONS_00022767
Human	TCONS_00046913	Chimp	TCONS_00022866
Human	TCONS_00046985	Chimp	TCONS_00023517
Human	TCONS_00047026	Chimp	TCONS_00023497
Human	TCONS_00047037	Chimp	TCONS_00023491
Human	TCONS_00047038	Chimp	TCONS_00023491
Human	TCONS_00047045	Chimp	TCONS_00023484
Human	TCONS_00047045	Chimp	TCONS_00023485
Human	TCONS_00047046	Chimp	TCONS_00023484
Human	TCONS_00047046	Chimp	TCONS_00023485
Human	TCONS_00047047	Chimp	TCONS_00023487
Human	TCONS_00047048	Chimp	TCONS_00023484
Human	TCONS_00047048	Chimp	TCONS_00023485
Human	TCONS_00047049	Chimp	TCONS_00023484
Human	TCONS_00047049	Chimp	TCONS_00023485
Human	TCONS_00047066	Chimp	TCONS_00023470
Human	TCONS_00047070	Chimp	TCONS_00023463
Human	TCONS_00047157	Chimp	TCONS_00023424
Human	TCONS_00047157	Chimp	TCONS_00023425
Human	TCONS_00047159	Chimp	TCONS_00023424
Human	TCONS_00047159	Chimp	TCONS_00023425
Human	TCONS_00047160	Chimp	TCONS_00023424
Human	TCONS_00047160	Chimp	TCONS_00023425
Human	TCONS_00047161	Chimp	TCONS_00023424
Human	TCONS_00047161	Chimp	TCONS_00023425
Human	TCONS_00047251	Chimp	TCONS_00023799
Human	TCONS_00047251	Chimp	TCONS_00028981
Human	TCONS_00047251	Chimp	TCONS_00039136
Human	TCONS_00047251	Chimp	TCONS_00039137
Human	TCONS_00047252	Chimp	TCONS_00023799
Human	TCONS_00047252	Chimp	TCONS_00039136
Human	TCONS_00047252	Chimp	TCONS_00039137
Human	TCONS_00047332	Chimp	TCONS_00023137
Human	TCONS_00047332	Chimp	TCONS_00023138
Human	TCONS_00047347	Chimp	TCONS_00023144
Human	TCONS_00047349	Chimp	TCONS_00023144
Human	TCONS_00047349	Chimp	TCONS_00023145
Human	TCONS_00047350	Chimp	TCONS_00023144
Human	TCONS_00047350	Chimp	TCONS_00023145
Human	TCONS_00047364	Chimp	TCONS_00023156
Human	TCONS_00047364	Chimp	TCONS_00023160
Human	TCONS_00047373	Chimp	TCONS_00023163
Human	TCONS_00047483	Chimp	TCONS_00023215
Human	TCONS_00047486	Chimp	TCONS_00023215
Human	TCONS_00047489	Chimp	TCONS_00023216
Human	TCONS_00047490	Chimp	TCONS_00023217
Human	TCONS_00047597	Chimp	TCONS_00023260
Human	TCONS_00047598	Chimp	TCONS_00023264
Human	TCONS_00047598	Chimp	TCONS_00023265
Human	TCONS_00047725	Chimp	TCONS_00023313
Human	TCONS_00047764	Chimp	TCONS_00023332
Human	TCONS_00047765	Chimp	TCONS_00023333
Human	TCONS_00047766	Chimp	TCONS_00023334
Human	TCONS_00047797	Chimp	TCONS_00023344
Human	TCONS_00047799	Chimp	TCONS_00023345
Human	TCONS_00047861	Chimp	TCONS_00023386
Human	TCONS_00047865	Chimp	TCONS_00023386
Human	TCONS_00047985	Chimp	TCONS_00023065
Human	TCONS_00047998	Chimp	TCONS_00023424
Human	TCONS_00047998	Chimp	TCONS_00023425
Human	TCONS_00047999	Chimp	TCONS_00023424
Human	TCONS_00047999	Chimp	TCONS_00023425
Human	TCONS_00048022	Chimp	TCONS_00023046
Human	TCONS_00048024	Chimp	TCONS_00023045
Human	TCONS_00048130	Chimp	TCONS_00023536
Human	TCONS_00048132	Chimp	TCONS_00023537
Human	TCONS_00048250	Chimp	TCONS_00023593
Human	TCONS_00048354	Chimp	TCONS_00023636
Human	TCONS_00048426	Chimp	TCONS_00023674
Human	TCONS_00048430	Chimp	TCONS_00023677
Human	TCONS_00048467	Chimp	TCONS_00023691
Human	TCONS_00048468	Chimp	TCONS_00023691
Human	TCONS_00048469	Chimp	TCONS_00023692
Human	TCONS_00048494	Chimp	TCONS_00023706
Human	TCONS_00048508	Chimp	TCONS_00023712
Human	TCONS_00048546	Chimp	TCONS_00023730
Human	TCONS_00048597	Chimp	TCONS_00023751
Human	TCONS_00048641	Chimp	TCONS_00023768
Human	TCONS_00049053	Chimp	TCONS_00024016
Human	TCONS_00049054	Chimp	TCONS_00024016
Human	TCONS_00049055	Chimp	TCONS_00024016
Human	TCONS_00049056	Chimp	TCONS_00024016
Human	TCONS_00049058	Chimp	TCONS_00024018
Human	TCONS_00049600	Chimp	TCONS_00024292
Human	TCONS_00049620	Chimp	TCONS_00022555
Human	TCONS_00049710	Chimp	TCONS_00026152
Human	TCONS_00050028	Chimp	TCONS_00008092
Human	TCONS_00050072	Chimp	TCONS_00024493
Human	TCONS_00050073	Chimp	TCONS_00024494
Human	TCONS_00050074	Chimp	TCONS_00024492
Human	TCONS_00050075	Chimp	TCONS_00024492
Human	TCONS_00050075	Chimp	TCONS_00024494
Human	TCONS_00050076	Chimp	TCONS_00024492
Human	TCONS_00050091	Chimp	TCONS_00024507
Human	TCONS_00050110	Chimp	TCONS_00024522
Human	TCONS_00050134	Chimp	TCONS_00024527
Human	TCONS_00050135	Chimp	TCONS_00024527
Human	TCONS_00050150	Chimp	TCONS_00024529
Human	TCONS_00050171	Chimp	TCONS_00024540
Human	TCONS_00050295	Chimp	TCONS_00024617
Human	TCONS_00050478	Chimp	TCONS_00026518
Human	TCONS_00050479	Chimp	TCONS_00026511
Human	TCONS_00050479	Chimp	TCONS_00026513
Human	TCONS_00050479	Chimp	TCONS_00026518
Human	TCONS_00050480	Chimp	TCONS_00026512
Human	TCONS_00050480	Chimp	TCONS_00026518
Human	TCONS_00050481	Chimp	TCONS_00026511
Human	TCONS_00050481	Chimp	TCONS_00026513
Human	TCONS_00050481	Chimp	TCONS_00026518
Human	TCONS_00050510	Chimp	TCONS_00026494
Human	TCONS_00050785	Chimp	TCONS_00024846
Human	TCONS_00050981	Chimp	TCONS_00024917
Human	TCONS_00050982	Chimp	TCONS_00024916
Human	TCONS_00051026	Chimp	TCONS_00024941
Human	TCONS_00051027	Chimp	TCONS_00024941
Human	TCONS_00051060	Chimp	TCONS_00024960
Human	TCONS_00051075	Chimp	TCONS_00052336
Human	TCONS_00051245	Chimp	TCONS_00025048
Human	TCONS_00051245	Chimp	TCONS_00025049
Human	TCONS_00051312	Chimp	TCONS_00019815
Human	TCONS_00051620	Chimp	TCONS_00025232
Human	TCONS_00051654	Chimp	TCONS_00041080
Human	TCONS_00051711	Chimp	TCONS_00025309
Human	TCONS_00051733	Chimp	TCONS_00025311
Human	TCONS_00051965	Chimp	TCONS_00025403
Human	TCONS_00051975	Chimp	TCONS_00025407
Human	TCONS_00051976	Chimp	TCONS_00025407
Human	TCONS_00051977	Chimp	TCONS_00025407
Human	TCONS_00052016	Chimp	TCONS_00025433
Human	TCONS_00052091	Chimp	TCONS_00025473
Human	TCONS_00052192	Chimp	TCONS_00027263
Human	TCONS_00052291	Chimp	TCONS_00025581
Human	TCONS_00052923	Chimp	TCONS_00025892
Human	TCONS_00052931	Chimp	TCONS_00025896
Human	TCONS_00053455	Chimp	TCONS_00026152
Human	TCONS_00053456	Chimp	TCONS_00026152
Human	TCONS_00053695	Chimp	TCONS_00026282
Human	TCONS_00053748	Chimp	TCONS_00026311
Human	TCONS_00053889	Chimp	TCONS_00026385
Human	TCONS_00053889	Chimp	TCONS_00026386
Human	TCONS_00053939	Chimp	TCONS_00026417
Human	TCONS_00053954	Chimp	TCONS_00026422
Human	TCONS_00053954	Chimp	TCONS_00026423
Human	TCONS_00054061	Chimp	TCONS_00024737
Human	TCONS_00054062	Chimp	TCONS_00024736
Human	TCONS_00054062	Chimp	TCONS_00024737
Human	TCONS_00054062	Chimp	TCONS_00024739
Human	TCONS_00054143	Chimp	TCONS_00026524
Human	TCONS_00054144	Chimp	TCONS_00026524
Human	TCONS_00054145	Chimp	TCONS_00026524
Human	TCONS_00054146	Chimp	TCONS_00026524
Human	TCONS_00054147	Chimp	TCONS_00026524
Human	TCONS_00054412	Chimp	TCONS_00026676
Human	TCONS_00054413	Chimp	TCONS_00026676
Human	TCONS_00054414	Chimp	TCONS_00026676
Human	TCONS_00054546	Chimp	TCONS_00026726
Human	TCONS_00054546	Chimp	TCONS_00026727
Human	TCONS_00054684	Chimp	TCONS_00026778
Human	TCONS_00055489	Chimp	TCONS_00025362
Human	TCONS_00055575	Chimp	TCONS_00027218
Human	TCONS_00055575	Chimp	TCONS_00027219
Human	TCONS_00055576	Chimp	TCONS_00027218
Human	TCONS_00055576	Chimp	TCONS_00027219
Human	TCONS_00055663	Chimp	TCONS_00027265
Human	TCONS_00055679	Chimp	TCONS_00027280
Human	TCONS_00055721	Chimp	TCONS_00030804
Human	TCONS_00055766	Chimp	TCONS_00030832
Human	TCONS_00055786	Chimp	TCONS_00030842
Human	TCONS_00055787	Chimp	TCONS_00030842
Human	TCONS_00055806	Chimp	TCONS_00030853
Human	TCONS_00055827	Chimp	TCONS_00030866
Human	TCONS_00055845	Chimp	TCONS_00030879
Human	TCONS_00055859	Chimp	TCONS_00030888
Human	TCONS_00055893	Chimp	TCONS_00030900
Human	TCONS_00055900	Chimp	TCONS_00030904
Human	TCONS_00055900	Chimp	TCONS_00030905
Human	TCONS_00055901	Chimp	TCONS_00030904
Human	TCONS_00055901	Chimp	TCONS_00030905
Human	TCONS_00055917	Chimp	TCONS_00030916
Human	TCONS_00055917	Chimp	TCONS_00030917
Human	TCONS_00055949	Chimp	TCONS_00030943
Human	TCONS_00055977	Chimp	TCONS_00030965
Human	TCONS_00056274	Chimp	TCONS_00031115
Human	TCONS_00056276	Chimp	TCONS_00031115
Human	TCONS_00056301	Chimp	TCONS_00031126
Human	TCONS_00056303	Chimp	TCONS_00031126
Human	TCONS_00056308	Chimp	TCONS_00031128
Human	TCONS_00056312	Chimp	TCONS_00042257
Human	TCONS_00056394	Chimp	TCONS_00031161
Human	TCONS_00056394	Chimp	TCONS_00031162
Human	TCONS_00056395	Chimp	TCONS_00031161
Human	TCONS_00056395	Chimp	TCONS_00031162
Human	TCONS_00056423	Chimp	TCONS_00031172
Human	TCONS_00056424	Chimp	TCONS_00031172
Human	TCONS_00056425	Chimp	TCONS_00031172
Human	TCONS_00056551	Chimp	TCONS_00031225
Human	TCONS_00056597	Chimp	TCONS_00031257
Human	TCONS_00056597	Chimp	TCONS_00031258
Human	TCONS_00056597	Chimp	TCONS_00031259
Human	TCONS_00056598	Chimp	TCONS_00031257
Human	TCONS_00056598	Chimp	TCONS_00031258
Human	TCONS_00056598	Chimp	TCONS_00031259
Human	TCONS_00056599	Chimp	TCONS_00031257
Human	TCONS_00056599	Chimp	TCONS_00031258
Human	TCONS_00056599	Chimp	TCONS_00031259
Human	TCONS_00056628	Chimp	TCONS_00031279
Human	TCONS_00056637	Chimp	TCONS_00031283
Human	TCONS_00056638	Chimp	TCONS_00031283
Human	TCONS_00056639	Chimp	TCONS_00031284
Human	TCONS_00056641	Chimp	TCONS_00031285
Human	TCONS_00056889	Chimp	TCONS_00031400
Human	TCONS_00056906	Chimp	TCONS_00049926
Human	TCONS_00056907	Chimp	TCONS_00031404
Human	TCONS_00056908	Chimp	TCONS_00031404
Human	TCONS_00056999	Chimp	TCONS_00031446
Human	TCONS_00057000	Chimp	TCONS_00031446
Human	TCONS_00057001	Chimp	TCONS_00031446
Human	TCONS_00057024	Chimp	TCONS_00031453
Human	TCONS_00057041	Chimp	TCONS_00032699
Human	TCONS_00057047	Chimp	TCONS_00032698
Human	TCONS_00057117	Chimp	TCONS_00031479
Human	TCONS_00057264	Chimp	TCONS_00031550
Human	TCONS_00057310	Chimp	TCONS_00031568
Human	TCONS_00057377	Chimp	TCONS_00031602
Human	TCONS_00057378	Chimp	TCONS_00031602
Human	TCONS_00057382	Chimp	TCONS_00031606
Human	TCONS_00057382	Chimp	TCONS_00031607
Human	TCONS_00057383	Chimp	TCONS_00031606
Human	TCONS_00057383	Chimp	TCONS_00031607
Human	TCONS_00057384	Chimp	TCONS_00031604
Human	TCONS_00057384	Chimp	TCONS_00031608
Human	TCONS_00057384	Chimp	TCONS_00031609
Human	TCONS_00057405	Chimp	TCONS_00031633
Human	TCONS_00057406	Chimp	TCONS_00031635
Human	TCONS_00057409	Chimp	TCONS_00031659
Human	TCONS_00057458	Chimp	TCONS_00031669
Human	TCONS_00057459	Chimp	TCONS_00031669
Human	TCONS_00057472	Chimp	TCONS_00032679
Human	TCONS_00057472	Chimp	TCONS_00032680
Human	TCONS_00057515	Chimp	TCONS_00031695
Human	TCONS_00057569	Chimp	TCONS_00037587
Human	TCONS_00057569	Chimp	TCONS_00037588
Human	TCONS_00057569	Chimp	TCONS_00037589
Human	TCONS_00057569	Chimp	TCONS_00047234
Human	TCONS_00057569	Chimp	TCONS_00047235
Human	TCONS_00057569	Chimp	TCONS_00050175
Human	TCONS_00057569	Chimp	TCONS_00050180
Human	TCONS_00057569	Chimp	TCONS_00050181
Human	TCONS_00057569	Chimp	TCONS_00052089
Human	TCONS_00057569	Chimp	TCONS_00052090
Human	TCONS_00057569	Chimp	TCONS_00052091
Human	TCONS_00057569	Chimp	TCONS_00052092
Human	TCONS_00057569	Chimp	TCONS_00052094
Human	TCONS_00057620	Chimp	TCONS_00032774
Human	TCONS_00057645	Chimp	TCONS_00032788
Human	TCONS_00057645	Chimp	TCONS_00032789
Human	TCONS_00057663	Chimp	TCONS_00044492
Human	TCONS_00057698	Chimp	TCONS_00032803
Human	TCONS_00057699	Chimp	TCONS_00032803
Human	TCONS_00057699	Chimp	TCONS_00032804
Human	TCONS_00057701	Chimp	TCONS_00032803
Human	TCONS_00057728	Chimp	TCONS_00032812
Human	TCONS_00057785	Chimp	TCONS_00034547
Human	TCONS_00057856	Chimp	TCONS_00032893
Human	TCONS_00057894	Chimp	TCONS_00042634
Human	TCONS_00057909	Chimp	TCONS_00032914
Human	TCONS_00057912	Chimp	TCONS_00032915
Human	TCONS_00057912	Chimp	TCONS_00032916
Human	TCONS_00057960	Chimp	TCONS_00032944
Human	TCONS_00057966	Chimp	TCONS_00032950
Human	TCONS_00057998	Chimp	TCONS_00032965
Human	TCONS_00057998	Chimp	TCONS_00032966
Human	TCONS_00058056	Chimp	TCONS_00033003
Human	TCONS_00058058	Chimp	TCONS_00033005
Human	TCONS_00058059	Chimp	TCONS_00033005
Human	TCONS_00058071	Chimp	TCONS_00033010
Human	TCONS_00058071	Chimp	TCONS_00033011
Human	TCONS_00058072	Chimp	TCONS_00033012
Human	TCONS_00058077	Chimp	TCONS_00033015
Human	TCONS_00058078	Chimp	TCONS_00033016
Human	TCONS_00058257	Chimp	TCONS_00033092
Human	TCONS_00058258	Chimp	TCONS_00033092
Human	TCONS_00058302	Chimp	TCONS_00033116
Human	TCONS_00058305	Chimp	TCONS_00033116
Human	TCONS_00058306	Chimp	TCONS_00033116
Human	TCONS_00058320	Chimp	TCONS_00033128
Human	TCONS_00058331	Chimp	TCONS_00033128
Human	TCONS_00058333	Chimp	TCONS_00033129
Human	TCONS_00058334	Chimp	TCONS_00033129
Human	TCONS_00058336	Chimp	TCONS_00033129
Human	TCONS_00058337	Chimp	TCONS_00033129
Human	TCONS_00058354	Chimp	TCONS_00033138
Human	TCONS_00058502	Chimp	TCONS_00033204
Human	TCONS_00058503	Chimp	TCONS_00033206
Human	TCONS_00058504	Chimp	TCONS_00033205
Human	TCONS_00058505	Chimp	TCONS_00033207
Human	TCONS_00058727	Chimp	TCONS_00033290
Human	TCONS_00058759	Chimp	TCONS_00033310
Human	TCONS_00058775	Chimp	TCONS_00033316
Human	TCONS_00058887	Chimp	TCONS_00033364
Human	TCONS_00058890	Chimp	TCONS_00033369
Human	TCONS_00058891	Chimp	TCONS_00033369
Human	TCONS_00058892	Chimp	TCONS_00033369
Human	TCONS_00059099	Chimp	TCONS_00033449
Human	TCONS_00059101	Chimp	TCONS_00033453
Human	TCONS_00059103	Chimp	TCONS_00033455
Human	TCONS_00059104	Chimp	TCONS_00033454
Human	TCONS_00059104	Chimp	TCONS_00033455
Human	TCONS_00059104	Chimp	TCONS_00033456
Human	TCONS_00059104	Chimp	TCONS_00033457
Human	TCONS_00059105	Chimp	TCONS_00033454
Human	TCONS_00059105	Chimp	TCONS_00033456
Human	TCONS_00059105	Chimp	TCONS_00033457
Human	TCONS_00059115	Chimp	TCONS_00033460
Human	TCONS_00059234	Chimp	TCONS_00033510
Human	TCONS_00059299	Chimp	TCONS_00033539
Human	TCONS_00059301	Chimp	TCONS_00033539
Human	TCONS_00059302	Chimp	TCONS_00033539
Human	TCONS_00059303	Chimp	TCONS_00033539
Human	TCONS_00059311	Chimp	TCONS_00033539
Human	TCONS_00059312	Chimp	TCONS_00033539
Human	TCONS_00059313	Chimp	TCONS_00033539
Human	TCONS_00059314	Chimp	TCONS_00033539
Human	TCONS_00059319	Chimp	TCONS_00033539
Human	TCONS_00059667	Chimp	TCONS_00031756
Human	TCONS_00059683	Chimp	TCONS_00031766
Human	TCONS_00059686	Chimp	TCONS_00031769
Human	TCONS_00059728	Chimp	TCONS_00031788
Human	TCONS_00059751	Chimp	TCONS_00031799
Human	TCONS_00059761	Chimp	TCONS_00031803
Human	TCONS_00059764	Chimp	TCONS_00031804
Human	TCONS_00059811	Chimp	TCONS_00031833
Human	TCONS_00059812	Chimp	TCONS_00031833
Human	TCONS_00059814	Chimp	TCONS_00031835
Human	TCONS_00059860	Chimp	TCONS_00031856
Human	TCONS_00059861	Chimp	TCONS_00031856
Human	TCONS_00059862	Chimp	TCONS_00031856
Human	TCONS_00059889	Chimp	TCONS_00031870
Human	TCONS_00059890	Chimp	TCONS_00031870
Human	TCONS_00059891	Chimp	TCONS_00031870
Human	TCONS_00059919	Chimp	TCONS_00031892
Human	TCONS_00060048	Chimp	TCONS_00031954
Human	TCONS_00060146	Chimp	TCONS_00031983
Human	TCONS_00060146	Chimp	TCONS_00031984
Human	TCONS_00060147	Chimp	TCONS_00031983
Human	TCONS_00060147	Chimp	TCONS_00031984
Human	TCONS_00060148	Chimp	TCONS_00031985
Human	TCONS_00060149	Chimp	TCONS_00031985
Human	TCONS_00060150	Chimp	TCONS_00031985
Human	TCONS_00060259	Chimp	TCONS_00032037
Human	TCONS_00060260	Chimp	TCONS_00032037
Human	TCONS_00060354	Chimp	TCONS_00032083
Human	TCONS_00060395	Chimp	TCONS_00032100
Human	TCONS_00060397	Chimp	TCONS_00032101
Human	TCONS_00060398	Chimp	TCONS_00032101
Human	TCONS_00060436	Chimp	TCONS_00032121
Human	TCONS_00060498	Chimp	TCONS_00032152
Human	TCONS_00060555	Chimp	TCONS_00032175
Human	TCONS_00060555	Chimp	TCONS_00032176
Human	TCONS_00060576	Chimp	TCONS_00032191
Human	TCONS_00060577	Chimp	TCONS_00032191
Human	TCONS_00060578	Chimp	TCONS_00032191
Human	TCONS_00060579	Chimp	TCONS_00032191
Human	TCONS_00060669	Chimp	TCONS_00032218
Human	TCONS_00060669	Chimp	TCONS_00032219
Human	TCONS_00060680	Chimp	TCONS_00032226
Human	TCONS_00060690	Chimp	TCONS_00032230
Human	TCONS_00060692	Chimp	TCONS_00032234
Human	TCONS_00060721	Chimp	TCONS_00012009
Human	TCONS_00060722	Chimp	TCONS_00005052
Human	TCONS_00060746	Chimp	TCONS_00032269
Human	TCONS_00060746	Chimp	TCONS_00032272
Human	TCONS_00060747	Chimp	TCONS_00032270
Human	TCONS_00060748	Chimp	TCONS_00032270
Human	TCONS_00060749	Chimp	TCONS_00032270
Human	TCONS_00060750	Chimp	TCONS_00032270
Human	TCONS_00060751	Chimp	TCONS_00032270
Human	TCONS_00060753	Chimp	TCONS_00032269
Human	TCONS_00060753	Chimp	TCONS_00032272
Human	TCONS_00060754	Chimp	TCONS_00032269
Human	TCONS_00060761	Chimp	TCONS_00032275
Human	TCONS_00060866	Chimp	TCONS_00032339
Human	TCONS_00060884	Chimp	TCONS_00032343
Human	TCONS_00061151	Chimp	TCONS_00052012
Human	TCONS_00061154	Chimp	TCONS_00052338
Human	TCONS_00061156	Chimp	TCONS_00052338
Human	TCONS_00061166	Chimp	TCONS_00032471
Human	TCONS_00061224	Chimp	TCONS_00032509
Human	TCONS_00061278	Chimp	TCONS_00032543
Human	TCONS_00061340	Chimp	TCONS_00032581
Human	TCONS_00061342	Chimp	TCONS_00032580
Human	TCONS_00061397	Chimp	TCONS_00032606
Human	TCONS_00061398	Chimp	TCONS_00032606
Human	TCONS_00061411	Chimp	TCONS_00032612
Human	TCONS_00061420	Chimp	TCONS_00032622
Human	TCONS_00061428	Chimp	TCONS_00032631
Human	TCONS_00061429	Chimp	TCONS_00032637
Human	TCONS_00061429	Chimp	TCONS_00032639
Human	TCONS_00061430	Chimp	TCONS_00032637
Human	TCONS_00061430	Chimp	TCONS_00032639
Human	TCONS_00061431	Chimp	TCONS_00032637
Human	TCONS_00061431	Chimp	TCONS_00032639
Human	TCONS_00061433	Chimp	TCONS_00032642
Human	TCONS_00061433	Chimp	TCONS_00032643
Human	TCONS_00061434	Chimp	TCONS_00032642
Human	TCONS_00061434	Chimp	TCONS_00032643
Human	TCONS_00061435	Chimp	TCONS_00032642
Human	TCONS_00061435	Chimp	TCONS_00032643
Human	TCONS_00061436	Chimp	TCONS_00032642
Human	TCONS_00061436	Chimp	TCONS_00032643
Human	TCONS_00061437	Chimp	TCONS_00032642
Human	TCONS_00061437	Chimp	TCONS_00032643
Human	TCONS_00061439	Chimp	TCONS_00032647
Human	TCONS_00061447	Chimp	TCONS_00032652
Human	TCONS_00061448	Chimp	TCONS_00032652
Human	TCONS_00061452	Chimp	TCONS_00032656
Human	TCONS_00061452	Chimp	TCONS_00032657
Human	TCONS_00061453	Chimp	TCONS_00032656
Human	TCONS_00061453	Chimp	TCONS_00032657
Human	TCONS_00061526	Chimp	TCONS_00031669
Human	TCONS_00061547	Chimp	TCONS_00032694
Human	TCONS_00061547	Chimp	TCONS_00032695
Human	TCONS_00061547	Chimp	TCONS_00032696
Human	TCONS_00061548	Chimp	TCONS_00032694
Human	TCONS_00061548	Chimp	TCONS_00032695
Human	TCONS_00061548	Chimp	TCONS_00032696
Human	TCONS_00061549	Chimp	TCONS_00032690
Human	TCONS_00061549	Chimp	TCONS_00032694
Human	TCONS_00061549	Chimp	TCONS_00032695
Human	TCONS_00061549	Chimp	TCONS_00032696
Human	TCONS_00061550	Chimp	TCONS_00032690
Human	TCONS_00061550	Chimp	TCONS_00032694
Human	TCONS_00061550	Chimp	TCONS_00032695
Human	TCONS_00061550	Chimp	TCONS_00032696
Human	TCONS_00061551	Chimp	TCONS_00032694
Human	TCONS_00061551	Chimp	TCONS_00032695
Human	TCONS_00061551	Chimp	TCONS_00032696
Human	TCONS_00061552	Chimp	TCONS_00032694
Human	TCONS_00061552	Chimp	TCONS_00032695
Human	TCONS_00061552	Chimp	TCONS_00032696
Human	TCONS_00061554	Chimp	TCONS_00032699
Human	TCONS_00061575	Chimp	TCONS_00032718
Human	TCONS_00061584	Chimp	TCONS_00045724
Human	TCONS_00061584	Chimp	TCONS_00047240
Human	TCONS_00061584	Chimp	TCONS_00047241
Human	TCONS_00061584	Chimp	TCONS_00047242
Human	TCONS_00061584	Chimp	TCONS_00051268
Human	TCONS_00061584	Chimp	TCONS_00051269
Human	TCONS_00061584	Chimp	TCONS_00052159
Human	TCONS_00061584	Chimp	TCONS_00052160
Human	TCONS_00061585	Chimp	TCONS_00045704
Human	TCONS_00061585	Chimp	TCONS_00045722
Human	TCONS_00061585	Chimp	TCONS_00045723
Human	TCONS_00061585	Chimp	TCONS_00047244
Human	TCONS_00061585	Chimp	TCONS_00052086
Human	TCONS_00061585	Chimp	TCONS_00052087
Human	TCONS_00061585	Chimp	TCONS_00052112
Human	TCONS_00061585	Chimp	TCONS_00052113
Human	TCONS_00061585	Chimp	TCONS_00052115
Human	TCONS_00061585	Chimp	TCONS_00052116
Human	TCONS_00061594	Chimp	TCONS_00030138
Human	TCONS_00061616	Chimp	TCONS_00033694
Human	TCONS_00061735	Chimp	TCONS_00006628
Human	TCONS_00061735	Chimp	TCONS_00033760
Human	TCONS_00061736	Chimp	TCONS_00034549
Human	TCONS_00061770	Chimp	TCONS_00033764
Human	TCONS_00061770	Chimp	TCONS_00034547
Human	TCONS_00061771	Chimp	TCONS_00033764
Human	TCONS_00061771	Chimp	TCONS_00034547
Human	TCONS_00061772	Chimp	TCONS_00033764
Human	TCONS_00061772	Chimp	TCONS_00034547
Human	TCONS_00061773	Chimp	TCONS_00033764
Human	TCONS_00061774	Chimp	TCONS_00033764
Human	TCONS_00061774	Chimp	TCONS_00034547
Human	TCONS_00061776	Chimp	TCONS_00034547
Human	TCONS_00061829	Chimp	TCONS_00033791
Human	TCONS_00061858	Chimp	TCONS_00033811
Human	TCONS_00061859	Chimp	TCONS_00033811
Human	TCONS_00062098	Chimp	TCONS_00033944
Human	TCONS_00062141	Chimp	TCONS_00042257
Human	TCONS_00062141	Chimp	TCONS_00045313
Human	TCONS_00062192	Chimp	TCONS_00033989
Human	TCONS_00062193	Chimp	TCONS_00033989
Human	TCONS_00062273	Chimp	TCONS_00034009
Human	TCONS_00062273	Chimp	TCONS_00034010
Human	TCONS_00062273	Chimp	TCONS_00034011
Human	TCONS_00062273	Chimp	TCONS_00034012
Human	TCONS_00062273	Chimp	TCONS_00034013
Human	TCONS_00062273	Chimp	TCONS_00034014
Human	TCONS_00062274	Chimp	TCONS_00034009
Human	TCONS_00062274	Chimp	TCONS_00034010
Human	TCONS_00062274	Chimp	TCONS_00034011
Human	TCONS_00062274	Chimp	TCONS_00034012
Human	TCONS_00062274	Chimp	TCONS_00034013
Human	TCONS_00062274	Chimp	TCONS_00034014
Human	TCONS_00062275	Chimp	TCONS_00034009
Human	TCONS_00062275	Chimp	TCONS_00034010
Human	TCONS_00062275	Chimp	TCONS_00034011
Human	TCONS_00062275	Chimp	TCONS_00034012
Human	TCONS_00062275	Chimp	TCONS_00034013
Human	TCONS_00062275	Chimp	TCONS_00034014
Human	TCONS_00062276	Chimp	TCONS_00034009
Human	TCONS_00062276	Chimp	TCONS_00034010
Human	TCONS_00062276	Chimp	TCONS_00034011
Human	TCONS_00062276	Chimp	TCONS_00034012
Human	TCONS_00062276	Chimp	TCONS_00034013
Human	TCONS_00062276	Chimp	TCONS_00034014
Human	TCONS_00062281	Chimp	TCONS_00034018
Human	TCONS_00062296	Chimp	TCONS_00034027
Human	TCONS_00062296	Chimp	TCONS_00034028
Human	TCONS_00062296	Chimp	TCONS_00034029
Human	TCONS_00062297	Chimp	TCONS_00034027
Human	TCONS_00062297	Chimp	TCONS_00034028
Human	TCONS_00062297	Chimp	TCONS_00034029
Human	TCONS_00062382	Chimp	TCONS_00034094
Human	TCONS_00062418	Chimp	TCONS_00034111
Human	TCONS_00062419	Chimp	TCONS_00034114
Human	TCONS_00062420	Chimp	TCONS_00034115
Human	TCONS_00062425	Chimp	TCONS_00034117
Human	TCONS_00062425	Chimp	TCONS_00034118
Human	TCONS_00062425	Chimp	TCONS_00034119
Human	TCONS_00062426	Chimp	TCONS_00034117
Human	TCONS_00062426	Chimp	TCONS_00034118
Human	TCONS_00062426	Chimp	TCONS_00034119
Human	TCONS_00062440	Chimp	TCONS_00034125
Human	TCONS_00062471	Chimp	TCONS_00034143
Human	TCONS_00062669	Chimp	TCONS_00034244
Human	TCONS_00062749	Chimp	TCONS_00034285
Human	TCONS_00062750	Chimp	TCONS_00034285
Human	TCONS_00062756	Chimp	TCONS_00034291
Human	TCONS_00062794	Chimp	TCONS_00034316
Human	TCONS_00062824	Chimp	TCONS_00034331
Human	TCONS_00063009	Chimp	TCONS_00034411
Human	TCONS_00063010	Chimp	TCONS_00034411
[truncated: 18,081 more rows]
