# Supplementary material for: Long non-coding RNAs expression and regulation across different brain regions in primates
Source: Sci Data. 2024 May 28;11:545. doi: 10.1038/s41597-024-03380-3 (PMC11133376; doi:10.1038/s41597-024-03380-3)
Supplement: Supplementary file 2 — Supplementary Files [file 41597_2024_3380_MOESM2_ESM.zip › Supplement_File2.xlsx]

## Sheet: C1 corr--> PCG clusters
lncRNA	Genes	Correlation	P-value	lncRNA cluster	PCG_cluster	Species
TCONS_00002593	ALS2	0.8184	1.11765e-10	C1	C1	Human
TCONS_00002593	ANKS6	0.833913	2.36605e-11	C1	C1	Human
TCONS_00002593	BARHL1	0.801158	5.33008e-10	C1	C1	Human
TCONS_00002593	BARHL2	0.813657	1.74526e-10	C1	C1	Human
TCONS_00002593	BEST3	0.80961	2.5277e-10	C1	C1	Human
TCONS_00002593	BLM	0.860327	1.12235e-12	C1	C1	Human
TCONS_00002593	BRICD5	0.809375	2.58198e-10	C1	C1	Human
TCONS_00002593	C15orf27	0.823638	6.72921e-11	C1	C1	Human
TCONS_00002593	CATSPER2	0.824371	6.25993e-11	C1	C1	Human
TCONS_00002593	CCDC175	0.806198	3.43103e-10	C1	C1	Human
TCONS_00002593	CCNG2	0.808213	2.86678e-10	C1	C1	Human
TCONS_00002593	CD160	0.83516	2.074e-11	C1	C1	Human
TCONS_00002593	CDON	0.817431	1.22545e-10	C1	C1	Human
TCONS_00002593	CERS5	0.838734	1.41339e-11	C1	C1	Human
TCONS_00002593	CLK4	0.840357	1.18384e-11	C1	C1	Human
TCONS_00002593	CNNM4	0.803597	4.31355e-10	C1	C1	Human
TCONS_00002593	CNPY1	0.81422	1.65637e-10	C1	C1	Human
TCONS_00002593	CROCCP2	0.811002	2.22761e-10	C1	C1	Human
TCONS_00002593	CROCCP3	0.80843	2.81148e-10	C1	C1	Human
TCONS_00002593	CTC1	0.83812	1.51063e-11	C1	C1	Human
TCONS_00002593	DDX26B	0.825093	5.82755e-11	C1	C1	Human
TCONS_00002593	DGCR8	0.861926	9.15101e-13	C1	C1	Human
TCONS_00002593	DKK4	0.847782	5.12844e-12	C1	C1	Human
TCONS_00002593	EXPH5	0.81292	1.86822e-10	C1	C1	Human
TCONS_00002593	FAM13A-AS1	0.808016	2.9178e-10	C1	C1	Human
TCONS_00002593	FAT2	0.827956	4.37358e-11	C1	C1	Human
TCONS_00002593	FGF3	0.81667	1.31696e-10	C1	C1	Human
TCONS_00002593	FGF5	0.847819	5.10623e-12	C1	C1	Human
TCONS_00002593	GABRA6	0.830245	3.46341e-11	C1	C1	Human
TCONS_00002593	GUSBP11	0.848768	4.57382e-12	C1	C1	Human
TCONS_00002593	HNRNPU-AS1	0.80453	3.97521e-10	C1	C1	Human
TCONS_00002593	IFNE	0.801061	5.37479e-10	C1	C1	Human
TCONS_00002593	IP6K2	0.85355	2.59517e-12	C1	C1	Human
TCONS_00002593	KIAA0895L	0.836334	1.83037e-11	C1	C1	Human
TCONS_00002593	LBX1	0.823533	6.79957e-11	C1	C1	Human
TCONS_00002593	LETM2	0.834883	2.13586e-11	C1	C1	Human
TCONS_00002593	LINC00176	0.852253	3.03231e-12	C1	C1	Human
TCONS_00002593	LINGO4	0.825601	5.54043e-11	C1	C1	Human
TCONS_00002593	LOC101060019	0.837988	1.53237e-11	C1	C1	Human
TCONS_00002593	LOC101929076	0.808984	2.67457e-10	C1	C1	Human
TCONS_00002593	LOC284632	0.835452	2.01069e-11	C1	C1	Human
TCONS_00002593	LOC400548	0.845343	6.78259e-12	C1	C1	Human
TCONS_00002593	MAML3	0.806565	3.32122e-10	C1	C1	Human
TCONS_00002593	MASP2	0.837519	1.61188e-11	C1	C1	Human
TCONS_00002593	MCM3AP-AS1	0.827097	4.76951e-11	C1	C1	Human
TCONS_00002593	MPP3	0.801922	4.98992e-10	C1	C1	Human
TCONS_00002593	MTCL1	0.826146	5.24675e-11	C1	C1	Human
TCONS_00002593	MYT1	0.827181	4.72941e-11	C1	C1	Human
TCONS_00002593	PAX3	0.833798	2.39476e-11	C1	C1	Human
TCONS_00002593	PAXIP1	0.843717	8.15076e-12	C1	C1	Human
TCONS_00002593	POLB	0.805469	3.65975e-10	C1	C1	Human
TCONS_00002593	SELO	0.870971	2.74227e-13	C1	C1	Human
TCONS_00002593	SEMA4G	0.837329	1.64525e-11	C1	C1	Human
TCONS_00002593	SERINC4	0.813942	1.69973e-10	C1	C1	Human
TCONS_00002593	SETD6	0.804628	3.94097e-10	C1	C1	Human
TCONS_00002593	SHISA8	0.861254	9.97413e-13	C1	C1	Human
TCONS_00002593	SKOR1	0.81744	1.22448e-10	C1	C1	Human
TCONS_00002593	SLC25A34	0.809284	2.60326e-10	C1	C1	Human
TCONS_00002593	SLX4	0.801356	5.23984e-10	C1	C1	Human
TCONS_00002593	STARD5	0.817842	1.17866e-10	C1	C1	Human
TCONS_00002593	TDRD6	0.824357	6.26865e-11	C1	C1	Human
TCONS_00002593	TFAP2B	0.8157	1.44276e-10	C1	C1	Human
TCONS_00002593	TIAM1	0.820888	8.80139e-11	C1	C1	Human
TCONS_00002593	TLE2	0.865923	5.43119e-13	C1	C1	Human
TCONS_00002593	TLX3	0.824771	6.01692e-11	C1	C1	Human
TCONS_00002593	TMEM145	0.828974	3.94426e-11	C1	C1	Human
TCONS_00002593	TMEM249	0.803681	4.28217e-10	C1	C1	Human
TCONS_00002593	TMEM51-AS1	0.810511	2.32947e-10	C1	C1	Human
TCONS_00002593	TRIM7	0.870091	3.09566e-13	C1	C1	Human
TCONS_00002593	URAD	0.819497	1.0064e-10	C1	C1	Human
TCONS_00002593	USP44	0.84566	6.54228e-12	C1	C1	Human
TCONS_00002593	ZNF251	0.846789	5.75018e-12	C1	C1	Human
TCONS_00002593	ZNF337	0.847878	5.07188e-12	C1	C1	Human
TCONS_00002593	ZNF385C	0.807061	3.17761e-10	C1	C1	Human
TCONS_00002593	ZNF521	0.805094	3.78283e-10	C1	C1	Human
TCONS_00002593	ZNF57	0.80508	3.78726e-10	C1	C1	Human
TCONS_00002593	ZNF767P	0.857273	1.64613e-12	C1	C1	Human
TCONS_00002593	ZP2	0.806707	3.27954e-10	C1	C1	Human
TCONS_00005005	CDON	0.821333	8.42978e-11	C1	C1	Human
TCONS_00005005	PLD6	0.820709	8.95518e-11	C1	C1	Human
TCONS_00005005	ZNF337	0.80507	3.79075e-10	C1	C1	Human
TCONS_00006054	SMARCD2	0.805166	3.75887e-10	C1	C1	Human
TCONS_00007859	BCL2L15	0.800979	5.41279e-10	C1	C1	Human
TCONS_00007859	CCNA2	0.82078	8.89356e-11	C1	C1	Human
TCONS_00007859	MASP2	0.813894	1.7073e-10	C1	C1	Human
TCONS_00007859	PDIA2	0.830803	3.27026e-11	C1	C1	Human
TCONS_00007859	PLD6	0.816725	1.31004e-10	C1	C1	Human
TCONS_00007859	RAPGEF6	0.802519	4.73818e-10	C1	C1	Human
TCONS_00007859	TDRD6	0.841204	1.07842e-11	C1	C1	Human
TCONS_00007859	TFAP2E	0.823368	6.91036e-11	C1	C1	Human
TCONS_00007859	TGM1	0.833224	2.54319e-11	C1	C1	Human
TCONS_00007859	TUBE1	0.823657	6.71671e-11	C1	C1	Human
TCONS_00007859	WISP3	0.809572	2.53645e-10	C1	C2	Human
TCONS_00007859	ZNF30	0.845895	6.36977e-12	C1	C1	Human
TCONS_00007859	ZNF337	0.815828	1.42554e-10	C1	C1	Human
TCONS_00007859	ZNF57	0.811648	2.09993e-10	C1	C1	Human
TCONS_00013850	ABLIM1	0.849334	4.28138e-12	C1	C1	Human
TCONS_00013850	ABLIM3	0.870886	2.77476e-13	C1	C1	Human
TCONS_00013850	AGPAT6	0.829267	3.82831e-11	C1	C1	Human
TCONS_00013850	ALS2	0.845511	6.65436e-12	C1	C1	Human
TCONS_00013850	ANKS4B	0.802046	4.93658e-10	C1	C1	Human
TCONS_00013850	ANKS6	0.801598	5.13145e-10	C1	C1	Human
TCONS_00013850	ARHGEF10L	0.912055	2.72621e-16	C1	C1	Human
TCONS_00013850	ATP8B2	0.80739	3.0859e-10	C1	C1	Human
TCONS_00013850	BARHL1	0.955557	9.34106e-22	C1	C1	Human
TCONS_00013850	BARHL2	0.942879	9.83861e-20	C1	C1	Human
TCONS_00013850	BLM	0.84169	1.02195e-11	C1	C1	Human
TCONS_00013850	C14orf105	0.827782	4.45098e-11	C1	C1	Human
TCONS_00013850	C16orf86	0.800639	5.5738e-10	C1	C1	Human
TCONS_00013850	C5orf46	0.860809	1.05569e-12	C1	C1	Human
TCONS_00013850	CA9	0.816875	1.29167e-10	C1	C1	Human
TCONS_00013850	CBLB	0.860895	1.04416e-12	C1	C1	Human
TCONS_00013850	CBLN1	0.847419	5.34786e-12	C1	C1	Human
TCONS_00013850	CBLN3	0.929313	5.00497e-18	C1	C1	Human
TCONS_00013850	CCDC140	0.879923	7.58596e-14	C1	C1	Human
TCONS_00013850	CCDC155	0.940334	2.20242e-19	C1	C1	Human
TCONS_00013850	CCDC175	0.834292	2.27344e-11	C1	C1	Human
TCONS_00013850	CCDC88B	0.802839	4.60836e-10	C1	C1	Human
TCONS_00013850	CCNJL	0.869642	3.29209e-13	C1	C1	Human
TCONS_00013850	CDC42BPG	0.890529	1.44054e-14	C1	C1	Human
TCONS_00013850	CDH15	0.909678	4.42963e-16	C1	C1	Human
TCONS_00013850	CDON	0.824531	6.16147e-11	C1	C1	Human
TCONS_00013850	CERS5	0.8654	5.82043e-13	C1	C1	Human
TCONS_00013850	CHN2	0.803705	4.27319e-10	C1	C1	Human
TCONS_00013850	CLCNKB	0.853785	2.52278e-12	C1	C1	Human
TCONS_00013850	CLK4	0.865807	5.51536e-13	C1	C1	Human
TCONS_00013850	CNNM4	0.844267	7.66161e-12	C1	C1	Human
TCONS_00013850	CNPY1	0.914054	1.79275e-16	C1	C1	Human
TCONS_00013850	COL13A1	0.815633	1.4518e-10	C1	C1	Human
TCONS_00013850	CPLX3	0.827399	4.62648e-11	C1	C1	Human
TCONS_00013850	CRAMP1L	0.848486	4.72641e-12	C1	C1	Human
TCONS_00013850	CROCCP2	0.862652	8.33395e-13	C1	C1	Human
TCONS_00013850	CRTAM	0.920428	4.38768e-17	C1	C1	Human
TCONS_00013850	DAO	0.880241	7.23437e-14	C1	C1	Human
TCONS_00013850	DDX31	0.845902	6.36455e-12	C1	C2	Human
TCONS_00013850	DGCR8	0.832288	2.80424e-11	C1	C1	Human
TCONS_00013850	DGKD	0.850578	3.69956e-12	C1	C2	Human
TCONS_00013850	DHDDS	0.888491	2.00795e-14	C1	C1	Human
TCONS_00013850	DHRS13	0.881586	5.90821e-14	C1	C1	Human
TCONS_00013850	DKK4	0.879404	8.19611e-14	C1	C1	Human
TCONS_00013850	EHD1	0.822826	7.28757e-11	C1	C1	Human
TCONS_00013850	EN2	0.902999	1.61872e-15	C1	C1	Human
TCONS_00013850	EOMES	0.84332	8.52284e-12	C1	C1	Human
TCONS_00013850	EXPH5	0.874105	1.76844e-13	C1	C1	Human
TCONS_00013850	FAM131C	0.840705	1.13944e-11	C1	C1	Human
TCONS_00013850	FANCC	0.847932	5.04006e-12	C1	C1	Human
TCONS_00013850	FAT2	0.942358	1.16373e-19	C1	C1	Human
TCONS_00013850	FGF3	0.956816	5.46933e-22	C1	C1	Human
TCONS_00013850	FGF5	0.83254	2.73158e-11	C1	C1	Human
TCONS_00013850	FGFR1	0.812198	1.99666e-10	C1	C1	Human
TCONS_00013850	FNBP4	0.826914	4.85795e-11	C1	C1	Human
TCONS_00013850	FOXN3	0.802289	4.83364e-10	C1	C1	Human
TCONS_00013850	FZD7	0.858376	1.43502e-12	C1	C1	Human
TCONS_00013850	GABRA6	0.907199	7.24733e-16	C1	C1	Human
TCONS_00013850	GACAT2	0.808522	2.78832e-10	C1	C1	Human
TCONS_00013850	GALNT12	0.813152	1.82869e-10	C1	C1	Human
TCONS_00013850	GCSAML	0.830397	3.40997e-11	C1	C1	Human
TCONS_00013850	GFRA3	0.877637	1.06335e-13	C1	C1	Human
TCONS_00013850	GPRIN2	0.846217	6.13938e-12	C1	C1	Human
TCONS_00013850	GRM4	0.813193	1.82182e-10	C1	C1	Human
TCONS_00013850	HAND2	0.881566	5.92637e-14	C1	C1	Human
TCONS_00013850	HAND2-AS1	0.911397	3.12214e-16	C1	C1	Human
TCONS_00013850	HNRNPU-AS1	0.827062	4.78617e-11	C1	C1	Human
TCONS_00013850	HP09025	0.809948	2.45148e-10	C1	C1	Human
TCONS_00013850	HPS4	0.89086	1.36407e-14	C1	C1	Human
TCONS_00013850	IDUA	0.819322	1.02341e-10	C1	C1	Human
TCONS_00013850	IFNLR1	0.838812	1.40155e-11	C1	C1	Human
TCONS_00013850	IL16	0.923013	2.39721e-17	C1	C1	Human
TCONS_00013850	INADL	0.894553	7.33135e-15	C1	C1	Human
TCONS_00013850	IP6K2	0.865538	5.71502e-13	C1	C1	Human
TCONS_00013850	IRX1	0.804482	3.99179e-10	C1	C1	Human
TCONS_00013850	IRX2	0.821393	8.38122e-11	C1	C1	Human
TCONS_00013850	IRX5	0.857708	1.55973e-12	C1	C1	Human
TCONS_00013850	JMJD1C	0.851299	3.39715e-12	C1	C1	Human
TCONS_00013850	KCP	0.940221	2.2813e-19	C1	C1	Human
TCONS_00013850	KDM4C	0.872245	2.29766e-13	C1	C1	Human
TCONS_00013850	KIAA0895L	0.870311	3.00361e-13	C1	C1	Human
TCONS_00013850	KRT24	0.820581	9.06618e-11	C1	C1	Human
TCONS_00013850	KRT34	0.881315	6.15546e-14	C1	C1	Human
TCONS_00013850	LBX1	0.906417	8.44088e-16	C1	C1	Human
TCONS_00013850	LBX1-AS1	0.880449	7.01202e-14	C1	C1	Human
TCONS_00013850	LEMD1-AS1	0.813741	1.73175e-10	C1	C1	Human
TCONS_00013850	LETM2	0.94317	8.95212e-20	C1	C1	Human
TCONS_00013850	LHX1	0.948865	1.26543e-20	C1	C1	Human
TCONS_00013850	LHX5	0.892238	1.08487e-14	C1	C1	Human
TCONS_00013850	LHX5-AS1	0.889212	1.78681e-14	C1	C1	Human
TCONS_00013850	LIMA1	0.824034	6.47203e-11	C1	C1	Human
TCONS_00013850	LINC00176	0.841316	1.06515e-11	C1	C1	Human
TCONS_00013850	LINC00475	0.855114	2.14679e-12	C1	C1	Human
TCONS_00013850	LINC01036	0.818241	1.13479e-10	C1	C1	Human
TCONS_00013850	LINC01208	0.803912	4.19634e-10	C1	C1	Human
TCONS_00013850	LINC01377	0.900736	2.45835e-15	C1	C1	Human
TCONS_00013850	LINC01544	0.882953	4.79767e-14	C1	C1	Human
TCONS_00013850	LINGO4	0.895321	6.42441e-15	C1	C1	Human
TCONS_00013850	LMAN1L	0.844931	7.10743e-12	C1	C1	Human
TCONS_00013850	LMNB1	0.838856	1.39481e-11	C1	C1	Human
TCONS_00013850	LOC100130298	0.813805	1.72157e-10	C1	C1	Human
TCONS_00013850	LOC100130705	0.810484	2.33512e-10	C1	C1	Human
TCONS_00013850	LOC100506985	0.831996	2.8907e-11	C1	C1	Human
TCONS_00013850	LOC100507073	0.841885	1.00018e-11	C1	C1	Human
TCONS_00013850	LOC101060019	0.925635	1.27028e-17	C1	C1	Human
TCONS_00013850	LOC101927070	0.809824	2.47931e-10	C1	C1	Human
TCONS_00013850	LOC101927577	0.952325	3.44542e-21	C1	C1	Human
TCONS_00013850	LOC101928131	0.86249	8.50989e-13	C1	C1	Human
TCONS_00013850	LOC101928168	0.900023	2.79843e-15	C1	C1	Human
TCONS_00013850	LOC102724484	0.851266	3.4102e-12	C1	C1	Human
TCONS_00013850	LOC102800447	0.827494	4.58236e-11	C1	C1	Human
TCONS_00013850	LOC105375734	0.859323	1.27431e-12	C1	C1	Human
TCONS_00013850	LOC149373	0.8582	1.46696e-12	C1	C1	Human
TCONS_00013850	LOC284632	0.896733	5.02702e-15	C1	C1	Human
TCONS_00013850	LRCH1	0.905762	9.58132e-16	C1	C1	Human
TCONS_00013850	LRRC16B	0.858244	1.45893e-12	C1	C1	Human
TCONS_00013850	MAB21L1	0.871529	2.53845e-13	C1	C1	Human
TCONS_00013850	MAGIX	0.833768	2.40235e-11	C1	C1	Human
TCONS_00013850	MAML3	0.854748	2.24467e-12	C1	C1	Human
TCONS_00013850	MCU	0.875609	1.42675e-13	C1	C1	Human
TCONS_00013850	MDGA1	0.938675	3.65493e-19	C1	C1	Human
TCONS_00013850	MIR33A	0.869615	3.30388e-13	C1	C1	Human
TCONS_00013850	MIR6499	0.864306	6.72015e-13	C1	C1	Human
TCONS_00013850	MIXL1	0.824281	6.31561e-11	C1	C1	Human
TCONS_00013850	MMP24	0.847387	5.36772e-12	C1	C1	Human
TCONS_00013850	MORN1	0.837008	1.70292e-11	C1	C1	Human
TCONS_00013850	MPP3	0.925408	1.34334e-17	C1	C1	Human
TCONS_00013850	MRLN	0.860707	1.06939e-12	C1	C1	Human
TCONS_00013850	MYO5C	0.800488	5.64653e-10	C1	C1	Human
TCONS_00013850	MYT1	0.871968	2.38809e-13	C1	C1	Human
TCONS_00013850	MYZAP	0.80169	5.091e-10	C1	C1	Human
TCONS_00013850	NPR2	0.821528	8.27198e-11	C1	C1	Human
TCONS_00013850	NRG2	0.80995	2.45118e-10	C1	C1	Human
TCONS_00013850	NRIP2	0.818674	1.08886e-10	C1	C2	Human
TCONS_00013850	NRK	0.885681	3.1412e-14	C1	C1	Human
TCONS_00013850	NUP85	0.936013	8.0061e-19	C1	C1	Human
TCONS_00013850	NYNRIN	0.818001	1.16092e-10	C1	C1	Human
TCONS_00013850	OR2C3	0.876596	1.23737e-13	C1	C1	Human
TCONS_00013850	P2RX4	0.875035	1.549e-13	C1	C1	Human
TCONS_00013850	PAG1	0.887991	2.17647e-14	C1	C1	Human
TCONS_00013850	PAGR1	0.827974	4.36542e-11	C1	C1	Human
TCONS_00013850	PAUPAR	0.818266	1.13205e-10	C1	C1	Human
TCONS_00013850	PAX3	0.924055	1.86737e-17	C1	C1	Human
TCONS_00013850	PAXIP1	0.8931	9.38584e-15	C1	C1	Human
TCONS_00013850	PCBP3	0.847919	5.04753e-12	C1	C1	Human
TCONS_00013850	PCP2	0.861457	9.71813e-13	C1	C1	Human
TCONS_00013850	PCSK9	0.88288	4.8519e-14	C1	C1	Human
TCONS_00013850	PDK2	0.815236	1.5068e-10	C1	C1	Human
TCONS_00013850	PDZK1	0.850957	3.53733e-12	C1	C1	Human
TCONS_00013850	PISD	0.866614	4.95409e-13	C1	C1	Human
TCONS_00013850	PKIB	0.929025	5.39326e-18	C1	C1	Human
TCONS_00013850	POLB	0.906026	9.10555e-16	C1	C1	Human
TCONS_00013850	POLE	0.810775	2.27418e-10	C1	C1	Human
TCONS_00013850	PPM1D	0.834125	2.31386e-11	C1	C1	Human
TCONS_00013850	PRR35	0.946895	2.55095e-20	C1	C1	Human
TCONS_00013850	PTH2	0.815032	1.53572e-10	C1	C1	Human
TCONS_00013850	QSOX2	0.865582	5.68176e-13	C1	C2	Human
TCONS_00013850	RANBP10	0.802378	4.79676e-10	C1	C1	Human
TCONS_00013850	RCE1	0.806475	3.34785e-10	C1	C1	Human
TCONS_00013850	REC8	0.801889	5.00401e-10	C1	C1	Human
TCONS_00013850	REV1	0.819522	1.00395e-10	C1	C1	Human
TCONS_00013850	RHBG	0.946089	3.37207e-20	C1	C1	Human
TCONS_00013850	SCNN1B	0.900746	2.45398e-15	C1	C1	Human
TCONS_00013850	SCNN1G	0.849144	4.37737e-12	C1	C1	Human
TCONS_00013850	SCUBE2	0.880454	7.00675e-14	C1	C1	Human
TCONS_00013850	SELO	0.873032	2.05762e-13	C1	C1	Human
TCONS_00013850	SEMA4G	0.805006	3.81222e-10	C1	C1	Human
TCONS_00013850	SEMA6C	0.834981	2.11369e-11	C1	C1	Human
TCONS_00013850	SH3BP5-AS1	0.824026	6.47658e-11	C1	C1	Human
TCONS_00013850	SHF	0.914903	1.49573e-16	C1	C1	Human
TCONS_00013850	SHISA8	0.891206	1.28826e-14	C1	C1	Human
TCONS_00013850	SKI	0.899694	2.96989e-15	C1	C1	Human
TCONS_00013850	SKOR1	0.845822	6.42303e-12	C1	C1	Human
TCONS_00013850	SLC22A31	0.890875	1.36062e-14	C1	C1	Human
TCONS_00013850	SLC26A5	0.857781	1.54549e-12	C1	C1	Human
TCONS_00013850	SMCP	0.909783	4.33673e-16	C1	C1	Human
TCONS_00013850	SNHG1	0.809436	2.56778e-10	C1	C1	Human
TCONS_00013850	SPSB3	0.800908	5.44634e-10	C1	C1	Human
TCONS_00013850	SRGAP2	0.911776	2.88797e-16	C1	C1	Human
TCONS_00013850	SRGAP2B	0.835888	1.91964e-11	C1	C1	Human
TCONS_00013850	STARD5	0.85781	1.5399e-12	C1	C1	Human
TCONS_00013850	STK10	0.816134	1.38503e-10	C1	C1	Human
TCONS_00013850	SYNE4	0.800903	5.44872e-10	C1	C1	Human
TCONS_00013850	SYTL1	0.886252	2.87088e-14	C1	C1	Human
TCONS_00013850	TARBP2	0.880811	6.64189e-14	C1	C1	Human
TCONS_00013850	TFAP2B	0.930474	3.69142e-18	C1	C1	Human
TCONS_00013850	THUMPD2	0.811725	2.08506e-10	C1	C1	Human
TCONS_00013850	TIAM1	0.881896	5.63728e-14	C1	C1	Human
TCONS_00013850	TIMP4	0.875133	1.52757e-13	C1	C1	Human
TCONS_00013850	TLE2	0.863032	7.93333e-13	C1	C1	Human
TCONS_00013850	TLX3	0.963121	2.88106e-23	C1	C1	Human
TCONS_00013850	TMC2	0.853764	2.52898e-12	C1	C1	Human
TCONS_00013850	TMEM51-AS1	0.896325	5.39856e-15	C1	C1	Human
TCONS_00013850	TMEM61	0.815596	1.45676e-10	C1	C1	Human
TCONS_00013850	TRIM55	0.841231	1.07521e-11	C1	C1	Human
TCONS_00013850	TRIM72	0.800713	5.53813e-10	C1	C1	Human
TCONS_00013850	TSPAN9	0.852744	2.8592e-12	C1	C1	Human
TCONS_00013850	UBTD2	0.867308	4.5148e-13	C1	C1	Human
TCONS_00013850	ULBP1	0.800933	5.43461e-10	C1	C1	Human
TCONS_00013850	UNCX	0.933476	1.63902e-18	C1	C1	Human
TCONS_00013850	URAD	0.840457	1.17092e-11	C1	C1	Human
TCONS_00013850	USH1G	0.809011	2.66811e-10	C1	C1	Human
TCONS_00013850	USP3	0.818165	1.14299e-10	C1	C1	Human
TCONS_00013850	VAX2	0.856232	1.872e-12	C1	C1	Human
TCONS_00013850	VSIG8	0.803052	4.52362e-10	C1	C1	Human
TCONS_00013850	WDR83	0.825819	5.42123e-11	C1	C1	Human
TCONS_00013850	ZBTB46	0.824112	6.42204e-11	C1	C1	Human
TCONS_00013850	ZFYVE28	0.822272	7.69342e-11	C1	C1	Human
TCONS_00013850	ZIC1	0.822811	7.29843e-11	C1	C1	Human
TCONS_00013850	ZIC4	0.855924	1.94432e-12	C1	C1	Human
TCONS_00013850	ZNF251	0.83474	2.16833e-11	C1	C1	Human
TCONS_00013850	ZNF385D-AS2	0.899387	3.13887e-15	C1	C1	Human
TCONS_00013850	ZNF521	0.881155	6.30658e-14	C1	C1	Human
TCONS_00013850	ZNF600	0.841548	1.03816e-11	C1	C1	Human
TCONS_00013850	ZNF671	0.861862	9.22588e-13	C1	C1	Human
TCONS_00013850	ZP2	0.950008	8.32105e-21	C1	C1	Human
TCONS_00018750	CCDC88B	0.842303	9.54738e-12	C1	C1	Human
TCONS_00018750	CDC25B	0.830679	3.31246e-11	C1	C2	Human
TCONS_00018750	FANCC	0.833954	2.35579e-11	C1	C1	Human
TCONS_00018750	FBXL6	0.813402	1.78693e-10	C1	C1	Human
TCONS_00018750	LY6G5B	0.836533	1.79188e-11	C1	C1	Human
TCONS_00018750	PPT2	0.816256	1.36923e-10	C1	C1	Human
TCONS_00018750	PRPF38B	0.806818	3.24716e-10	C1	C1	Human
TCONS_00018750	SFI1	0.816446	1.34497e-10	C1	C1	Human
TCONS_00018750	TSPAN9	0.821001	8.70571e-11	C1	C1	Human
TCONS_00018750	UCKL1	0.803233	4.45278e-10	C1	C1	Human
TCONS_00018750	ZNF671	0.809725	2.5016e-10	C1	C1	Human
TCONS_00022228	ARHGEF39	0.830295	3.44568e-11	C1	C1	Human
TCONS_00022228	CBLN3	0.800125	5.82501e-10	C1	C1	Human
TCONS_00022228	CCDC140	0.804187	4.09644e-10	C1	C1	Human
TCONS_00022228	EOMES	0.801053	5.37845e-10	C1	C1	Human
TCONS_00022228	P2RX4	0.808958	2.68104e-10	C1	C1	Human
TCONS_00022228	SYTL1	0.80916	2.63254e-10	C1	C1	Human
TCONS_00025855	HCG27	0.82292	7.22114e-11	C1	C1	Human
TCONS_00025855	LINC01089	0.856245	1.86913e-12	C1	C1	Human
TCONS_00026523	NRIP2	0.801021	5.39355e-10	C1	C2	Human
TCONS_00030724	ARHGEF10L	0.805654	3.60035e-10	C1	C1	Human
TCONS_00030724	BARHL1	0.825557	5.56448e-11	C1	C1	Human
TCONS_00030724	BARHL2	0.816248	1.3703e-10	C1	C1	Human
TCONS_00030724	CATSPER2	0.851876	3.17198e-12	C1	C1	Human
TCONS_00030724	CCDC155	0.807587	3.03205e-10	C1	C1	Human
TCONS_00030724	CCDC175	0.818419	1.11567e-10	C1	C1	Human
TCONS_00030724	CNPY1	0.809282	2.6038e-10	C1	C1	Human
TCONS_00030724	CPLX3	0.800595	5.59485e-10	C1	C1	Human
TCONS_00030724	CRTAM	0.803624	4.30341e-10	C1	C1	Human
TCONS_00030724	DAO	0.816038	1.39767e-10	C1	C1	Human
TCONS_00030724	DKK4	0.826063	5.2906e-11	C1	C1	Human
TCONS_00030724	EN2	0.806631	3.30154e-10	C1	C1	Human
TCONS_00030724	FAT2	0.818928	1.06275e-10	C1	C1	Human
TCONS_00030724	FGF3	0.826283	5.17524e-11	C1	C1	Human
TCONS_00030724	IDUA	0.814258	1.65058e-10	C1	C1	Human
TCONS_00030724	KCP	0.832327	2.79285e-11	C1	C1	Human
TCONS_00030724	LBX1	0.803975	4.17347e-10	C1	C1	Human
TCONS_00030724	LETM2	0.866702	4.89618e-13	C1	C1	Human
TCONS_00030724	LHX1	0.818903	1.06532e-10	C1	C1	Human
TCONS_00030724	LINGO4	0.820667	8.99168e-11	C1	C1	Human
TCONS_00030724	LMAN1L	0.824266	6.32546e-11	C1	C1	Human
TCONS_00030724	LOC101060019	0.859903	1.18431e-12	C1	C1	Human
TCONS_00030724	LOC101927577	0.816078	1.39237e-10	C1	C1	Human
TCONS_00030724	LOC284632	0.818255	1.13327e-10	C1	C1	Human
TCONS_00030724	LRRC16B	0.823312	6.94854e-11	C1	C1	Human
TCONS_00030724	MDGA1	0.851377	3.36572e-12	C1	C1	Human
TCONS_00030724	MORN1	0.813604	1.75392e-10	C1	C1	Human
TCONS_00030724	PAX3	0.833677	2.42534e-11	C1	C1	Human
TCONS_00030724	PRR35	0.826434	5.09769e-11	C1	C1	Human
TCONS_00030724	RHBG	0.814642	1.59262e-10	C1	C1	Human
TCONS_00030724	SELO	0.817826	1.18045e-10	C1	C1	Human
TCONS_00030724	SEMA6C	0.838495	1.45052e-11	C1	C1	Human
TCONS_00030724	SHISA8	0.829871	3.59886e-11	C1	C1	Human
TCONS_00030724	SKI	0.828082	4.31818e-11	C1	C1	Human
TCONS_00030724	SKOR1	0.806913	3.21994e-10	C1	C1	Human
TCONS_00030724	TLE2	0.804403	4.01983e-10	C1	C1	Human
TCONS_00030724	TLX3	0.84028	1.19395e-11	C1	C1	Human
TCONS_00030724	UNCX	0.804783	3.88758e-10	C1	C1	Human
TCONS_00030724	URAD	0.874879	1.58403e-13	C1	C1	Human
TCONS_00030724	ZNF385D-AS2	0.851076	3.48785e-12	C1	C1	Human
TCONS_00036848	ABLIM1	0.887315	2.42525e-14	C1	C1	Human
TCONS_00036848	ABLIM3	0.855353	2.08511e-12	C1	C1	Human
TCONS_00036848	ADGRF4	0.803971	4.17494e-10	C1	C1	Human
TCONS_00036848	ALS2	0.883755	4.24105e-14	C1	C1	Human
TCONS_00036848	ANKS4B	0.808409	2.81663e-10	C1	C1	Human
TCONS_00036848	ANKS6	0.818958	1.05966e-10	C1	C1	Human
TCONS_00036848	AQP7	0.802176	4.88116e-10	C1	C1	Human
TCONS_00036848	ARHGEF10L	0.858358	1.43831e-12	C1	C1	Human
TCONS_00036848	BARHL1	0.917127	9.22535e-17	C1	C1	Human
TCONS_00036848	BARHL2	0.93015	4.02128e-18	C1	C1	Human
TCONS_00036848	BLM	0.822966	7.18829e-11	C1	C1	Human
TCONS_00036848	C15orf27	0.841821	1.00727e-11	C1	C1	Human
TCONS_00036848	C5orf46	0.837632	1.59241e-11	C1	C1	Human
TCONS_00036848	CA9	0.827916	4.39105e-11	C1	C1	Human
TCONS_00036848	CBLN1	0.870899	2.76964e-13	C1	C1	Human
TCONS_00036848	CBLN3	0.902292	1.84652e-15	C1	C1	Human
TCONS_00036848	CCDC140	0.843784	8.08954e-12	C1	C1	Human
TCONS_00036848	CCDC155	0.892561	1.02771e-14	C1	C1	Human
TCONS_00036848	CCDC175	0.821074	8.6442e-11	C1	C1	Human
TCONS_00036848	CCNG2	0.836853	1.73152e-11	C1	C1	Human
TCONS_00036848	CCNJL	0.827614	4.5274e-11	C1	C1	Human
TCONS_00036848	CDC42BPG	0.844048	7.85307e-12	C1	C1	Human
TCONS_00036848	CDH15	0.900293	2.66502e-15	C1	C1	Human
TCONS_00036848	CDON	0.879533	8.03996e-14	C1	C1	Human
TCONS_00036848	CERS5	0.877543	1.07804e-13	C1	C1	Human
TCONS_00036848	CHN2	0.805393	3.68419e-10	C1	C1	Human
TCONS_00036848	CLCNKB	0.833947	2.35738e-11	C1	C1	Human
TCONS_00036848	CLK4	0.881401	6.07614e-14	C1	C1	Human
TCONS_00036848	CNNM4	0.890966	1.34047e-14	C1	C1	Human
TCONS_00036848	CNPY1	0.908512	5.5936e-16	C1	C1	Human
TCONS_00036848	CNTD2	0.815762	1.43428e-10	C1	C1	Human
TCONS_00036848	CPLX3	0.867214	4.57216e-13	C1	C1	Human
TCONS_00036848	CRAMP1L	0.837975	1.53453e-11	C1	C1	Human
TCONS_00036848	CROCCP2	0.882077	5.48447e-14	C1	C1	Human
TCONS_00036848	CRTAM	0.895509	6.21953e-15	C1	C1	Human
TCONS_00036848	CTC1	0.808358	2.82968e-10	C1	C1	Human
TCONS_00036848	DAO	0.849364	4.26628e-12	C1	C1	Human
TCONS_00036848	DDX26B	0.831366	3.08573e-11	C1	C1	Human
TCONS_00036848	DDX31	0.853719	2.54295e-12	C1	C2	Human
TCONS_00036848	DGCR8	0.842029	9.84261e-12	C1	C1	Human
TCONS_00036848	DHDDS	0.87152	2.5417e-13	C1	C1	Human
TCONS_00036848	DHRS13	0.839967	1.23566e-11	C1	C1	Human
TCONS_00036848	DKK4	0.874981	1.56098e-13	C1	C1	Human
TCONS_00036848	EN2	0.853096	2.74112e-12	C1	C1	Human
TCONS_00036848	ETV1	0.828742	4.03826e-11	C1	C1	Human
TCONS_00036848	EXPH5	0.865322	5.88053e-13	C1	C1	Human
TCONS_00036848	FAM131C	0.821291	8.46388e-11	C1	C1	Human
TCONS_00036848	FAM231B	0.810488	2.33427e-10	C1	C1	Human
TCONS_00036848	FANCC	0.808825	2.71326e-10	C1	C1	Human
TCONS_00036848	FAT2	0.927647	7.67771e-18	C1	C1	Human
TCONS_00036848	FGF3	0.936139	7.72024e-19	C1	C1	Human
TCONS_00036848	FGF5	0.854994	2.17844e-12	C1	C1	Human
TCONS_00036848	FOXN3	0.815052	1.53295e-10	C1	C1	Human
TCONS_00036848	FREM1	0.801135	5.3408e-10	C1	C1	Human
TCONS_00036848	FZD7	0.802139	4.89709e-10	C1	C1	Human
TCONS_00036848	GABRA6	0.895704	6.01369e-15	C1	C1	Human
TCONS_00036848	GALNT12	0.839287	1.33092e-11	C1	C1	Human
TCONS_00036848	GALNT7	0.804205	4.08998e-10	C1	C2	Human
TCONS_00036848	GCSAML	0.838961	1.379e-11	C1	C1	Human
TCONS_00036848	GFRA3	0.84688	5.69046e-12	C1	C1	Human
TCONS_00036848	GPRIN2	0.855228	2.11714e-12	C1	C1	Human
TCONS_00036848	GRID2	0.80931	2.5971e-10	C1	C1	Human
TCONS_00036848	GRM4	0.832831	2.64989e-11	C1	C1	Human
TCONS_00036848	HAND2	0.816728	1.30978e-10	C1	C1	Human
TCONS_00036848	HAND2-AS1	0.863924	7.06429e-13	C1	C1	Human
TCONS_00036848	HPS4	0.888801	1.90997e-14	C1	C1	Human
TCONS_00036848	IL16	0.88518	3.398e-14	C1	C1	Human
TCONS_00036848	INADL	0.877073	1.15444e-13	C1	C1	Human
TCONS_00036848	IP6K2	0.85984	1.19376e-12	C1	C1	Human
TCONS_00036848	JMJD1C	0.836135	1.86977e-11	C1	C1	Human
TCONS_00036848	KCP	0.895753	5.96234e-15	C1	C1	Human
TCONS_00036848	KDM4C	0.873337	1.97137e-13	C1	C1	Human
TCONS_00036848	KIAA0895L	0.877442	1.09413e-13	C1	C1	Human
TCONS_00036848	KLHL3	0.804693	3.91857e-10	C1	C1	Human
TCONS_00036848	KRT24	0.82638	5.12536e-11	C1	C1	Human
TCONS_00036848	KRT34	0.876711	1.21685e-13	C1	C1	Human
TCONS_00036848	LBX1	0.889571	1.6853e-14	C1	C1	Human
TCONS_00036848	LBX1-AS1	0.86929	3.45373e-13	C1	C1	Human
TCONS_00036848	LCN8	0.82739	4.6307e-11	C1	C1	Human
TCONS_00036848	LEMD1-AS1	0.82898	3.94165e-11	C1	C1	Human
TCONS_00036848	LETM2	0.908591	5.5066e-16	C1	C1	Human
TCONS_00036848	LHX1	0.899051	3.33437e-15	C1	C1	Human
TCONS_00036848	LHX5	0.893545	8.70529e-15	C1	C1	Human
TCONS_00036848	LHX5-AS1	0.887255	2.44858e-14	C1	C1	Human
TCONS_00036848	LINC00176	0.861549	9.60466e-13	C1	C1	Human
TCONS_00036848	LINC00475	0.852207	3.04904e-12	C1	C1	Human
TCONS_00036848	LINC01036	0.86228	8.74269e-13	C1	C1	Human
TCONS_00036848	LINC01377	0.846203	6.14956e-12	C1	C1	Human
TCONS_00036848	LINC01544	0.854016	2.4532e-12	C1	C1	Human
TCONS_00036848	LINGO4	0.872325	2.27221e-13	C1	C1	Human
TCONS_00036848	LMAN1L	0.83413	2.31258e-11	C1	C1	Human
TCONS_00036848	LOC100130705	0.806433	3.36027e-10	C1	C1	Human
TCONS_00036848	LOC100506985	0.835876	1.92211e-11	C1	C1	Human
TCONS_00036848	LOC100507073	0.89127	1.27467e-14	C1	C1	Human
TCONS_00036848	LOC101060019	0.897193	4.63724e-15	C1	C1	Human
TCONS_00036848	LOC101927577	0.907355	7.02893e-16	C1	C1	Human
TCONS_00036848	LOC101928131	0.847563	5.25961e-12	C1	C1	Human
TCONS_00036848	LOC101928168	0.856485	1.81456e-12	C1	C1	Human
TCONS_00036848	LOC102724484	0.8345	2.22417e-11	C1	C1	Human
TCONS_00036848	LOC149373	0.873459	1.93766e-13	C1	C1	Human
TCONS_00036848	LOC284632	0.87212	2.33787e-13	C1	C1	Human
TCONS_00036848	LOC400548	0.800403	5.68768e-10	C1	C1	Human
TCONS_00036848	LRCH1	0.839862	1.24987e-11	C1	C1	Human
TCONS_00036848	LRRC16B	0.868126	4.04436e-13	C1	C1	Human
TCONS_00036848	MAB21L1	0.856422	1.82884e-12	C1	C1	Human
TCONS_00036848	MAGIX	0.859177	1.29787e-12	C1	C1	Human
TCONS_00036848	MAML3	0.835023	2.10429e-11	C1	C1	Human
TCONS_00036848	MCU	0.824068	6.45007e-11	C1	C1	Human
TCONS_00036848	MDGA1	0.913692	1.93546e-16	C1	C1	Human
TCONS_00036848	MGARP	0.835791	1.93958e-11	C1	C1	Human
TCONS_00036848	MIF-AS1	0.816193	1.37747e-10	C1	C1	Human
TCONS_00036848	MIR33A	0.84081	1.1264e-11	C1	C1	Human
TCONS_00036848	MIR6499	0.867621	4.32897e-13	C1	C1	Human
TCONS_00036848	MMP24	0.830009	3.54855e-11	C1	C1	Human
TCONS_00036848	MORN1	0.806473	3.34836e-10	C1	C1	Human
TCONS_00036848	MPP3	0.908788	5.29445e-16	C1	C1	Human
TCONS_00036848	MRLN	0.836057	1.88541e-11	C1	C1	Human
TCONS_00036848	MTCL1	0.819602	9.96277e-11	C1	C1	Human
TCONS_00036848	MTNR1A	0.801738	5.06978e-10	C1	C1	Human
TCONS_00036848	MYT1	0.873982	1.79952e-13	C1	C1	Human
TCONS_00036848	NRIP2	0.827979	4.36324e-11	C1	C2	Human
TCONS_00036848	NRK	0.894312	7.64042e-15	C1	C1	Human
TCONS_00036848	NUP85	0.898984	3.37426e-15	C1	C1	Human
TCONS_00036848	NYNRIN	0.842967	8.86597e-12	C1	C1	Human
TCONS_00036848	OR2C3	0.836864	1.72942e-11	C1	C1	Human
TCONS_00036848	PAG1	0.828559	4.11412e-11	C1	C1	Human
TCONS_00036848	PAN3	0.83707	1.69168e-11	C1	C1	Human
TCONS_00036848	PAUPAR	0.838887	1.39017e-11	C1	C1	Human
TCONS_00036848	PAX3	0.921179	3.68934e-17	C1	C1	Human
TCONS_00036848	PAXIP1	0.906295	8.64293e-16	C1	C1	Human
TCONS_00036848	PCP2	0.844934	7.10543e-12	C1	C1	Human
TCONS_00036848	PCSK9	0.844102	7.80565e-12	C1	C1	Human
TCONS_00036848	PDK2	0.8349	2.13201e-11	C1	C1	Human
TCONS_00036848	PDZK1	0.824885	5.94882e-11	C1	C1	Human
TCONS_00036848	PISD	0.85946	1.2525e-12	C1	C1	Human
TCONS_00036848	PKIB	0.908208	5.9422e-16	C1	C1	Human
TCONS_00036848	POLB	0.908945	5.13159e-16	C1	C1	Human
TCONS_00036848	PPM1D	0.844514	7.45111e-12	C1	C1	Human
TCONS_00036848	PRR35	0.893344	9.0062e-15	C1	C1	Human
TCONS_00036848	QSOX2	0.811406	2.14696e-10	C1	C2	Human
TCONS_00036848	RCE1	0.816001	1.40257e-10	C1	C1	Human
TCONS_00036848	REV1	0.832787	2.66218e-11	C1	C1	Human
TCONS_00036848	RGS11	0.800096	5.83952e-10	C1	C1	Human
TCONS_00036848	RHBG	0.873582	1.90426e-13	C1	C1	Human
TCONS_00036848	RUNX1T1	0.800044	5.86545e-10	C1	C1	Human
TCONS_00036848	SCNN1B	0.875986	1.35125e-13	C1	C1	Human
TCONS_00036848	SCUBE2	0.847063	5.5718e-12	C1	C1	Human
TCONS_00036848	SELO	0.872196	2.31346e-13	C1	C1	Human
TCONS_00036848	SEMA4G	0.849663	4.11972e-12	C1	C1	Human
TCONS_00036848	SEMA6C	0.823	7.16433e-11	C1	C1	Human
TCONS_00036848	SETD6	0.827845	4.42271e-11	C1	C1	Human
TCONS_00036848	SFI1	0.813274	1.80827e-10	C1	C1	Human
TCONS_00036848	SHF	0.903704	1.41798e-15	C1	C1	Human
TCONS_00036848	SHISA8	0.867752	4.25338e-13	C1	C1	Human
TCONS_00036848	SKI	0.817954	1.16613e-10	C1	C1	Human
TCONS_00036848	SKOR1	0.840707	1.13921e-11	C1	C1	Human
TCONS_00036848	SLC22A31	0.856924	1.71894e-12	C1	C1	Human
TCONS_00036848	SLC26A5	0.828895	3.97605e-11	C1	C1	Human
TCONS_00036848	SLX4	0.822945	7.20346e-11	C1	C1	Human
TCONS_00036848	SMCP	0.875588	1.43098e-13	C1	C1	Human
TCONS_00036848	SPSB3	0.802178	4.88052e-10	C1	C1	Human
TCONS_00036848	SRGAP2	0.874674	1.63085e-13	C1	C1	Human
TCONS_00036848	SRGAP2B	0.834874	2.13781e-11	C1	C1	Human
TCONS_00036848	STARD5	0.855918	1.94582e-12	C1	C1	Human
TCONS_00036848	SYNE4	0.836001	1.89658e-11	C1	C1	Human
TCONS_00036848	SYTL1	0.80942	2.57152e-10	C1	C1	Human
TCONS_00036848	TARBP2	0.849533	4.18312e-12	C1	C1	Human
TCONS_00036848	TDRD6	0.833924	2.36319e-11	C1	C1	Human
TCONS_00036848	TFAP2B	0.908885	5.19295e-16	C1	C1	Human
TCONS_00036848	THRSP	0.829682	3.66925e-11	C1	C1	Human
TCONS_00036848	THUMPD2	0.813809	1.72092e-10	C1	C1	Human
TCONS_00036848	TIAM1	0.876042	1.34051e-13	C1	C1	Human
TCONS_00036848	TIMP4	0.836135	1.86964e-11	C1	C1	Human
TCONS_00036848	TLE2	0.867133	4.62207e-13	C1	C1	Human
TCONS_00036848	TLX3	0.922013	3.03656e-17	C1	C1	Human
TCONS_00036848	TMC2	0.881931	5.60756e-14	C1	C1	Human
TCONS_00036848	TMEM51-AS1	0.887641	2.30208e-14	C1	C1	Human
TCONS_00036848	TRIM55	0.829811	3.62114e-11	C1	C1	Human
TCONS_00036848	TRIM7	0.824506	6.17682e-11	C1	C1	Human
TCONS_00036848	TRIM72	0.803281	4.43431e-10	C1	C1	Human
TCONS_00036848	TSPAN9	0.82103	8.68138e-11	C1	C1	Human
TCONS_00036848	UBTD2	0.837442	1.62531e-11	C1	C1	Human
TCONS_00036848	UNCX	0.90774	6.51753e-16	C1	C1	Human
TCONS_00036848	URAD	0.835098	2.08774e-11	C1	C1	Human
TCONS_00036848	USH1G	0.813671	1.74307e-10	C1	C1	Human
TCONS_00036848	USP44	0.826497	5.06544e-11	C1	C1	Human
TCONS_00036848	VSIG8	0.811092	2.20937e-10	C1	C1	Human
TCONS_00036848	WDR83	0.833262	2.53327e-11	C1	C1	Human
TCONS_00036848	ZBTB46	0.818802	1.07559e-10	C1	C1	Human
TCONS_00036848	ZIC4	0.839035	1.36795e-11	C1	C1	Human
TCONS_00036848	ZNF251	0.845417	6.72631e-12	C1	C1	Human
TCONS_00036848	ZNF337	0.853522	2.60405e-12	C1	C1	Human
TCONS_00036848	ZNF385C	0.830602	3.33861e-11	C1	C1	Human
TCONS_00036848	ZNF385D-AS2	0.891576	1.21154e-14	C1	C1	Human
TCONS_00036848	ZNF521	0.907393	6.97732e-16	C1	C1	Human
TCONS_00036848	ZNF556	0.808572	2.77577e-10	C1	C1	Human
TCONS_00036848	ZNF57	0.819867	9.71214e-11	C1	C1	Human
TCONS_00036848	ZNF671	0.873515	1.92236e-13	C1	C1	Human
TCONS_00036848	ZNF821	0.812956	1.86218e-10	C1	C1	Human
TCONS_00036848	ZP2	0.913506	2.01291e-16	C1	C1	Human
TCONS_00039625	ECE2	0.835166	2.0727e-11	C1	C2	Human
TCONS_00039625	GRM4	0.832981	2.60882e-11	C1	C1	Human
TCONS_00039625	SAMD10	0.866344	5.13533e-13	C1	C2	Human
TCONS_00039625	TMEM120B	0.810503	2.33103e-10	C1	C2	Human
TCONS_00041602	PPT2	0.80019	5.79253e-10	C1	C1	Human
TCONS_00048430	EXPH5	0.815427	1.48008e-10	C1	C1	Human
TCONS_00048430	HAND2-AS1	0.801791	5.04662e-10	C1	C1	Human
TCONS_00048430	VSIG8	0.834836	2.14636e-11	C1	C1	Human
TCONS_00051060	RNF144A	0.813551	1.76247e-10	C1	C2	Human
TCONS_00060436	CACNA1A	0.810914	2.24542e-10	C1	C1	Human
TCONS_00060436	CDON	0.830733	3.29406e-11	C1	C1	Human
TCONS_00060436	DGCR9	0.809985	2.44334e-10	C1	C1	Human
TCONS_00060436	KCNH2	0.821474	8.31496e-11	C1	C1	Human
TCONS_00060436	LINC00599	0.807215	3.13432e-10	C1	C1	Human
TCONS_00060436	MIR4666A	0.810466	2.33887e-10	C1	C1	Human
TCONS_00060436	MIR4697HG	0.801324	5.2546e-10	C1	C1	Human
TCONS_00060436	MTCL1	0.818806	1.0752e-10	C1	C1	Human
TCONS_00060436	NRXN3	0.833782	2.39879e-11	C1	C1	Human
TCONS_00060436	SLC35F4	0.822304	7.6696e-11	C1	C1	Human
TCONS_00060436	TMEM178A	0.802038	4.93997e-10	C1	C1	Human
TCONS_00060436	WSCD2	0.816686	1.31491e-10	C1	C1	Human
TCONS_00060436	XKR7	0.800998	5.40418e-10	C1	C1	Human
TCONS_00060436	ZNF273	0.813093	1.83866e-10	C1	C1	Human
TCONS_00060669	CACNA1A	0.895805	5.90899e-15	C1	C1	Human
TCONS_00060669	CD160	0.810051	2.42866e-10	C1	C1	Human
TCONS_00060669	CDON	0.834548	2.21272e-11	C1	C1	Human
TCONS_00060669	FGF5	0.804086	4.13294e-10	C1	C1	Human
TCONS_00060669	GPLD1	0.803574	4.32236e-10	C1	C1	Human
TCONS_00060669	HFM1	0.809577	2.53538e-10	C1	C1	Human
TCONS_00060669	KRTAP5-1	0.820026	9.56466e-11	C1	C1	Human
TCONS_00060669	LINC00599	0.835607	1.9779e-11	C1	C1	Human
TCONS_00060669	LOC101929076	0.849322	4.28764e-12	C1	C1	Human
TCONS_00060669	LOC101929439	0.800172	5.80162e-10	C1	C1	Human
TCONS_00060669	MASP2	0.807051	3.18059e-10	C1	C1	Human
TCONS_00060669	MTCL1	0.820668	8.99028e-11	C1	C1	Human
TCONS_00060669	SRRM3	0.817861	1.17654e-10	C1	C1	Human
TCONS_00060669	STRC	0.83671	1.7582e-11	C1	C1	Human
TCONS_00060669	TDRD6	0.804205	4.09028e-10	C1	C1	Human
TCONS_00060669	TMEM145	0.824632	6.10023e-11	C1	C1	Human
TCONS_00060690	LEMD1-AS1	0.804118	4.12127e-10	C1	C1	Human
TCONS_00060690	MEIS1-AS2	0.854743	2.246e-12	C1	C1	Human
TCONS_00064423	N4BP2L2-IT2	0.825381	5.66304e-11	C1	C2	Human
TCONS_00070010	ABLIM3	0.822378	7.6146e-11	C1	C1	Human
TCONS_00070010	ARHGEF10L	0.821778	8.07307e-11	C1	C1	Human
TCONS_00070010	BARHL1	0.840774	1.13077e-11	C1	C1	Human
TCONS_00070010	CBLN1	0.806213	3.42662e-10	C1	C1	Human
TCONS_00070010	CBLN3	0.849343	4.27678e-12	C1	C1	Human
TCONS_00070010	CCDC155	0.830804	3.26987e-11	C1	C1	Human
TCONS_00070010	CDH15	0.836812	1.73915e-11	C1	C1	Human
TCONS_00070010	CNPY1	0.807954	2.93411e-10	C1	C1	Human
TCONS_00070010	CRTAM	0.83152	3.03688e-11	C1	C1	Human
TCONS_00070010	DHDDS	0.812997	1.85512e-10	C1	C1	Human
TCONS_00070010	DHRS13	0.833074	2.58355e-11	C1	C1	Human
TCONS_00070010	FAT2	0.82578	5.44209e-11	C1	C1	Human
TCONS_00070010	FGF3	0.835235	2.05764e-11	C1	C1	Human
TCONS_00070010	GABRA6	0.814849	1.56228e-10	C1	C1	Human
TCONS_00070010	HPS4	0.815121	1.52297e-10	C1	C1	Human
TCONS_00070010	KCP	0.841886	1.00007e-11	C1	C1	Human
TCONS_00070010	LBX1-AS1	0.81231	1.97615e-10	C1	C1	Human
TCONS_00070010	LETM2	0.818869	1.06877e-10	C1	C1	Human
TCONS_00070010	LHX1	0.837253	1.65863e-11	C1	C1	Human
TCONS_00070010	LHX5	0.8241	6.4297e-11	C1	C1	Human
TCONS_00070010	LINC00475	0.807489	3.05857e-10	C1	C1	Human
TCONS_00070010	LINC01377	0.831064	3.18342e-11	C1	C1	Human
TCONS_00070010	LOC101927577	0.827443	4.60621e-11	C1	C1	Human
TCONS_00070010	MDGA1	0.826152	5.24355e-11	C1	C1	Human
TCONS_00070010	MIR6499	0.862875	8.09666e-13	C1	C1	Human
TCONS_00070010	NUP85	0.851594	3.27994e-12	C1	C1	Human
TCONS_00070010	NYNRIN	0.81786	1.17657e-10	C1	C1	Human
TCONS_00070010	OR2C3	0.811239	2.17996e-10	C1	C1	Human
TCONS_00070010	P2RX4	0.822271	7.69407e-11	C1	C1	Human
TCONS_00070010	PCP2	0.804565	3.96277e-10	C1	C1	Human
TCONS_00070010	PDK2	0.816395	1.35149e-10	C1	C1	Human
TCONS_00070010	PISD	0.844597	7.38145e-12	C1	C1	Human
TCONS_00070010	POLB	0.816259	1.36884e-10	C1	C1	Human
TCONS_00070010	PRR35	0.818646	1.09181e-10	C1	C1	Human
TCONS_00070010	RHBG	0.817261	1.24543e-10	C1	C1	Human
TCONS_00070010	SHF	0.821155	8.57649e-11	C1	C1	Human
TCONS_00070010	SLC22A31	0.842836	8.99683e-12	C1	C1	Human
TCONS_00070010	SRGAP2	0.805636	3.60621e-10	C1	C1	Human
TCONS_00070010	TARBP2	0.806393	3.37214e-10	C1	C1	Human
TCONS_00070010	TFAP2B	0.858092	1.48681e-12	C1	C1	Human
TCONS_00070010	TLX3	0.851378	3.36541e-12	C1	C1	Human
TCONS_00070010	TRIM72	0.805177	3.75528e-10	C1	C1	Human
TCONS_00070010	UNCX	0.809688	2.50998e-10	C1	C1	Human
TCONS_00070010	URAD	0.800888	5.45533e-10	C1	C1	Human
TCONS_00070010	ZBTB46	0.827271	4.68673e-11	C1	C1	Human
TCONS_00070010	ZNF385D-AS2	0.831293	3.10924e-11	C1	C1	Human
TCONS_00070010	ZP2	0.819121	1.04331e-10	C1	C1	Human
TCONS_00075554	NRG2	0.803559	4.32808e-10	C1	C1	Human
TCONS_00075554	OVCA2	0.812974	1.85898e-10	C1	C1	Human
TCONS_00075554	RCE1	0.801288	5.27077e-10	C1	C1	Human
TCONS_00075554	ZNF30	0.864586	6.47803e-13	C1	C1	Human
TCONS_00076192	ALS2	0.813524	1.76685e-10	C1	C1	Human
TCONS_00076192	C15orf27	0.831152	3.15486e-11	C1	C1	Human
TCONS_00076192	CCNG2	0.8247	6.05941e-11	C1	C1	Human
TCONS_00076192	CLCN5	0.800805	5.49476e-10	C1	C1	Human
TCONS_00076192	CRTAM	0.843149	8.68693e-12	C1	C1	Human
TCONS_00076192	DDX26B	0.832694	2.68826e-11	C1	C1	Human
TCONS_00076192	FAM231B	0.809791	2.48658e-10	C1	C1	Human
TCONS_00076192	FGF3	0.80578	3.56038e-10	C1	C1	Human
TCONS_00076192	GABRA6	0.8527	2.8743e-12	C1	C1	Human
TCONS_00076192	LETM2	0.818832	1.07253e-10	C1	C1	Human
TCONS_00076192	LMNB1	0.815091	1.52729e-10	C1	C1	Human
TCONS_00076192	LRCH1	0.81602	1.40007e-10	C1	C1	Human
TCONS_00076192	MCU	0.805815	3.54957e-10	C1	C1	Human
TCONS_00076192	PISD	0.81871	1.08509e-10	C1	C1	Human
TCONS_00076192	PKIB	0.801384	5.2275e-10	C1	C1	Human
TCONS_00076192	PLCB4	0.811707	2.08855e-10	C1	C1	Human
TCONS_00076192	POLB	0.808194	2.87165e-10	C1	C1	Human
TCONS_00076192	TLE2	0.81334	1.79715e-10	C1	C1	Human
TCONS_00076192	TRIM55	0.807297	3.11142e-10	C1	C1	Human
TCONS_00076192	URAD	0.803895	4.20278e-10	C1	C1	Human
TCONS_00076192	USP28	0.812048	2.0244e-10	C1	C1	Human
TCONS_00076413	ABLIM1	0.882549	5.10362e-14	C1	C1	Human
TCONS_00076413	ABLIM3	0.867482	4.41061e-13	C1	C1	Human
TCONS_00076413	AGPAT6	0.849435	4.23141e-12	C1	C1	Human
TCONS_00076413	ALS2	0.865271	5.92027e-13	C1	C1	Human
TCONS_00076413	ANKS4B	0.830141	3.50067e-11	C1	C1	Human
TCONS_00076413	ANKS6	0.803387	4.39344e-10	C1	C1	Human
TCONS_00076413	AQP7	0.800841	5.47744e-10	C1	C1	Human
TCONS_00076413	ARHGEF10L	0.92272	2.57002e-17	C1	C1	Human
TCONS_00076413	ATP8B2	0.825547	5.57004e-11	C1	C1	Human
TCONS_00076413	BARHL1	0.963169	2.81112e-23	C1	C1	Human
TCONS_00076413	BARHL2	0.946707	2.72375e-20	C1	C1	Human
TCONS_00076413	BLM	0.849604	4.14805e-12	C1	C1	Human
TCONS_00076413	C15orf27	0.809131	2.63954e-10	C1	C1	Human
TCONS_00076413	C16orf86	0.812726	1.90209e-10	C1	C1	Human
TCONS_00076413	C5orf46	0.900434	2.59759e-15	C1	C1	Human
TCONS_00076413	CBLB	0.863064	7.9003e-13	C1	C1	Human
TCONS_00076413	CBLN1	0.867729	4.26709e-13	C1	C1	Human
TCONS_00076413	CBLN3	0.940698	1.96702e-19	C1	C1	Human
TCONS_00076413	CCDC140	0.88382	4.19814e-14	C1	C1	Human
TCONS_00076413	CCDC155	0.942507	1.1094e-19	C1	C1	Human
TCONS_00076413	CCDC175	0.854201	2.39902e-12	C1	C1	Human
TCONS_00076413	CCDC183	0.808941	2.68498e-10	C1	C1	Human
TCONS_00076413	CCDC85C	0.801444	5.20026e-10	C1	C2	Human
TCONS_00076413	CCDC88B	0.823757	6.65105e-11	C1	C1	Human
TCONS_00076413	CCNJL	0.848662	4.63064e-12	C1	C1	Human
TCONS_00076413	CDC42BPG	0.889477	1.71121e-14	C1	C1	Human
TCONS_00076413	CDH15	0.9303	3.86518e-18	C1	C1	Human
TCONS_00076413	CDON	0.841542	1.0389e-11	C1	C1	Human
TCONS_00076413	CERS5	0.860267	1.13089e-12	C1	C1	Human
TCONS_00076413	CHN2	0.808421	2.81372e-10	C1	C1	Human
TCONS_00076413	CLCNKB	0.83569	1.96061e-11	C1	C1	Human
TCONS_00076413	CLK4	0.84738	5.37182e-12	C1	C1	Human
TCONS_00076413	CLUHP3	0.807299	3.11082e-10	C1	C1	Human
TCONS_00076413	CNNM4	0.880741	6.71226e-14	C1	C1	Human
TCONS_00076413	CNPY1	0.913062	2.20999e-16	C1	C1	Human
TCONS_00076413	CNTD2	0.800102	5.83616e-10	C1	C1	Human
TCONS_00076413	COL13A1	0.810484	2.33508e-10	C1	C1	Human
TCONS_00076413	CPLX3	0.863088	7.87663e-13	C1	C1	Human
TCONS_00076413	CRAMP1L	0.875229	1.50657e-13	C1	C1	Human
TCONS_00076413	CROCCP2	0.876728	1.2139e-13	C1	C1	Human
TCONS_00076413	CRTAM	0.928433	6.28198e-18	C1	C1	Human
TCONS_00076413	DAO	0.874497	1.67268e-13	C1	C1	Human
TCONS_00076413	DDX31	0.852	3.12547e-12	C1	C2	Human
TCONS_00076413	DGCR8	0.853402	2.64208e-12	C1	C1	Human
TCONS_00076413	DGKD	0.856868	1.73087e-12	C1	C2	Human
TCONS_00076413	DHDDS	0.920526	4.29021e-17	C1	C1	Human
TCONS_00076413	DHRS13	0.904276	1.27292e-15	C1	C1	Human
TCONS_00076413	DKK4	0.886805	2.63025e-14	C1	C1	Human
TCONS_00076413	DUOX1	0.813851	1.71415e-10	C1	C2	Human
TCONS_00076413	EFCAB9	0.816993	1.27734e-10	C1	C1	Human
TCONS_00076413	EN2	0.915771	1.24063e-16	C1	C1	Human
TCONS_00076413	EOMES	0.849612	4.14419e-12	C1	C1	Human
TCONS_00076413	ETV1	0.828957	3.95087e-11	C1	C1	Human
TCONS_00076413	EXPH5	0.91307	2.20613e-16	C1	C1	Human
TCONS_00076413	FAM131C	0.860222	1.13733e-12	C1	C1	Human
TCONS_00076413	FANCC	0.867129	4.6246e-13	C1	C1	Human
TCONS_00076413	FAT2	0.951512	4.71849e-21	C1	C1	Human
TCONS_00076413	FBXO31	0.80304	4.52845e-10	C1	C1	Human
TCONS_00076413	FGF3	0.988732	5.9188e-33	C1	C1	Human
TCONS_00076413	FGF5	0.854075	2.43567e-12	C1	C1	Human
TCONS_00076413	FNBP4	0.833967	2.35254e-11	C1	C1	Human
TCONS_00076413	FOXN3	0.85244	2.96542e-12	C1	C1	Human
TCONS_00076413	FZD7	0.835536	1.99284e-11	C1	C1	Human
TCONS_00076413	GABRA6	0.916722	1.00842e-16	C1	C1	Human
TCONS_00076413	GACAT2	0.831806	2.94836e-11	C1	C1	Human
TCONS_00076413	GCSAML	0.847286	5.43017e-12	C1	C1	Human
TCONS_00076413	GFRA3	0.885895	3.03743e-14	C1	C1	Human
TCONS_00076413	GPRIN2	0.85001	3.95509e-12	C1	C1	Human
TCONS_00076413	GRM4	0.850232	3.85349e-12	C1	C1	Human
TCONS_00076413	HAND2	0.88479	3.61144e-14	C1	C1	Human
TCONS_00076413	HAND2-AS1	0.918766	6.40437e-17	C1	C1	Human
TCONS_00076413	HNRNPU-AS1	0.802029	4.94397e-10	C1	C1	Human
TCONS_00076413	HP09025	0.829341	3.79926e-11	C1	C1	Human
TCONS_00076413	HPS4	0.91059	3.68312e-16	C1	C1	Human
TCONS_00076413	IDUA	0.802998	4.54496e-10	C1	C1	Human
TCONS_00076413	IFNLR1	0.833806	2.39278e-11	C1	C1	Human
TCONS_00076413	IL16	0.924824	1.54972e-17	C1	C1	Human
TCONS_00076413	INADL	0.898508	3.67406e-15	C1	C1	Human
TCONS_00076413	IP6K2	0.8876	2.31694e-14	C1	C1	Human
TCONS_00076413	IRX1	0.803526	4.34038e-10	C1	C1	Human
TCONS_00076413	IRX5	0.814682	1.58675e-10	C1	C1	Human
TCONS_00076413	JMJD1C	0.868402	3.89662e-13	C1	C1	Human
TCONS_00076413	KCP	0.927554	7.86113e-18	C1	C1	Human
TCONS_00076413	KDM4C	0.89149	1.22892e-14	C1	C1	Human
TCONS_00076413	KIAA0895L	0.878303	9.64387e-14	C1	C1	Human
TCONS_00076413	KRT24	0.873486	1.93014e-13	C1	C1	Human
TCONS_00076413	KRT34	0.84518	6.90984e-12	C1	C1	Human
TCONS_00076413	LBX1	0.925676	1.25742e-17	C1	C1	Human
TCONS_00076413	LBX1-AS1	0.892258	1.08125e-14	C1	C1	Human
TCONS_00076413	LEMD1-AS1	0.822652	7.41299e-11	C1	C1	Human
TCONS_00076413	LETM2	0.949234	1.10639e-20	C1	C1	Human
TCONS_00076413	LHX1	0.949051	1.18267e-20	C1	C1	Human
TCONS_00076413	LHX5	0.914209	1.73487e-16	C1	C1	Human
TCONS_00076413	LHX5-AS1	0.926109	1.12969e-17	C1	C1	Human
TCONS_00076413	LIMA1	0.840517	1.16324e-11	C1	C1	Human
TCONS_00076413	LINC00176	0.853098	2.74031e-12	C1	C1	Human
TCONS_00076413	LINC00475	0.861877	9.2086e-13	C1	C1	Human
TCONS_00076413	LINC00554	0.809638	2.52122e-10	C1	C2	Human
TCONS_00076413	LINC01036	0.811078	2.21225e-10	C1	C1	Human
TCONS_00076413	LINC01377	0.835056	2.09702e-11	C1	C1	Human
TCONS_00076413	LINC01544	0.892294	1.07478e-14	C1	C1	Human
TCONS_00076413	LINGO4	0.938392	3.98001e-19	C1	C1	Human
TCONS_00076413	LMAN1L	0.869944	3.1588e-13	C1	C1	Human
TCONS_00076413	LMNB1	0.818302	1.12819e-10	C1	C1	Human
TCONS_00076413	LOC100129534	0.821692	8.14087e-11	C1	C1	Human
TCONS_00076413	LOC100130298	0.848804	4.55484e-12	C1	C1	Human
TCONS_00076413	LOC100130705	0.80185	5.02116e-10	C1	C1	Human
TCONS_00076413	LOC100506985	0.837775	1.56804e-11	C1	C1	Human
TCONS_00076413	LOC100507073	0.858667	1.3836e-12	C1	C1	Human
TCONS_00076413	LOC101060019	0.917764	8.01105e-17	C1	C1	Human
TCONS_00076413	LOC101927577	0.938559	3.78478e-19	C1	C1	Human
TCONS_00076413	LOC101928131	0.87164	2.49954e-13	C1	C1	Human
TCONS_00076413	LOC101928168	0.910774	3.54714e-16	C1	C1	Human
TCONS_00076413	LOC102724484	0.851577	3.28684e-12	C1	C1	Human
TCONS_00076413	LOC102800447	0.828315	4.21736e-11	C1	C1	Human
TCONS_00076413	LOC105375734	0.845342	6.78337e-12	C1	C1	Human
TCONS_00076413	LOC149373	0.869388	3.40813e-13	C1	C1	Human
TCONS_00076413	LOC284632	0.857239	1.65319e-12	C1	C1	Human
TCONS_00076413	LOC400548	0.80844	2.80877e-10	C1	C1	Human
TCONS_00076413	LRCH1	0.903754	1.40488e-15	C1	C1	Human
TCONS_00076413	LRRC16B	0.869325	3.43748e-13	C1	C1	Human
TCONS_00076413	MAB21L1	0.871061	2.70859e-13	C1	C1	Human
TCONS_00076413	MAGIX	0.859511	1.24438e-12	C1	C1	Human
TCONS_00076413	MAML3	0.884017	4.07244e-14	C1	C1	Human
TCONS_00076413	MAPKBP1	0.828809	4.01099e-11	C1	C1	Human
TCONS_00076413	MCU	0.868809	3.68722e-13	C1	C1	Human
TCONS_00076413	MDGA1	0.933171	1.78297e-18	C1	C1	Human
TCONS_00076413	MIF-AS1	0.807714	2.99767e-10	C1	C1	Human
TCONS_00076413	MIR33A	0.877859	1.02939e-13	C1	C1	Human
TCONS_00076413	MIR6499	0.843963	7.92908e-12	C1	C1	Human
TCONS_00076413	MIXL1	0.81823	1.13589e-10	C1	C1	Human
TCONS_00076413	MMP24	0.859397	1.26242e-12	C1	C1	Human
TCONS_00076413	MORN1	0.854154	2.41245e-12	C1	C1	Human
TCONS_00076413	MPP3	0.926095	1.13347e-17	C1	C1	Human
TCONS_00076413	MRLN	0.846552	5.90839e-12	C1	C1	Human
TCONS_00076413	MTNR1A	0.825056	5.8492e-11	C1	C1	Human
TCONS_00076413	MYT1	0.908825	5.25619e-16	C1	C1	Human
TCONS_00076413	NPR2	0.819149	1.04046e-10	C1	C1	Human
TCONS_00076413	NRG2	0.85103	3.50692e-12	C1	C1	Human
TCONS_00076413	NRIP2	0.833512	2.46776e-11	C1	C2	Human
TCONS_00076413	NRK	0.929171	5.193e-18	C1	C1	Human
TCONS_00076413	NUP85	0.925566	1.29183e-17	C1	C1	Human
TCONS_00076413	NYNRIN	0.830055	3.53176e-11	C1	C1	Human
TCONS_00076413	OR2C3	0.873124	2.03139e-13	C1	C1	Human
TCONS_00076413	P2RX4	0.850604	3.68796e-12	C1	C1	Human
TCONS_00076413	PAG1	0.895898	5.81414e-15	C1	C1	Human
TCONS_00076413	PAGR1	0.823831	6.60238e-11	C1	C1	Human
TCONS_00076413	PAUPAR	0.823216	7.01425e-11	C1	C1	Human
TCONS_00076413	PAX3	0.928386	6.35829e-18	C1	C1	Human
TCONS_00076413	PAXIP1	0.92787	7.25476e-18	C1	C1	Human
TCONS_00076413	PCBP3	0.808071	2.90328e-10	C1	C1	Human
TCONS_00076413	PCP2	0.870886	2.77488e-13	C1	C1	Human
TCONS_00076413	PCSK9	0.915068	1.44377e-16	C1	C1	Human
TCONS_00076413	PDK2	0.837449	1.62407e-11	C1	C1	Human
TCONS_00076413	PDZK1	0.857653	1.57032e-12	C1	C1	Human
TCONS_00076413	PISD	0.866644	4.9346e-13	C1	C1	Human
TCONS_00076413	PKIB	0.911327	3.16737e-16	C1	C1	Human
TCONS_00076413	POLB	0.926521	1.01948e-17	C1	C1	Human
TCONS_00076413	PPM1D	0.858709	1.3764e-12	C1	C1	Human
TCONS_00076413	PRR35	0.941291	1.63391e-19	C1	C1	Human
TCONS_00076413	PTH2	0.821975	7.91943e-11	C1	C1	Human
TCONS_00076413	QSOX2	0.885878	3.04547e-14	C1	C2	Human
TCONS_00076413	RANBP10	0.8324	2.77168e-11	C1	C1	Human
TCONS_00076413	RCE1	0.812734	1.90057e-10	C1	C1	Human
TCONS_00076413	REV1	0.852774	2.84893e-12	C1	C1	Human
TCONS_00076413	RHBG	0.935529	9.19777e-19	C1	C1	Human
TCONS_00076413	RPS6KA4	0.803209	4.46206e-10	C1	C1	Human
TCONS_00076413	SCNN1B	0.881492	5.99315e-14	C1	C1	Human
TCONS_00076413	SCNN1G	0.831966	2.89983e-11	C1	C1	Human
TCONS_00076413	SCUBE2	0.82819	4.2713e-11	C1	C1	Human
TCONS_00076413	SELO	0.860653	1.07674e-12	C1	C1	Human
TCONS_00076413	SEMA4G	0.837186	1.67065e-11	C1	C1	Human
TCONS_00076413	SEMA6C	0.846399	6.01322e-12	C1	C1	Human
TCONS_00076413	SETD6	0.819143	1.04108e-10	C1	C1	Human
TCONS_00076413	SFI1	0.827252	4.69558e-11	C1	C1	Human
TCONS_00076413	SH3BP5-AS1	0.818171	1.14229e-10	C1	C1	Human
TCONS_00076413	SHF	0.923162	2.31339e-17	C1	C1	Human
TCONS_00076413	SHISA8	0.888628	1.96404e-14	C1	C1	Human
TCONS_00076413	SKI	0.899633	3.00308e-15	C1	C1	Human
TCONS_00076413	SKOR1	0.862174	8.86384e-13	C1	C1	Human
TCONS_00076413	SLC22A31	0.890085	1.54936e-14	C1	C1	Human
TCONS_00076413	SLC26A5	0.851791	3.20416e-12	C1	C1	Human
TCONS_00076413	SLX4	0.8178	1.18337e-10	C1	C1	Human
TCONS_00076413	SMCP	0.939707	2.6718e-19	C1	C1	Human
TCONS_00076413	SRGAP2	0.919966	4.87812e-17	C1	C1	Human
TCONS_00076413	SRGAP2B	0.847866	5.07863e-12	C1	C1	Human
TCONS_00076413	STARD5	0.86617	5.25592e-13	C1	C1	Human
TCONS_00076413	STK10	0.818585	1.09814e-10	C1	C1	Human
TCONS_00076413	SYNE4	0.836927	1.71785e-11	C1	C1	Human
TCONS_00076413	SYTL1	0.869938	3.16133e-13	C1	C1	Human
TCONS_00076413	TARBP2	0.880034	7.46169e-14	C1	C1	Human
TCONS_00076413	TDRD6	0.806768	3.26175e-10	C1	C1	Human
TCONS_00076413	TFAP2B	0.947083	2.38865e-20	C1	C1	Human
TCONS_00076413	THUMPD2	0.82985	3.60683e-11	C1	C1	Human
TCONS_00076413	TIAM1	0.912629	2.41962e-16	C1	C1	Human
TCONS_00076413	TIMP4	0.866688	4.90518e-13	C1	C1	Human
TCONS_00076413	TLE2	0.867548	4.37177e-13	C1	C1	Human
TCONS_00076413	TLX3	0.95622	7.05986e-22	C1	C1	Human
TCONS_00076413	TMC2	0.866441	5.06944e-13	C1	C1	Human
TCONS_00076413	TMEM51-AS1	0.920443	4.37333e-17	C1	C1	Human
TCONS_00076413	TMEM61	0.806051	3.47618e-10	C1	C1	Human
TCONS_00076413	TRIM55	0.851365	3.37056e-12	C1	C1	Human
TCONS_00076413	TRIM7	0.807181	3.14394e-10	C1	C1	Human
TCONS_00076413	TRIM72	0.822803	7.3043e-11	C1	C1	Human
TCONS_00076413	TSPAN9	0.880982	6.47257e-14	C1	C1	Human
TCONS_00076413	TSSK3	0.815217	1.50937e-10	C1	C1	Human
TCONS_00076413	UBTD2	0.861784	9.31867e-13	C1	C1	Human
TCONS_00076413	UNCX	0.953839	1.89114e-21	C1	C1	Human
TCONS_00076413	URAD	0.858144	1.47724e-12	C1	C1	Human
TCONS_00076413	USH1G	0.831763	2.96141e-11	C1	C1	Human
TCONS_00076413	USP3	0.831078	3.17885e-11	C1	C1	Human
TCONS_00076413	VAX2	0.844907	7.12647e-12	C1	C1	Human
TCONS_00076413	VSIG8	0.829693	3.66526e-11	C1	C1	Human
TCONS_00076413	WDR83	0.850252	3.84422e-12	C1	C1	Human
TCONS_00076413	ZBTB46	0.823812	6.61508e-11	C1	C1	Human
TCONS_00076413	ZFYVE28	0.838216	1.49513e-11	C1	C1	Human
TCONS_00076413	ZIC4	0.835578	1.98404e-11	C1	C1	Human
TCONS_00076413	ZNF251	0.825714	5.47809e-11	C1	C1	Human
TCONS_00076413	ZNF385C	0.829103	3.89251e-11	C1	C1	Human
TCONS_00076413	ZNF385D-AS2	0.912262	2.6115e-16	C1	C1	Human
TCONS_00076413	ZNF521	0.922842	2.49671e-17	C1	C1	Human
TCONS_00076413	ZNF600	0.835911	1.91488e-11	C1	C1	Human
TCONS_00076413	ZNF671	0.898414	3.73621e-15	C1	C1	Human
TCONS_00076413	ZNF821	0.813278	1.8075e-10	C1	C1	Human
TCONS_00076413	ZP2	0.952303	3.47546e-21	C1	C1	Human
TCONS_00076915	GDNF-AS1	0.809308	2.59769e-10	C1	C2	Human
TCONS_00076915	LOC644285	0.862539	8.45586e-13	C1	C2	Human
TCONS_00076915	PDE6C	0.802946	4.56568e-10	C1	C2	Human
TCONS_00078848	ABLIM1	0.820528	9.11319e-11	C1	C1	Human
TCONS_00078848	ABLIM3	0.80939	2.5784e-10	C1	C1	Human
TCONS_00078848	ARHGEF10L	0.858609	1.3937e-12	C1	C1	Human
TCONS_00078848	BARHL1	0.897629	4.29394e-15	C1	C1	Human
TCONS_00078848	BARHL2	0.88114	6.32021e-14	C1	C1	Human
TCONS_00078848	C5orf46	0.845192	6.89978e-12	C1	C1	Human
TCONS_00078848	CBLB	0.805438	3.66957e-10	C1	C1	Human
TCONS_00078848	CBLN3	0.86649	5.03643e-13	C1	C1	Human
TCONS_00078848	CCDC155	0.901806	2.02014e-15	C1	C1	Human
TCONS_00078848	CCNJL	0.860787	1.05859e-12	C1	C1	Human
TCONS_00078848	CDC42BPG	0.857073	1.68758e-12	C1	C1	Human
TCONS_00078848	CDH15	0.868095	4.06147e-13	C1	C1	Human
TCONS_00078848	CERS5	0.81743	1.22559e-10	C1	C1	Human
TCONS_00078848	CNNM4	0.802395	4.78963e-10	C1	C1	Human
TCONS_00078848	CNPY1	0.865428	5.79855e-13	C1	C1	Human
TCONS_00078848	CRAMP1L	0.824747	6.03111e-11	C1	C1	Human
TCONS_00078848	CROCCP2	0.801927	4.98795e-10	C1	C1	Human
TCONS_00078848	CRTAM	0.839312	1.32728e-11	C1	C1	Human
TCONS_00078848	DAO	0.810139	2.40937e-10	C1	C1	Human
TCONS_00078848	DGKD	0.840484	1.16741e-11	C1	C2	Human
TCONS_00078848	DHDDS	0.836332	1.83084e-11	C1	C1	Human
TCONS_00078848	DKK4	0.822096	7.82657e-11	C1	C1	Human
TCONS_00078848	EFCAB9	0.818345	1.12359e-10	C1	C1	Human
TCONS_00078848	EN2	0.878671	9.13461e-14	C1	C1	Human
TCONS_00078848	EXPH5	0.866364	5.12194e-13	C1	C1	Human
TCONS_00078848	FAT2	0.878425	9.47185e-14	C1	C1	Human
TCONS_00078848	FGF3	0.926255	1.08929e-17	C1	C1	Human
TCONS_00078848	FGF5	0.805634	3.6067e-10	C1	C1	Human
TCONS_00078848	FNBP4	0.837826	1.55934e-11	C1	C1	Human
TCONS_00078848	FZD7	0.84914	4.37961e-12	C1	C1	Human
TCONS_00078848	GABRA6	0.809515	2.54957e-10	C1	C1	Human
TCONS_00078848	GFRA3	0.8353	2.04357e-11	C1	C1	Human
TCONS_00078848	HAND2-AS1	0.868676	3.75462e-13	C1	C1	Human
TCONS_00078848	HPS4	0.839383	1.31703e-11	C1	C1	Human
TCONS_00078848	IFFO2	0.807368	3.09178e-10	C1	C1	Human
TCONS_00078848	IFNLR1	0.80508	3.78738e-10	C1	C1	Human
TCONS_00078848	IL16	0.851041	3.50254e-12	C1	C1	Human
TCONS_00078848	INADL	0.808311	2.84164e-10	C1	C1	Human
TCONS_00078848	IRX1	0.842321	9.52793e-12	C1	C1	Human
TCONS_00078848	IRX2	0.805447	3.66674e-10	C1	C1	Human
TCONS_00078848	IRX5	0.822065	7.8506e-11	C1	C1	Human
TCONS_00078848	JMJD1C	0.845397	6.74106e-12	C1	C1	Human
TCONS_00078848	KCP	0.863353	7.61026e-13	C1	C1	Human
TCONS_00078848	KDM4C	0.834368	2.25526e-11	C1	C1	Human
TCONS_00078848	KIAA0895L	0.823621	6.74064e-11	C1	C1	Human
TCONS_00078848	KRT34	0.857376	1.62526e-12	C1	C1	Human
TCONS_00078848	LBX1	0.85383	2.50906e-12	C1	C1	Human
TCONS_00078848	LETM2	0.897856	4.12533e-15	C1	C1	Human
TCONS_00078848	LHX1	0.902613	1.7395e-15	C1	C1	Human
TCONS_00078848	LHX5	0.843114	8.72101e-12	C1	C1	Human
TCONS_00078848	LHX5-AS1	0.858899	1.34406e-12	C1	C1	Human
TCONS_00078848	LINC00176	0.806249	3.41549e-10	C1	C1	Human
TCONS_00078848	LINC01208	0.802226	4.86022e-10	C1	C1	Human
TCONS_00078848	LINC01544	0.813299	1.80403e-10	C1	C1	Human
TCONS_00078848	LINGO4	0.84426	7.66798e-12	C1	C1	Human
TCONS_00078848	LOC100130298	0.815683	1.44494e-10	C1	C1	Human
TCONS_00078848	LOC101060019	0.856814	1.7424e-12	C1	C1	Human
TCONS_00078848	LOC101927070	0.800461	5.65931e-10	C1	C1	Human
TCONS_00078848	LOC101927577	0.878537	9.317e-14	C1	C1	Human
TCONS_00078848	LOC101928168	0.855118	2.14585e-12	C1	C1	Human
TCONS_00078848	LOC102724484	0.814916	1.55251e-10	C1	C1	Human
TCONS_00078848	LOC102800447	0.809828	2.47833e-10	C1	C1	Human
TCONS_00078848	LOC105375734	0.837812	1.56183e-11	C1	C1	Human
TCONS_00078848	LOC149373	0.830699	3.30545e-11	C1	C1	Human
TCONS_00078848	LRCH1	0.833907	2.36755e-11	C1	C1	Human
TCONS_00078848	LRRC16B	0.840494	1.16614e-11	C1	C1	Human
TCONS_00078848	MAML3	0.824219	6.35434e-11	C1	C1	Human
TCONS_00078848	MDGA1	0.895626	6.09536e-15	C1	C1	Human
TCONS_00078848	MEGF11	0.814911	1.55315e-10	C1	C1	Human
TCONS_00078848	MIR33A	0.844662	7.32734e-12	C1	C1	Human
TCONS_00078848	MIXL1	0.804638	3.93761e-10	C1	C1	Human
TCONS_00078848	MPP3	0.872265	2.29118e-13	C1	C1	Human
TCONS_00078848	MYT1	0.881902	5.63218e-14	C1	C1	Human
TCONS_00078848	NRG2	0.802046	4.93673e-10	C1	C1	Human
TCONS_00078848	NRK	0.809962	2.44854e-10	C1	C1	Human
TCONS_00078848	NUP85	0.865156	6.01048e-13	C1	C1	Human
TCONS_00078848	PAG1	0.832348	2.78681e-11	C1	C1	Human
TCONS_00078848	PAX3	0.848028	4.9844e-12	C1	C1	Human
TCONS_00078848	PAXIP1	0.839148	1.35116e-11	C1	C1	Human
TCONS_00078848	PCBP3	0.815428	1.47988e-10	C1	C1	Human
TCONS_00078848	PCSK9	0.806706	3.27966e-10	C1	C1	Human
TCONS_00078848	PKIB	0.854278	2.37673e-12	C1	C1	Human
TCONS_00078848	POLB	0.846572	5.89478e-12	C1	C1	Human
TCONS_00078848	PRR35	0.92062	4.19864e-17	C1	C1	Human
TCONS_00078848	QSOX2	0.854867	2.2125e-12	C1	C2	Human
TCONS_00078848	RHBG	0.892036	1.12207e-14	C1	C1	Human
TCONS_00078848	RORC	0.819116	1.04377e-10	C1	C1	Human
TCONS_00078848	SCNN1B	0.808237	2.86039e-10	C1	C1	Human
TCONS_00078848	SCNN1G	0.820609	9.04233e-11	C1	C1	Human
TCONS_00078848	SCUBE2	0.812939	1.86498e-10	C1	C1	Human
TCONS_00078848	SELO	0.813796	1.72295e-10	C1	C1	Human
TCONS_00078848	SH3BP5-AS1	0.807259	3.12197e-10	C1	C1	Human
TCONS_00078848	SHF	0.871143	2.67785e-13	C1	C1	Human
TCONS_00078848	SHISA8	0.821019	8.69006e-11	C1	C1	Human
TCONS_00078848	SKI	0.847538	5.27513e-12	C1	C1	Human
TCONS_00078848	SLC22A31	0.84407	7.83366e-12	C1	C1	Human
TCONS_00078848	SLC26A5	0.838491	1.45118e-11	C1	C1	Human
TCONS_00078848	SMCP	0.873326	1.97434e-13	C1	C1	Human
TCONS_00078848	SRGAP2	0.855065	2.1597e-12	C1	C1	Human
TCONS_00078848	SYTL1	0.816688	1.31467e-10	C1	C1	Human
TCONS_00078848	TFAP2B	0.881645	5.85616e-14	C1	C1	Human
TCONS_00078848	TIAM1	0.82456	6.14357e-11	C1	C1	Human
TCONS_00078848	TIMP4	0.827674	4.50018e-11	C1	C1	Human
TCONS_00078848	TLX3	0.899873	2.87581e-15	C1	C1	Human
TCONS_00078848	TMC2	0.841762	1.01382e-11	C1	C1	Human
TCONS_00078848	TMEM51-AS1	0.827188	4.72611e-11	C1	C1	Human
TCONS_00078848	TRIM55	0.806137	3.44976e-10	C1	C1	Human
TCONS_00078848	UNCX	0.896349	5.37559e-15	C1	C1	Human
TCONS_00078848	VAX2	0.815504	1.46937e-10	C1	C1	Human
TCONS_00078848	ZNF385D-AS2	0.825028	5.86546e-11	C1	C1	Human
TCONS_00078848	ZNF521	0.858813	1.35865e-12	C1	C1	Human
TCONS_00078848	ZNF556	0.800197	5.78882e-10	C1	C1	Human
TCONS_00078848	ZNF600	0.809208	2.62131e-10	C1	C1	Human
TCONS_00078848	ZP2	0.876151	1.31959e-13	C1	C1	Human
TCONS_00081777	ABCC8	0.90432	1.26215e-15	C1	C1	Human
TCONS_00081777	ABCG4	0.820264	9.34812e-11	C1	C1	Human
TCONS_00081777	ADAM22	0.838594	1.43503e-11	C1	C1	Human
TCONS_00081777	AMER3	0.844798	7.21523e-12	C1	C1	Human
TCONS_00081777	CADM3-AS1	0.846292	6.08696e-12	C1	C1	Human
TCONS_00081777	CDON	0.81599	1.40395e-10	C1	C1	Human
TCONS_00081777	CKMT1B	0.878315	9.62668e-14	C1	C1	Human
TCONS_00081777	CLVS2	0.85817	1.47249e-12	C1	C1	Human
TCONS_00081777	COL19A1	0.838465	1.45525e-11	C1	C1	Human
TCONS_00081777	DIRAS2	0.809384	2.57993e-10	C1	C1	Human
TCONS_00081777	DNAJC12	0.844209	7.71193e-12	C1	C1	Human
TCONS_00081777	EML5	0.821797	8.05832e-11	C1	C1	Human
TCONS_00081777	GPLD1	0.820747	8.92256e-11	C1	C1	Human
TCONS_00081777	GPR83	0.80048	5.65e-10	C1	C1	Human
TCONS_00081777	GRIA4	0.820506	9.13212e-11	C1	C1	Human
TCONS_00081777	GRIK2	0.903442	1.48969e-15	C1	C1	Human
TCONS_00081777	IGSF21	0.808732	2.73609e-10	C1	C1	Human
TCONS_00081777	INPP5J	0.831877	2.92659e-11	C1	C1	Human
TCONS_00081777	KCND2	0.833393	2.49866e-11	C1	C1	Human
TCONS_00081777	KCNK9	0.804313	4.05149e-10	C1	C1	Human
TCONS_00081777	KIAA1804	0.854388	2.34502e-12	C1	C1	Human
TCONS_00081777	LINC00599	0.888578	1.9799e-14	C1	C1	Human
TCONS_00081777	LINCR-0001	0.814183	1.66215e-10	C1	C1	Human
TCONS_00081777	LOC101929371	0.852351	2.99691e-12	C1	C1	Human
TCONS_00081777	MAP3K9	0.823287	6.96539e-11	C1	C1	Human
TCONS_00081777	MIR3911	0.83568	1.96259e-11	C1	C1	Human
TCONS_00081777	NRXN3	0.859193	1.29524e-12	C1	C1	Human
TCONS_00081777	PAK7	0.856472	1.81746e-12	C1	C1	Human
TCONS_00081777	RIT2	0.802195	4.87319e-10	C1	C1	Human
TCONS_00081777	RNF165	0.820992	8.71289e-11	C1	C1	Human
TCONS_00081777	SLC24A5	0.842013	9.8603e-12	C1	C1	Human
TCONS_00081777	SLITRK4	0.835768	1.94429e-11	C1	C6	Human
TCONS_00081777	SMIM18	0.82309	7.10202e-11	C1	C1	Human
TCONS_00081777	SRRM4	0.872548	2.20228e-13	C1	C1	Human
TCONS_00081777	ST8SIA5	0.825094	5.82686e-11	C1	C1	Human
TCONS_00081777	STXBP5L	0.84977	4.0684e-12	C1	C1	Human
TCONS_00081777	TENM1	0.843528	8.32581e-12	C1	C1	Human
TCONS_00081777	TMEM163	0.802294	4.83171e-10	C1	C1	Human
TCONS_00081777	TMEM178A	0.895402	6.33586e-15	C1	C1	Human
TCONS_00081777	TRANK1	0.831496	3.04452e-11	C1	C1	Human
TCONS_00081777	TUFT1	0.80678	3.25823e-10	C1	C1	Human
TCONS_00081777	UNC80	0.859955	1.17645e-12	C1	C1	Human
TCONS_00081777	VWC2	0.814669	1.58859e-10	C1	C1	Human
TCONS_00081777	WSCD2	0.840502	1.1651e-11	C1	C1	Human
TCONS_00081777	ZBTB18	0.848859	4.5256e-12	C1	C1	Human
TCONS_00081777	ZNF273	0.85849	1.4146e-12	C1	C1	Human
TCONS_00081777	ZNF519	0.859524	1.24233e-12	C1	C1	Human
TCONS_00084839	HCG27	0.876909	1.18239e-13	C1	C1	Human
TCONS_00084839	XKR8	0.802588	4.7098e-10	C1	C2	Human
TCONS_00085604	IRX2	0.804841	3.86804e-10	C1	C1	Human
TCONS_00085922	ACRBP	0.868187	4.01119e-13	C1	C2	Human
TCONS_00085922	FANCC	0.801834	5.02823e-10	C1	C1	Human
TCONS_00085922	LIMA1	0.805733	3.57523e-10	C1	C1	Human
TCONS_00085922	LY6G5B	0.81185	2.06143e-10	C1	C1	Human
TCONS_00085922	MAMDC4	0.800402	5.68826e-10	C1	C1	Human
TCONS_00085922	RBL1	0.801348	5.2437e-10	C1	C2	Human
TCONS_00085922	TCF19	0.812493	1.94321e-10	C1	C1	Human
TCONS_00085922	TSEN54	0.802006	4.95377e-10	C1	C1	Human
TCONS_00085922	UCKL1	0.806373	3.37817e-10	C1	C1	Human
TCONS_00085922	ZNF385C	0.812056	2.02287e-10	C1	C1	Human
TCONS_00090500	NTN5	0.806615	3.30649e-10	C1	C2	Human
TCONS_00091479	GRM4	0.81488	1.55763e-10	C1	C1	Human
TCONS_00092103	ADCK3	0.889349	1.74737e-14	C1	C1	Human
TCONS_00092103	ALS2	0.829048	3.91465e-11	C1	C1	Human
TCONS_00092103	BARHL1	0.855733	1.99039e-12	C1	C1	Human
TCONS_00092103	BARHL2	0.837477	1.61928e-11	C1	C1	Human
TCONS_00092103	C5orf46	0.800203	5.78625e-10	C1	C1	Human
TCONS_00092103	CBLN1	0.812654	1.91463e-10	C1	C1	Human
TCONS_00092103	CDON	0.850869	3.5745e-12	C1	C1	Human
TCONS_00092103	CERS5	0.860556	1.09017e-12	C1	C1	Human
TCONS_00092103	CHN2	0.883376	4.49576e-14	C1	C1	Human
TCONS_00092103	CLK4	0.834899	2.13217e-11	C1	C1	Human
TCONS_00092103	CNNM4	0.877652	1.06104e-13	C1	C1	Human
TCONS_00092103	CNTD2	0.856922	1.71933e-12	C1	C1	Human
TCONS_00092103	CPLX3	0.811075	2.21285e-10	C1	C1	Human
TCONS_00092103	CROCCP2	0.843977	7.91575e-12	C1	C1	Human
TCONS_00092103	DKK4	0.892606	1.01986e-14	C1	C1	Human
TCONS_00092103	DUOX1	0.821169	8.56513e-11	C1	C2	Human
TCONS_00092103	FAT2	0.834683	2.18139e-11	C1	C1	Human
TCONS_00092103	FGF3	0.850358	3.79653e-12	C1	C1	Human
TCONS_00092103	GABRA6	0.820236	9.37294e-11	C1	C1	Human
TCONS_00092103	GALNT12	0.845073	6.99423e-12	C1	C1	Human
TCONS_00092103	GPRIN2	0.816284	1.36574e-10	C1	C1	Human
TCONS_00092103	HID1	0.849852	4.02958e-12	C1	C1	Human
TCONS_00092103	HPS4	0.827821	4.43382e-11	C1	C1	Human
TCONS_00092103	HPX	0.80347	4.36173e-10	C1	C1	Human
TCONS_00092103	IFNLR1	0.855777	1.97963e-12	C1	C1	Human
TCONS_00092103	IP6K2	0.831855	2.93344e-11	C1	C1	Human
TCONS_00092103	KCP	0.810686	2.29256e-10	C1	C1	Human
TCONS_00092103	KDM4C	0.84383	8.04807e-12	C1	C1	Human
TCONS_00092103	KIAA0895L	0.815173	1.51563e-10	C1	C1	Human
TCONS_00092103	KLHL3	0.829955	3.568e-11	C1	C1	Human
TCONS_00092103	KRT34	0.800895	5.45205e-10	C1	C1	Human
TCONS_00092103	LBX1	0.813936	1.70066e-10	C1	C1	Human
TCONS_00092103	LETM2	0.861865	9.22219e-13	C1	C1	Human
TCONS_00092103	LHX5	0.833729	2.41212e-11	C1	C1	Human
TCONS_00092103	LHX5-AS1	0.818031	1.15762e-10	C1	C1	Human
TCONS_00092103	LINGO4	0.810656	2.29887e-10	C1	C1	Human
TCONS_00092103	LMAN1L	0.809048	2.65941e-10	C1	C1	Human
TCONS_00092103	LOC100506985	0.816736	1.30869e-10	C1	C1	Human
TCONS_00092103	LOC101927577	0.800236	5.76977e-10	C1	C1	Human
TCONS_00092103	LOC102724484	0.858681	1.38132e-12	C1	C1	Human
TCONS_00092103	LOC284632	0.844463	7.49399e-12	C1	C1	Human
TCONS_00092103	LRRC16B	0.856581	1.79325e-12	C1	C1	Human
TCONS_00092103	MAGIX	0.814729	1.5798e-10	C1	C1	Human
TCONS_00092103	MDGA1	0.84279	9.04334e-12	C1	C1	Human
TCONS_00092103	MIR33A	0.818197	1.13954e-10	C1	C1	Human
TCONS_00092103	MIR4666A	0.800469	5.65563e-10	C1	C1	Human
TCONS_00092103	MMP24	0.809944	2.45252e-10	C1	C1	Human
TCONS_00092103	MPP3	0.891466	1.23376e-14	C1	C1	Human
TCONS_00092103	NRK	0.826453	5.08803e-11	C1	C1	Human
TCONS_00092103	PAX3	0.808354	2.83053e-10	C1	C1	Human
TCONS_00092103	PAXIP1	0.836217	1.85353e-11	C1	C1	Human
TCONS_00092103	PISD	0.825331	5.6914e-11	C1	C1	Human
TCONS_00092103	PKIB	0.844513	7.45208e-12	C1	C1	Human
TCONS_00092103	POLB	0.851394	3.3588e-12	C1	C1	Human
TCONS_00092103	PPM1D	0.810918	2.24458e-10	C1	C1	Human
TCONS_00092103	REV1	0.839438	1.30912e-11	C1	C1	Human
TCONS_00092103	RHBG	0.820962	8.73859e-11	C1	C1	Human
TCONS_00092103	SCNN1G	0.82518	5.77735e-11	C1	C1	Human
TCONS_00092103	SELO	0.817047	1.27086e-10	C1	C1	Human
TCONS_00092103	SETD6	0.818152	1.14445e-10	C1	C1	Human
TCONS_00092103	SHF	0.823117	7.08292e-11	C1	C1	Human
TCONS_00092103	SRGAP2	0.818121	1.14778e-10	C1	C1	Human
TCONS_00092103	TDRD6	0.860043	1.16349e-12	C1	C1	Human
TCONS_00092103	TFAP2E	0.810643	2.30159e-10	C1	C1	Human
TCONS_00092103	THRSP	0.801053	5.37879e-10	C1	C1	Human
TCONS_00092103	THUMPD2	0.81265	1.91536e-10	C1	C1	Human
TCONS_00092103	TLX3	0.821452	8.33272e-11	C1	C1	Human
TCONS_00092103	TMC2	0.839404	1.31395e-11	C1	C1	Human
TCONS_00092103	UBTD2	0.800589	5.59759e-10	C1	C1	Human
TCONS_00092103	UNCX	0.806595	3.3121e-10	C1	C1	Human
TCONS_00092103	ZNF30	0.802978	4.55294e-10	C1	C1	Human
TCONS_00092103	ZNF385D-AS2	0.808223	2.86421e-10	C1	C1	Human
TCONS_00092103	ZNF439	0.804449	4.00341e-10	C1	C2	Human
TCONS_00092103	ZNF521	0.801165	5.32694e-10	C1	C1	Human
TCONS_00092103	ZNF57	0.8294	3.7767e-11	C1	C1	Human
TCONS_00092103	ZP2	0.815597	1.45662e-10	C1	C1	Human
TCONS_00095241	DDX26B	0.80562	3.61102e-10	C1	C1	Human
TCONS_00095791	ADAMTS16	0.847769	5.1362e-12	C1	C1	Human
TCONS_00095791	ADGRF4	0.813556	1.76174e-10	C1	C1	Human
TCONS_00095791	C15orf27	0.80053	5.62588e-10	C1	C1	Human
TCONS_00095791	CHRD	0.837007	1.70314e-11	C1	C1	Human
TCONS_00095791	CORO2A	0.808044	2.91041e-10	C1	C1	Human
TCONS_00095791	CTD-2297D10.2	0.872534	2.20654e-13	C1	C1	Human
TCONS_00095791	GFY	0.819809	9.76691e-11	C1	C1	Human
TCONS_00095791	GRAMD1B	0.834094	2.32139e-11	C1	C1	Human
TCONS_00095791	GSE1	0.830218	3.47298e-11	C1	C1	Human
TCONS_00095791	IGLON5	0.846858	5.70431e-12	C1	C1	Human
TCONS_00095791	INPP5J	0.807904	2.94724e-10	C1	C1	Human
TCONS_00095791	KCNK9	0.845054	7.00942e-12	C1	C1	Human
TCONS_00095791	LOC100130238	0.873393	1.95566e-13	C1	C1	Human
TCONS_00095791	LOC100130705	0.832004	2.88819e-11	C1	C1	Human
TCONS_00095791	MICAL2	0.804773	3.89104e-10	C1	C1	Human
TCONS_00095791	MIR3911	0.816843	1.29554e-10	C1	C1	Human
TCONS_00095791	MIR4697HG	0.810892	2.24999e-10	C1	C1	Human
TCONS_00095791	MREG	0.805843	3.54072e-10	C1	C1	Human
TCONS_00095791	NEUROD1	0.832746	2.67353e-11	C1	C1	Human
TCONS_00095791	NISCH	0.80023	5.77269e-10	C1	C1	Human
TCONS_00095791	NREP	0.811548	2.11916e-10	C1	C1	Human
TCONS_00095791	PHTF1	0.807501	3.05538e-10	C1	C1	Human
TCONS_00095791	PPFIA4	0.819073	1.04809e-10	C1	C1	Human
TCONS_00095791	PRC1	0.821067	8.65037e-11	C1	C1	Human
TCONS_00095791	RAB37	0.859452	1.2537e-12	C1	C1	Human
TCONS_00095791	SBK1	0.844255	7.6717e-12	C1	C1	Human
TCONS_00095791	SHISA8	0.814188	1.66137e-10	C1	C1	Human
TCONS_00095791	TMEM178A	0.805492	3.65211e-10	C1	C1	Human
TCONS_00095791	ZFPM2	0.844531	7.43688e-12	C1	C1	Human
TCONS_00096299	MIR6499	0.831624	3.00454e-11	C1	C1	Human
TCONS_00096299	PKIB	0.805492	3.6521e-10	C1	C1	Human
TCONS_00096299	SHISA8	0.805136	3.76883e-10	C1	C1	Human
TCONS_00096299	ZNF385D-AS2	0.806609	3.30806e-10	C1	C1	Human
TCONS_00096884	ABLIM1	0.831601	3.01166e-11	C1	C1	Human
TCONS_00096884	ABLIM3	0.835855	1.92641e-11	C1	C1	Human
TCONS_00096884	ADGRF4	0.813316	1.80124e-10	C1	C1	Human
TCONS_00096884	AGPAT6	0.816597	1.326e-10	C1	C1	Human
TCONS_00096884	ALS2	0.858616	1.39262e-12	C1	C1	Human
TCONS_00096884	ANKS6	0.828581	4.10488e-11	C1	C1	Human
TCONS_00096884	ARHGEF10L	0.865633	5.6436e-13	C1	C1	Human
TCONS_00096884	ARHGEF33	0.83375	2.40678e-11	C1	C1	Human
TCONS_00096884	ATP8B2	0.812703	1.90607e-10	C1	C1	Human
TCONS_00096884	BARHL1	0.892708	1.00262e-14	C1	C1	Human
TCONS_00096884	BARHL2	0.897439	4.44078e-15	C1	C1	Human
TCONS_00096884	C15orf27	0.800688	5.55012e-10	C1	C1	Human
TCONS_00096884	C5orf46	0.88054	6.91713e-14	C1	C1	Human
TCONS_00096884	CASP3	0.819543	1.00195e-10	C1	C1	Human
TCONS_00096884	CBLB	0.809385	2.57974e-10	C1	C1	Human
TCONS_00096884	CBLN1	0.843608	8.25171e-12	C1	C1	Human
TCONS_00096884	CBLN3	0.880406	7.058e-14	C1	C1	Human
TCONS_00096884	CCDC120	0.801246	5.2898e-10	C1	C1	Human
TCONS_00096884	CCDC155	0.879516	8.06018e-14	C1	C1	Human
TCONS_00096884	CCNG2	0.82054	9.10268e-11	C1	C1	Human
TCONS_00096884	CDC42BPG	0.834746	2.16701e-11	C1	C1	Human
TCONS_00096884	CDH15	0.887924	2.19995e-14	C1	C1	Human
TCONS_00096884	CDON	0.814196	1.66013e-10	C1	C1	Human
TCONS_00096884	CERS5	0.84251	9.32953e-12	C1	C1	Human
TCONS_00096884	CNNM4	0.91166	2.95795e-16	C1	C1	Human
TCONS_00096884	CNPY1	0.830584	3.34509e-11	C1	C1	Human
TCONS_00096884	CNTD2	0.804104	4.12662e-10	C1	C1	Human
TCONS_00096884	CPLX4	0.842656	9.17888e-12	C1	C1	Human
TCONS_00096884	CRAMP1L	0.87344	1.94292e-13	C1	C1	Human
TCONS_00096884	CROCCP2	0.884903	3.54855e-14	C1	C1	Human
TCONS_00096884	CRTAM	0.898336	3.78859e-15	C1	C1	Human
TCONS_00096884	CTC1	0.800184	5.79524e-10	C1	C1	Human
TCONS_00096884	DDX31	0.827233	4.70447e-11	C1	C2	Human
TCONS_00096884	DGCR8	0.842492	9.34819e-12	C1	C1	Human
TCONS_00096884	DHDDS	0.902757	1.69342e-15	C1	C1	Human
TCONS_00096884	DHRS13	0.845089	6.98117e-12	C1	C1	Human
TCONS_00096884	EN2	0.821865	8.00503e-11	C1	C1	Human
TCONS_00096884	ESPN	0.812302	1.97768e-10	C1	C1	Human
TCONS_00096884	EXPH5	0.84361	8.24931e-12	C1	C1	Human
TCONS_00096884	FANCC	0.813286	1.80621e-10	C1	C1	Human
TCONS_00096884	FAT2	0.901171	2.27035e-15	C1	C1	Human
TCONS_00096884	FBXL6	0.803381	4.39583e-10	C1	C1	Human
TCONS_00096884	FGF19	0.828389	4.18589e-11	C1	C1	Human
TCONS_00096884	FGF3	0.889141	1.80755e-14	C1	C1	Human
TCONS_00096884	FGF5	0.847889	5.06495e-12	C1	C1	Human
TCONS_00096884	GABRA6	0.871945	2.3956e-13	C1	C1	Human
TCONS_00096884	GACAT2	0.809125	2.64089e-10	C1	C1	Human
TCONS_00096884	GCSAML	0.857011	1.70055e-12	C1	C1	Human
TCONS_00096884	GFRA3	0.802223	4.86153e-10	C1	C1	Human
TCONS_00096884	GRM4	0.811442	2.13983e-10	C1	C1	Human
TCONS_00096884	HAND2	0.806994	3.19684e-10	C1	C1	Human
TCONS_00096884	HPS4	0.874691	1.62691e-13	C1	C1	Human
TCONS_00096884	HPX	0.825594	5.54437e-11	C1	C1	Human
TCONS_00096884	IL16	0.872339	2.26761e-13	C1	C1	Human
TCONS_00096884	INADL	0.839599	1.2863e-11	C1	C1	Human
TCONS_00096884	IP6K2	0.884345	3.8705e-14	C1	C1	Human
TCONS_00096884	JMJD1C	0.831339	3.09427e-11	C1	C1	Human
TCONS_00096884	JMJD7	0.81571	1.44137e-10	C1	C1	Human
TCONS_00096884	KCP	0.843588	8.27025e-12	C1	C1	Human
TCONS_00096884	KDM4C	0.861396	9.7944e-13	C1	C1	Human
TCONS_00096884	KIAA0895L	0.83678	1.74515e-11	C1	C1	Human
TCONS_00096884	KRT34	0.850576	3.70009e-12	C1	C1	Human
TCONS_00096884	LBX1	0.838045	1.52299e-11	C1	C1	Human
TCONS_00096884	LBX1-AS1	0.916228	1.12325e-16	C1	C1	Human
TCONS_00096884	LETM2	0.860475	1.1014e-12	C1	C1	Human
TCONS_00096884	LGALS16	0.80011	5.83232e-10	C1	C1	Human
TCONS_00096884	LHX1	0.879495	8.08511e-14	C1	C1	Human
TCONS_00096884	LHX5	0.916246	1.11899e-16	C1	C1	Human
TCONS_00096884	LHX5-AS1	0.872219	2.30608e-13	C1	C1	Human
TCONS_00096884	LINC00176	0.826718	4.95487e-11	C1	C1	Human
TCONS_00096884	LINC00475	0.801249	5.28841e-10	C1	C1	Human
TCONS_00096884	LINC01036	0.810656	2.29881e-10	C1	C1	Human
TCONS_00096884	LINC01544	0.864822	6.28049e-13	C1	C1	Human
TCONS_00096884	LINGO4	0.842613	9.22288e-12	C1	C1	Human
TCONS_00096884	LMAN1L	0.807485	3.05985e-10	C1	C1	Human
TCONS_00096884	LMNB1	0.80469	3.9196e-10	C1	C1	Human
TCONS_00096884	LOC100129534	0.811078	2.21214e-10	C1	C1	Human
TCONS_00096884	LOC100506985	0.81753	1.21404e-10	C1	C1	Human
TCONS_00096884	LOC100507073	0.824008	6.48851e-11	C1	C1	Human
TCONS_00096884	LOC101927577	0.863487	7.47859e-13	C1	C1	Human
TCONS_00096884	LOC101928131	0.858408	1.42921e-12	C1	C1	Human
TCONS_00096884	LOC101928168	0.821487	8.30448e-11	C1	C1	Human
TCONS_00096884	LOC149373	0.861899	9.18286e-13	C1	C1	Human
TCONS_00096884	LOC284632	0.810195	2.39732e-10	C1	C1	Human
TCONS_00096884	LRCH1	0.852034	3.11269e-12	C1	C1	Human
TCONS_00096884	LRRC16B	0.834851	2.14298e-11	C1	C1	Human
TCONS_00096884	LRRC45	0.808208	2.86808e-10	C1	C1	Human
TCONS_00096884	MAB21L1	0.820968	8.73307e-11	C1	C1	Human
TCONS_00096884	MAGIX	0.810754	2.27851e-10	C1	C1	Human
TCONS_00096884	MAML3	0.80194	4.98209e-10	C1	C1	Human
TCONS_00096884	MAPKBP1	0.85719	1.66331e-12	C1	C1	Human
TCONS_00096884	MCU	0.817663	1.19885e-10	C1	C1	Human
TCONS_00096884	MDGA1	0.877697	1.05402e-13	C1	C1	Human
TCONS_00096884	MGARP	0.818818	1.07403e-10	C1	C1	Human
TCONS_00096884	MIF-AS1	0.818844	1.07131e-10	C1	C1	Human
TCONS_00096884	MIR33A	0.873221	2.00376e-13	C1	C1	Human
TCONS_00096884	MIR6499	0.934691	1.16689e-18	C1	C1	Human
TCONS_00096884	MIXL1	0.811824	2.06633e-10	C1	C1	Human
TCONS_00096884	MMP24	0.836634	1.77262e-11	C1	C1	Human
TCONS_00096884	MORN1	0.822828	7.28657e-11	C1	C1	Human
TCONS_00096884	MPP3	0.881992	5.55556e-14	C1	C1	Human
TCONS_00096884	MRLN	0.818016	1.15931e-10	C1	C1	Human
TCONS_00096884	MYT1	0.849169	4.36465e-12	C1	C1	Human
TCONS_00096884	NPR2	0.801394	5.22276e-10	C1	C1	Human
TCONS_00096884	NRG2	0.834046	2.3332e-11	C1	C1	Human
TCONS_00096884	NRIP2	0.801895	5.00175e-10	C1	C2	Human
TCONS_00096884	NRK	0.897016	4.78396e-15	C1	C1	Human
TCONS_00096884	NUP85	0.86723	4.5627e-13	C1	C1	Human
TCONS_00096884	NYNRIN	0.8319	2.91978e-11	C1	C1	Human
TCONS_00096884	OR2C3	0.828936	3.95952e-11	C1	C1	Human
TCONS_00096884	PAG1	0.842506	9.33358e-12	C1	C1	Human
TCONS_00096884	PAN3	0.81933	1.02259e-10	C1	C1	Human
TCONS_00096884	PAX3	0.839597	1.28656e-11	C1	C1	Human
TCONS_00096884	PAXIP1	0.906439	8.40488e-16	C1	C1	Human
TCONS_00096884	PCP2	0.889805	1.62204e-14	C1	C1	Human
TCONS_00096884	PCSK9	0.822766	7.331e-11	C1	C1	Human
TCONS_00096884	PDK2	0.837105	1.68539e-11	C1	C1	Human
TCONS_00096884	PDZK1	0.829864	3.6015e-11	C1	C1	Human
TCONS_00096884	PISD	0.873691	1.87527e-13	C1	C1	Human
TCONS_00096884	PKIB	0.867152	4.61067e-13	C1	C1	Human
TCONS_00096884	POLB	0.915363	1.35502e-16	C1	C1	Human
TCONS_00096884	PPM1D	0.83169	2.98408e-11	C1	C1	Human
TCONS_00096884	PRR35	0.866308	5.16037e-13	C1	C1	Human
TCONS_00096884	QSOX2	0.849256	4.32049e-12	C1	C2	Human
TCONS_00096884	RANBP10	0.843901	7.98372e-12	C1	C1	Human
TCONS_00096884	RCE1	0.839313	1.32714e-11	C1	C1	Human
TCONS_00096884	REV1	0.869285	3.45631e-13	C1	C1	Human
TCONS_00096884	RHBG	0.872463	2.2286e-13	C1	C1	Human
TCONS_00096884	SCNN1B	0.834764	2.16286e-11	C1	C1	Human
TCONS_00096884	SELO	0.829032	3.92093e-11	C1	C1	Human
TCONS_00096884	SEMA4G	0.834992	2.11122e-11	C1	C1	Human
TCONS_00096884	SEMA6C	0.817116	1.26257e-10	C1	C1	Human
TCONS_00096884	SERINC4	0.822956	7.19561e-11	C1	C1	Human
TCONS_00096884	SETD6	0.854656	2.26994e-12	C1	C1	Human
TCONS_00096884	SFI1	0.837511	1.61327e-11	C1	C1	Human
TCONS_00096884	SHF	0.895205	6.55519e-15	C1	C1	Human
TCONS_00096884	SHISA8	0.81101	2.22593e-10	C1	C1	Human
TCONS_00096884	SKI	0.82734	4.65396e-11	C1	C1	Human
TCONS_00096884	SKOR1	0.83809	1.51556e-11	C1	C1	Human
TCONS_00096884	SLC22A31	0.803638	4.29833e-10	C1	C1	Human
TCONS_00096884	SLX4	0.819532	1.00297e-10	C1	C1	Human
TCONS_00096884	SNRNP48	0.841376	1.05811e-11	C1	C1	Human
TCONS_00096884	SPTBN5	0.818112	1.14881e-10	C1	C1	Human
TCONS_00096884	SRGAP2	0.86817	4.02072e-13	C1	C1	Human
TCONS_00096884	STARD5	0.831675	2.98872e-11	C1	C1	Human
TCONS_00096884	SYTL1	0.828346	4.20421e-11	C1	C1	Human
TCONS_00096884	TARBP2	0.823784	6.63351e-11	C1	C1	Human
TCONS_00096884	TFAP2B	0.903853	1.37891e-15	C1	C1	Human
TCONS_00096884	THRSP	0.801893	5.00256e-10	C1	C1	Human
TCONS_00096884	THUMPD2	0.804314	4.05131e-10	C1	C1	Human
TCONS_00096884	TIAM1	0.865834	5.49566e-13	C1	C1	Human
TCONS_00096884	TLE2	0.856372	1.8401e-12	C1	C1	Human
TCONS_00096884	TLX3	0.890287	1.49909e-14	C1	C1	Human
TCONS_00096884	TMC2	0.817223	1.24985e-10	C1	C1	Human
TCONS_00096884	TMEM51-AS1	0.851302	3.39579e-12	C1	C1	Human
TCONS_00096884	TRIM7	0.80798	2.92721e-10	C1	C1	Human
TCONS_00096884	TSPAN9	0.840926	1.11202e-11	C1	C1	Human
TCONS_00096884	UBTD2	0.840544	1.15979e-11	C1	C1	Human
TCONS_00096884	UNCX	0.891187	1.29234e-14	C1	C1	Human
TCONS_00096884	WDR83	0.851661	3.25414e-12	C1	C1	Human
TCONS_00096884	ZBTB46	0.846622	5.86149e-12	C1	C1	Human
TCONS_00096884	ZFYVE28	0.825539	5.57468e-11	C1	C1	Human
TCONS_00096884	ZNF385C	0.844081	7.82407e-12	C1	C1	Human
TCONS_00096884	ZNF385D-AS2	0.87558	1.43262e-13	C1	C1	Human
TCONS_00096884	ZNF521	0.879165	8.49153e-14	C1	C1	Human
TCONS_00096884	ZNF671	0.883314	4.53886e-14	C1	C1	Human
TCONS_00096884	ZP2	0.906295	8.64355e-16	C1	C1	Human
TCONS_00097471	ADGRF4	0.802166	4.88571e-10	C1	C1	Human
TCONS_00097471	ALS2	0.809584	2.53367e-10	C1	C1	Human
TCONS_00097471	C11orf80	0.815079	1.52905e-10	C1	C1	Human
TCONS_00097471	C15orf27	0.83247	2.75167e-11	C1	C1	Human
TCONS_00097471	CACNA1A	0.849486	4.2058e-12	C1	C1	Human
TCONS_00097471	CBLN1	0.885874	3.04753e-14	C1	C1	Human
TCONS_00097471	CDON	0.814006	1.68967e-10	C1	C1	Human
TCONS_00097471	FBXO31	0.811092	2.20929e-10	C1	C1	Human
TCONS_00097471	GABRA6	0.811252	2.1774e-10	C1	C1	Human
TCONS_00097471	GFOD2	0.809062	2.65584e-10	C1	C1	Human
TCONS_00097471	HCN3	0.847861	5.08169e-12	C1	C1	Human
TCONS_00097471	LOC100130705	0.833844	2.38319e-11	C1	C1	Human
TCONS_00097471	MMP24	0.822843	7.27572e-11	C1	C1	Human
TCONS_00097471	MTCL1	0.84579	6.44637e-12	C1	C1	Human
TCONS_00097471	PISD	0.862292	8.72922e-13	C1	C1	Human
TCONS_00097471	PPFIA4	0.831121	3.16495e-11	C1	C1	Human
TCONS_00097471	RNF112	0.813375	1.79144e-10	C1	C1	Human
TCONS_00097471	RUNX1T1	0.841495	1.04432e-11	C1	C1	Human
TCONS_00097471	SEMA6C	0.820405	9.22193e-11	C1	C1	Human
TCONS_00097471	SETD6	0.818344	1.1237e-10	C1	C1	Human
TCONS_00097471	SLC26A10	0.836647	1.77011e-11	C1	C1	Human
TCONS_00097471	SPIRE2	0.800397	5.69076e-10	C1	C1	Human
TCONS_00097471	XKR7	0.826118	5.26159e-11	C1	C1	Human
TCONS_00098898	ANKZF1	0.843927	7.96115e-12	C1	C1	Human
TCONS_00098898	ASIC3	0.810325	2.3692e-10	C1	C2	Human
TCONS_00098898	BRICD5	0.818001	1.16101e-10	C1	C1	Human
TCONS_00098898	CLDN9	0.90241	1.80631e-15	C1	C1	Human
TCONS_00098898	CNKSR1	0.888779	1.91666e-14	C1	C2	Human
TCONS_00098898	CRIP3	0.808606	2.76724e-10	C1	C1	Human
TCONS_00098898	CROCCP3	0.820004	9.5852e-11	C1	C1	Human
TCONS_00098898	DNASE1L2	0.824508	6.17554e-11	C1	C1	Human
TCONS_00098898	HP09053	0.821523	8.2754e-11	C1	C1	Human
TCONS_00098898	LHX4-AS1	0.835719	1.95449e-11	C1	C1	Human
TCONS_00098898	MASP2	0.822819	7.29263e-11	C1	C1	Human
TCONS_00098898	PAN2	0.826818	4.90499e-11	C1	C2	Human
TCONS_00098898	QRICH2	0.814297	1.64469e-10	C1	C1	Human
TCONS_00098898	RBM4B	0.852692	2.87718e-12	C1	C1	Human
TCONS_00098898	SLC25A25-AS1	0.830539	3.3606e-11	C1	C2	Human
TCONS_00098898	TFAP4	0.804052	4.14548e-10	C1	C1	Human
TCONS_00098898	TLR9	0.825276	5.72233e-11	C1	C1	Human
TCONS_00098898	UCP3	0.819562	1.00015e-10	C1	C1	Human
TCONS_00098898	ZNF767P	0.812665	1.91278e-10	C1	C1	Human
TCONS_00002234	ENSPTRT00000001488.4	0.812647	3.65501e-11	C1	C1	Chimp
TCONS_00002234	ENSPTRT00000002393.2	0.804043	8.40626e-11	C1	C1	Chimp
TCONS_00002234	ENSPTRT00000003020.4	0.821888	1.42313e-11	C1	C1	Chimp
TCONS_00002234	ENSPTRT00000005733.4	0.834368	3.64068e-12	C1	C1	Chimp
TCONS_00002234	ENSPTRT00000009752.5	0.818969	1.92825e-11	C1	C1	Chimp
TCONS_00002234	ENSPTRT00000012337.6	0.802534	9.68751e-11	C1	C1	Chimp
TCONS_00002234	ENSPTRT00000025870.3	0.802892	9.36782e-11	C1	C1	Chimp
TCONS_00002234	ENSPTRT00000029964.5	0.838019	2.39132e-12	C1	C1	Chimp
TCONS_00002234	ENSPTRT00000031752.3	0.802865	9.39211e-11	C1	C1	Chimp
TCONS_00002234	ENSPTRT00000032549.3	0.812203	3.8196e-11	C1	C1	Chimp
TCONS_00002234	ENSPTRT00000033987.5	0.844253	1.13859e-12	C1	C1	Chimp
TCONS_00002234	ENSPTRT00000034006.4	0.82939	6.35367e-12	C1	C1	Chimp
TCONS_00002234	ENSPTRT00000036889.5	0.815035	2.87893e-11	C1	C1	Chimp
TCONS_00002234	ENSPTRT00000043291.4	0.829439	6.3198e-12	C1	C1	Chimp
TCONS_00002234	ENSPTRT00000043769.4	0.805599	7.25335e-11	C1	C1	Chimp
TCONS_00002234	ENSPTRT00000046873.2	0.843231	1.28878e-12	C1	C1	Chimp
TCONS_00002234	ENSPTRT00000048745.4	0.838499	2.26102e-12	C1	C1	Chimp
TCONS_00002234	ENSPTRT00000049627.5	0.813538	3.3449e-11	C1	C1	Chimp
TCONS_00002234	ENSPTRT00000057275.3	0.806897	6.40678e-11	C1	C1	Chimp
TCONS_00002234	ENSPTRT00000072982.1	0.822533	1.32982e-11	C1	C1	Chimp
TCONS_00002413	ENSPTRT00000008872.3	0.801539	1.06308e-10	C1	C1	Chimp
TCONS_00002413	ENSPTRT00000012913.3	0.818239	2.07851e-11	C1	C1	Chimp
TCONS_00002413	ENSPTRT00000027568.5	0.813028	3.51942e-11	C1	C1	Chimp
TCONS_00002413	ENSPTRT00000029778.4	0.803209	9.093e-11	C1	C2	Chimp
TCONS_00002413	ENSPTRT00000033880.3	0.826977	8.26996e-12	C1	C1	Chimp
TCONS_00002891	ENSPTRT00000000465.3	0.811509	4.0907e-11	C1	C1	Chimp
TCONS_00002891	ENSPTRT00000001123.2	0.824884	1.03611e-11	C1	C1	Chimp
TCONS_00002891	ENSPTRT00000001250.5	0.806989	6.35008e-11	C1	C1	Chimp
TCONS_00002891	ENSPTRT00000001403.4	0.85501	2.92277e-13	C1	C1	Chimp
TCONS_00002891	ENSPTRT00000001488.4	0.843696	1.21829e-12	C1	C1	Chimp
TCONS_00002891	ENSPTRT00000002393.2	0.841846	1.52207e-12	C1	C1	Chimp
TCONS_00002891	ENSPTRT00000003020.4	0.8322	4.65011e-12	C1	C1	Chimp
TCONS_00002891	ENSPTRT00000003080.4	0.80169	1.04822e-10	C1	C1	Chimp
TCONS_00002891	ENSPTRT00000003416.3	0.828891	6.71223e-12	C1	C1	Chimp
TCONS_00002891	ENSPTRT00000003684.4	0.865119	7.3449e-14	C1	C1	Chimp
TCONS_00002891	ENSPTRT00000004022.5	0.836991	2.69454e-12	C1	C1	Chimp
TCONS_00002891	ENSPTRT00000004541.3	0.808424	5.52974e-11	C1	C1	Chimp
TCONS_00002891	ENSPTRT00000004641.3	0.850869	4.99589e-13	C1	C1	Chimp
TCONS_00002891	ENSPTRT00000005193.4	0.80793	5.80017e-11	C1	C1	Chimp
TCONS_00002891	ENSPTRT00000005719.4	0.823373	1.2169e-11	C1	C1	Chimp
TCONS_00002891	ENSPTRT00000005733.4	0.828535	6.97937e-12	C1	C1	Chimp
TCONS_00002891	ENSPTRT00000005788.4	0.822397	1.34902e-11	C1	C1	Chimp
TCONS_00002891	ENSPTRT00000005897.4	0.82223	1.373e-11	C1	C1	Chimp
TCONS_00002891	ENSPTRT00000007434.5	0.821729	1.4472e-11	C1	C1	Chimp
TCONS_00002891	ENSPTRT00000007618.5	0.852211	4.20685e-13	C1	C1	Chimp
TCONS_00002891	ENSPTRT00000008065.4	0.859493	1.60521e-13	C1	C1	Chimp
TCONS_00002891	ENSPTRT00000009018.4	0.821566	1.47205e-11	C1	C1	Chimp
TCONS_00002891	ENSPTRT00000009494.5	0.807338	6.1407e-11	C1	C1	Chimp
TCONS_00002891	ENSPTRT00000009565.5	0.856741	2.32477e-13	C1	C1	Chimp
TCONS_00002891	ENSPTRT00000009752.5	0.852801	3.89857e-13	C1	C1	Chimp
TCONS_00002891	ENSPTRT00000010588.3	0.802273	9.92716e-11	C1	C1	Chimp
TCONS_00002891	ENSPTRT00000011879.5	0.820904	1.57765e-11	C1	C1	Chimp
TCONS_00002891	ENSPTRT00000012337.6	0.829023	6.61515e-12	C1	C1	Chimp
TCONS_00002891	ENSPTRT00000012427.5	0.871057	3.09481e-14	C1	C1	Chimp
TCONS_00002891	ENSPTRT00000012948.3	0.845626	9.62753e-13	C1	C1	Chimp
TCONS_00002891	ENSPTRT00000013048.4	0.800785	1.14014e-10	C1	C1	Chimp
TCONS_00002891	ENSPTRT00000013109.5	0.843229	1.28903e-12	C1	C1	Chimp
TCONS_00002891	ENSPTRT00000013235.3	0.826396	8.80667e-12	C1	C1	Chimp
TCONS_00002891	ENSPTRT00000013263.5	0.861418	1.23323e-13	C1	C1	Chimp
TCONS_00002891	ENSPTRT00000013321.4	0.819849	1.7605e-11	C1	C1	Chimp
TCONS_00002891	ENSPTRT00000013538.3	0.815275	2.81025e-11	C1	C1	Chimp
TCONS_00002891	ENSPTRT00000016899.2	0.827636	7.6984e-12	C1	C1	Chimp
TCONS_00002891	ENSPTRT00000017373.4	0.803243	9.06412e-11	C1	C1	Chimp
TCONS_00002891	ENSPTRT00000017533.5	0.804795	7.82892e-11	C1	C1	Chimp
TCONS_00002891	ENSPTRT00000020185.2	0.824298	1.10295e-11	C1	C1	Chimp
TCONS_00002891	ENSPTRT00000021187.2	0.803273	9.03899e-11	C1	C1	Chimp
TCONS_00002891	ENSPTRT00000021580.5	0.809656	4.90576e-11	C1	C1	Chimp
TCONS_00002891	ENSPTRT00000021963.4	0.821691	1.45293e-11	C1	C1	Chimp
TCONS_00002891	ENSPTRT00000022066.4	0.803548	8.80787e-11	C1	C1	Chimp
TCONS_00002891	ENSPTRT00000022260.4	0.816181	2.56425e-11	C1	C1	Chimp
TCONS_00002891	ENSPTRT00000023612.3	0.802072	1.01148e-10	C1	C1	Chimp
TCONS_00002891	ENSPTRT00000025094.5	0.82787	7.50516e-12	C1	C1	Chimp
TCONS_00002891	ENSPTRT00000025905.4	0.843102	1.30887e-12	C1	C1	Chimp
TCONS_00002891	ENSPTRT00000027597.2	0.830551	5.58919e-12	C1	C1	Chimp
TCONS_00002891	ENSPTRT00000028218.5	0.805499	7.32284e-11	C1	C1	Chimp
TCONS_00002891	ENSPTRT00000028869.3	0.827412	7.88886e-12	C1	C1	Chimp
TCONS_00002891	ENSPTRT00000028884.3	0.855771	2.64388e-13	C1	C1	Chimp
TCONS_00002891	ENSPTRT00000028944.3	0.845991	9.20414e-13	C1	C1	Chimp
TCONS_00002891	ENSPTRT00000029115.5	0.803251	9.05762e-11	C1	C1	Chimp
TCONS_00002891	ENSPTRT00000029172.3	0.806494	6.65887e-11	C1	C1	Chimp
TCONS_00002891	ENSPTRT00000029578.2	0.807436	6.08329e-11	C1	C1	Chimp
TCONS_00002891	ENSPTRT00000030557.4	0.825816	9.37515e-12	C1	C1	Chimp
TCONS_00002891	ENSPTRT00000031043.5	0.813464	3.36968e-11	C1	C1	Chimp
TCONS_00002891	ENSPTRT00000031330.5	0.84978	5.73704e-13	C1	C1	Chimp
TCONS_00002891	ENSPTRT00000031731.3	0.825361	9.84423e-12	C1	C1	Chimp
TCONS_00002891	ENSPTRT00000031861.3	0.818852	1.95157e-11	C1	C1	Chimp
TCONS_00002891	ENSPTRT00000031898.4	0.804805	7.82155e-11	C1	C1	Chimp
TCONS_00002891	ENSPTRT00000032566.3	0.811231	4.20425e-11	C1	C1	Chimp
TCONS_00002891	ENSPTRT00000033602.5	0.821539	1.47629e-11	C1	C1	Chimp
TCONS_00002891	ENSPTRT00000033847.4	0.902948	1.24983e-16	C1	C1	Chimp
TCONS_00002891	ENSPTRT00000033952.5	0.82345	1.20697e-11	C1	C1	Chimp
TCONS_00002891	ENSPTRT00000034006.4	0.801788	1.03868e-10	C1	C1	Chimp
TCONS_00002891	ENSPTRT00000034064.3	0.817735	2.18878e-11	C1	C1	Chimp
TCONS_00002891	ENSPTRT00000034200.5	0.800207	1.20277e-10	C1	C1	Chimp
TCONS_00002891	ENSPTRT00000034519.2	0.803307	9.00984e-11	C1	C1	Chimp
TCONS_00002891	ENSPTRT00000034785.5	0.81094	4.32652e-11	C1	C1	Chimp
TCONS_00002891	ENSPTRT00000035846.4	0.813354	3.40686e-11	C1	C1	Chimp
TCONS_00002891	ENSPTRT00000036019.6	0.813963	3.20608e-11	C1	C1	Chimp
TCONS_00002891	ENSPTRT00000036557.5	0.85149	4.61452e-13	C1	C1	Chimp
TCONS_00002891	ENSPTRT00000036889.5	0.847014	8.11123e-13	C1	C1	Chimp
TCONS_00002891	ENSPTRT00000036947.3	0.817456	2.25207e-11	C1	C1	Chimp
TCONS_00002891	ENSPTRT00000037386.2	0.812483	3.71509e-11	C1	C1	Chimp
TCONS_00002891	ENSPTRT00000037897.5	0.861076	1.29271e-13	C1	C1	Chimp
TCONS_00002891	ENSPTRT00000039143.4	0.802382	9.82657e-11	C1	C1	Chimp
TCONS_00002891	ENSPTRT00000039255.3	0.817857	2.16164e-11	C1	C1	Chimp
TCONS_00002891	ENSPTRT00000042600.4	0.819406	1.84319e-11	C1	C1	Chimp
TCONS_00002891	ENSPTRT00000043394.3	0.857933	1.98209e-13	C1	C1	Chimp
TCONS_00002891	ENSPTRT00000043658.3	0.846107	9.07392e-13	C1	C1	Chimp
TCONS_00002891	ENSPTRT00000043733.4	0.846423	8.72703e-13	C1	C1	Chimp
TCONS_00002891	ENSPTRT00000044111.2	0.824689	1.05785e-11	C1	C1	Chimp
TCONS_00002891	ENSPTRT00000045425.4	0.835581	3.16974e-12	C1	C1	Chimp
TCONS_00002891	ENSPTRT00000045950.3	0.851785	4.44332e-13	C1	C1	Chimp
TCONS_00002891	ENSPTRT00000046873.2	0.828483	7.01914e-12	C1	C1	Chimp
TCONS_00002891	ENSPTRT00000050225.3	0.81172	4.00642e-11	C1	C1	Chimp
TCONS_00002891	ENSPTRT00000055372.3	0.824452	1.08494e-11	C1	C1	Chimp
TCONS_00002891	ENSPTRT00000055480.2	0.816671	2.43971e-11	C1	C1	Chimp
TCONS_00002891	ENSPTRT00000056765.4	0.802576	9.64961e-11	C1	C1	Chimp
TCONS_00002891	ENSPTRT00000056999.3	0.815673	2.6994e-11	C1	C1	Chimp
TCONS_00002891	ENSPTRT00000057210.1	0.848946	6.37335e-13	C1	C1	Chimp
TCONS_00002891	ENSPTRT00000058045.2	0.822953	1.27215e-11	C1	C1	Chimp
TCONS_00002891	ENSPTRT00000059827.1	0.857398	2.1294e-13	C1	C1	Chimp
TCONS_00002891	ENSPTRT00000060266.3	0.808905	5.27788e-11	C1	C1	Chimp
TCONS_00002891	ENSPTRT00000061496.3	0.863053	9.8262e-14	C1	C1	Chimp
TCONS_00002891	ENSPTRT00000063950.2	0.852347	4.13345e-13	C1	C1	Chimp
TCONS_00002891	ENSPTRT00000066178.1	0.815111	2.85704e-11	C1	C1	Chimp
TCONS_00002891	ENSPTRT00000072982.1	0.826158	9.03594e-12	C1	C1	Chimp
TCONS_00003639	ENSPTRT00000005957.4	0.849201	6.17202e-13	C1	C1	Chimp
TCONS_00003639	ENSPTRT00000006898.3	0.816468	2.49058e-11	C1	C2	Chimp
TCONS_00003639	ENSPTRT00000025290.3	0.818938	1.93442e-11	C1	C2	Chimp
TCONS_00003639	ENSPTRT00000027209.3	0.80488	7.76597e-11	C1	C7	Chimp
TCONS_00003639	ENSPTRT00000042680.3	0.815867	2.64693e-11	C1	C2	Chimp
TCONS_00003641	ENSPTRT00000017629.4	0.836839	2.74231e-12	C1	C1	Chimp
TCONS_00003641	ENSPTRT00000034506.5	0.809764	4.85452e-11	C1	C1	Chimp
TCONS_00003641	ENSPTRT00000037928.4	0.801958	1.02235e-10	C1	C1	Chimp
TCONS_00003641	ENSPTRT00000048369.3	0.821118	1.54275e-11	C1	C1	Chimp
TCONS_00003641	ENSPTRT00000050728.3	0.819309	1.86172e-11	C1	C1	Chimp
TCONS_00003907	ENSPTRT00000002067.3	0.958078	7.13048e-24	C1	C1	Chimp
TCONS_00003907	ENSPTRT00000002611.5	0.836713	2.78245e-12	C1	C1	Chimp
TCONS_00003907	ENSPTRT00000006732.4	0.81289	3.568e-11	C1	C1	Chimp
TCONS_00003907	ENSPTRT00000011201.4	0.866773	5.79709e-14	C1	C1	Chimp
TCONS_00003907	ENSPTRT00000015845.2	0.820212	1.69552e-11	C1	C1	Chimp
TCONS_00003907	ENSPTRT00000017246.5	0.815893	2.64e-11	C1	C1	Chimp
TCONS_00003907	ENSPTRT00000022803.2	0.817149	2.32382e-11	C1	C1	Chimp
TCONS_00003907	ENSPTRT00000026294.3	0.81632	2.52825e-11	C1	C1	Chimp
TCONS_00003907	ENSPTRT00000027152.4	0.806876	6.41971e-11	C1	C1	Chimp
TCONS_00003907	ENSPTRT00000027597.2	0.83003	5.92094e-12	C1	C1	Chimp
TCONS_00003907	ENSPTRT00000034081.2	0.814357	3.08185e-11	C1	C1	Chimp
TCONS_00003907	ENSPTRT00000036889.5	0.833498	4.01812e-12	C1	C1	Chimp
TCONS_00003907	ENSPTRT00000039688.3	0.835894	3.05778e-12	C1	C1	Chimp
TCONS_00003907	ENSPTRT00000057494.3	0.801076	1.10978e-10	C1	C1	Chimp
TCONS_00004182	ENSPTRT00000002684.4	0.941743	5.19033e-21	C1	C4	Chimp
TCONS_00004182	ENSPTRT00000016496.3	0.867924	4.90854e-14	C1	C4	Chimp
TCONS_00004182	ENSPTRT00000022428.3	0.804363	8.15615e-11	C1	C5	Chimp
TCONS_00004182	ENSPTRT00000027165.4	0.867073	5.55156e-14	C1	C4	Chimp
TCONS_00004182	ENSPTRT00000043626.4	0.816946	2.37237e-11	C1	C4	Chimp
TCONS_00004182	ENSPTRT00000061867.2	0.806084	6.92537e-11	C1	C4	Chimp
TCONS_00004182	ENSPTRT00000065976.2	0.801624	1.05468e-10	C1	C6	Chimp
TCONS_00005390	ENSPTRT00000014140.2	0.85632	2.45836e-13	C1	C1	Chimp
TCONS_00005390	ENSPTRT00000019103.2	0.823171	1.24314e-11	C1	C1	Chimp
TCONS_00005390	ENSPTRT00000036076.2	0.825445	9.75579e-12	C1	C1	Chimp
TCONS_00005390	ENSPTRT00000036217.4	0.810413	4.55573e-11	C1	C1	Chimp
TCONS_00005390	ENSPTRT00000059666.3	0.800676	1.15173e-10	C1	C1	Chimp
TCONS_00005390	ENSPTRT00000073384.1	0.850928	4.95846e-13	C1	C1	Chimp
TCONS_00005903	ENSPTRT00000063227.1	0.807368	6.12312e-11	C1	C1	Chimp
TCONS_00007121	ENSPTRT00000007938.5	0.809781	4.84641e-11	C1	C1	Chimp
TCONS_00008442	ENSPTRT00000039983.5	0.806789	6.47348e-11	C1	C1	Chimp
TCONS_00010942	ENSPTRT00000000142.3	0.851612	4.54292e-13	C1	C1	Chimp
TCONS_00010942	ENSPTRT00000000314.3	0.801405	1.07639e-10	C1	C1	Chimp
TCONS_00010942	ENSPTRT00000001487.5	0.834276	3.67877e-12	C1	C1	Chimp
TCONS_00010942	ENSPTRT00000001531.3	0.821618	1.46402e-11	C1	C1	Chimp
TCONS_00010942	ENSPTRT00000001785.4	0.887742	2.1293e-15	C1	C1	Chimp
TCONS_00010942	ENSPTRT00000002411.2	0.810684	4.43659e-11	C1	C1	Chimp
TCONS_00010942	ENSPTRT00000003196.3	0.863425	9.32839e-14	C1	C1	Chimp
TCONS_00010942	ENSPTRT00000003555.3	0.843494	1.24845e-12	C1	C1	Chimp
TCONS_00010942	ENSPTRT00000003791.5	0.821239	1.52336e-11	C1	C1	Chimp
TCONS_00010942	ENSPTRT00000003811.3	0.826871	8.3654e-12	C1	C1	Chimp
TCONS_00010942	ENSPTRT00000004581.4	0.801743	1.04302e-10	C1	C1	Chimp
TCONS_00010942	ENSPTRT00000005418.3	0.874704	1.78153e-14	C1	C1	Chimp
TCONS_00010942	ENSPTRT00000006490.2	0.807757	5.89791e-11	C1	C1	Chimp
TCONS_00010942	ENSPTRT00000007665.4	0.85526	2.82818e-13	C1	C1	Chimp
TCONS_00010942	ENSPTRT00000007932.3	0.853115	3.74304e-13	C1	C1	Chimp
TCONS_00010942	ENSPTRT00000008163.4	0.887107	2.37541e-15	C1	C1	Chimp
TCONS_00010942	ENSPTRT00000008239.5	0.828895	6.70938e-12	C1	C1	Chimp
TCONS_00010942	ENSPTRT00000010082.2	0.836	3.02069e-12	C1	C1	Chimp
TCONS_00010942	ENSPTRT00000010872.4	0.803969	8.46517e-11	C1	C1	Chimp
TCONS_00010942	ENSPTRT00000011414.4	0.863158	9.68324e-14	C1	C1	Chimp
TCONS_00010942	ENSPTRT00000011687.4	0.832167	4.66762e-12	C1	C1	Chimp
TCONS_00010942	ENSPTRT00000011716.2	0.810262	4.62373e-11	C1	C1	Chimp
TCONS_00010942	ENSPTRT00000012139.5	0.833838	3.86642e-12	C1	C1	Chimp
TCONS_00010942	ENSPTRT00000012142.5	0.841669	1.55466e-12	C1	C1	Chimp
TCONS_00010942	ENSPTRT00000012154.5	0.802893	9.36708e-11	C1	C1	Chimp
TCONS_00010942	ENSPTRT00000013586.5	0.836288	2.92224e-12	C1	C1	Chimp
TCONS_00010942	ENSPTRT00000013903.4	0.836869	2.73293e-12	C1	C1	Chimp
TCONS_00010942	ENSPTRT00000014929.3	0.926998	4.59869e-19	C1	C1	Chimp
TCONS_00010942	ENSPTRT00000015297.3	0.865061	7.40582e-14	C1	C1	Chimp
TCONS_00010942	ENSPTRT00000015440.4	0.86787	4.94673e-14	C1	C1	Chimp
TCONS_00010942	ENSPTRT00000015612.3	0.88541	3.17206e-15	C1	C1	Chimp
TCONS_00010942	ENSPTRT00000016762.4	0.800747	1.14414e-10	C1	C1	Chimp
TCONS_00010942	ENSPTRT00000019103.2	0.82385	1.15681e-11	C1	C1	Chimp
TCONS_00010942	ENSPTRT00000020993.3	0.824343	1.09767e-11	C1	C1	Chimp
TCONS_00010942	ENSPTRT00000021566.4	0.810894	4.34597e-11	C1	C1	Chimp
TCONS_00010942	ENSPTRT00000023547.5	0.815081	2.86559e-11	C1	C1	Chimp
TCONS_00010942	ENSPTRT00000023550.5	0.854376	3.17648e-13	C1	C1	Chimp
TCONS_00010942	ENSPTRT00000023757.5	0.838701	2.20817e-12	C1	C1	Chimp
TCONS_00010942	ENSPTRT00000023759.3	0.804159	8.31474e-11	C1	C1	Chimp
TCONS_00010942	ENSPTRT00000023763.2	0.838057	2.38081e-12	C1	C1	Chimp
TCONS_00010942	ENSPTRT00000024618.3	0.841427	1.60028e-12	C1	C1	Chimp
TCONS_00010942	ENSPTRT00000025824.3	0.857271	2.16587e-13	C1	C1	Chimp
TCONS_00010942	ENSPTRT00000026679.4	0.818804	1.96122e-11	C1	C1	Chimp
TCONS_00010942	ENSPTRT00000027507.3	0.861439	1.22971e-13	C1	C1	Chimp
TCONS_00010942	ENSPTRT00000029276.3	0.817023	2.35395e-11	C1	C1	Chimp
TCONS_00010942	ENSPTRT00000029617.3	0.86697	5.63533e-14	C1	C1	Chimp
TCONS_00010942	ENSPTRT00000029789.5	0.841071	1.66958e-12	C1	C1	Chimp
TCONS_00010942	ENSPTRT00000029790.4	0.833879	3.84838e-12	C1	C1	Chimp
TCONS_00010942	ENSPTRT00000030307.3	0.873002	2.31009e-14	C1	C1	Chimp
TCONS_00010942	ENSPTRT00000030477.5	0.813229	3.44965e-11	C1	C1	Chimp
TCONS_00010942	ENSPTRT00000030483.3	0.800257	1.1973e-10	C1	C1	Chimp
TCONS_00010942	ENSPTRT00000030808.3	0.856718	2.33177e-13	C1	C1	Chimp
TCONS_00010942	ENSPTRT00000032244.3	0.864094	8.49103e-14	C1	C1	Chimp
TCONS_00010942	ENSPTRT00000032337.5	0.815193	2.83343e-11	C1	C1	Chimp
TCONS_00010942	ENSPTRT00000032351.3	0.88024	7.44976e-15	C1	C1	Chimp
TCONS_00010942	ENSPTRT00000032388.4	0.837636	2.50024e-12	C1	C1	Chimp
TCONS_00010942	ENSPTRT00000032404.3	0.80324	9.06658e-11	C1	C1	Chimp
TCONS_00010942	ENSPTRT00000032742.4	0.82245	1.34158e-11	C1	C1	Chimp
TCONS_00010942	ENSPTRT00000032788.5	0.817167	2.31962e-11	C1	C1	Chimp
TCONS_00010942	ENSPTRT00000033382.3	0.848276	6.93161e-13	C1	C1	Chimp
TCONS_00010942	ENSPTRT00000033774.2	0.890408	1.33533e-15	C1	C1	Chimp
TCONS_00010942	ENSPTRT00000034045.4	0.808714	5.37663e-11	C1	C1	Chimp
TCONS_00010942	ENSPTRT00000034438.5	0.824655	1.06175e-11	C1	C1	Chimp
TCONS_00010942	ENSPTRT00000035218.3	0.828354	7.11875e-12	C1	C1	Chimp
TCONS_00010942	ENSPTRT00000036884.5	0.869581	3.85162e-14	C1	C1	Chimp
TCONS_00010942	ENSPTRT00000037442.3	0.809258	5.09968e-11	C1	C1	Chimp
TCONS_00010942	ENSPTRT00000037569.4	0.870236	3.49616e-14	C1	C1	Chimp
TCONS_00010942	ENSPTRT00000039353.3	0.816138	2.57533e-11	C1	C1	Chimp
TCONS_00010942	ENSPTRT00000039817.3	0.826229	8.96655e-12	C1	C1	Chimp
TCONS_00010942	ENSPTRT00000041228.5	0.852527	4.03902e-13	C1	C1	Chimp
TCONS_00010942	ENSPTRT00000041480.4	0.820099	1.7154e-11	C1	C1	Chimp
TCONS_00010942	ENSPTRT00000042635.4	0.817243	2.30172e-11	C1	C1	Chimp
TCONS_00010942	ENSPTRT00000042899.2	0.882061	5.53995e-15	C1	C1	Chimp
TCONS_00010942	ENSPTRT00000043406.3	0.858072	1.94535e-13	C1	C1	Chimp
TCONS_00010942	ENSPTRT00000044719.2	0.807287	6.17111e-11	C1	C1	Chimp
TCONS_00010942	ENSPTRT00000045785.3	0.834547	3.56731e-12	C1	C1	Chimp
TCONS_00010942	ENSPTRT00000046035.2	0.84792	7.24677e-13	C1	C1	Chimp
TCONS_00010942	ENSPTRT00000046796.3	0.854153	3.2702e-13	C1	C1	Chimp
TCONS_00010942	ENSPTRT00000048053.5	0.836779	2.7615e-12	C1	C1	Chimp
TCONS_00010942	ENSPTRT00000048612.3	0.847327	7.80294e-13	C1	C1	Chimp
TCONS_00010942	ENSPTRT00000050545.3	0.816443	2.49689e-11	C1	C1	Chimp
TCONS_00010942	ENSPTRT00000050660.4	0.814757	2.96055e-11	C1	C1	Chimp
TCONS_00010942	ENSPTRT00000055664.1	0.821263	1.51954e-11	C1	C1	Chimp
TCONS_00010942	ENSPTRT00000056858.1	0.903754	1.06167e-16	C1	C1	Chimp
TCONS_00010942	ENSPTRT00000057471.1	0.879863	7.91702e-15	C1	C1	Chimp
TCONS_00010942	ENSPTRT00000058067.3	0.816059	2.59607e-11	C1	C1	Chimp
TCONS_00010942	ENSPTRT00000058271.3	0.840302	1.82906e-12	C1	C1	Chimp
TCONS_00010942	ENSPTRT00000060501.3	0.80836	5.5643e-11	C1	C1	Chimp
TCONS_00010942	ENSPTRT00000061546.2	0.817592	2.22116e-11	C1	C1	Chimp
TCONS_00010942	ENSPTRT00000061551.2	0.810467	4.53169e-11	C1	C1	Chimp
TCONS_00010942	ENSPTRT00000064932.2	0.824706	1.056e-11	C1	C1	Chimp
TCONS_00010942	ENSPTRT00000065242.1	0.822443	1.34247e-11	C1	C1	Chimp
TCONS_00010942	ENSPTRT00000065739.2	0.849203	6.17e-13	C1	C1	Chimp
TCONS_00010942	ENSPTRT00000066788.2	0.812941	3.55012e-11	C1	C1	Chimp
TCONS_00010942	ENSPTRT00000067353.2	0.943138	3.20111e-21	C1	C1	Chimp
TCONS_00010942	ENSPTRT00000074694.1	0.817735	2.18882e-11	C1	C1	Chimp
TCONS_00010942	ENSPTRT00000075571.1	0.823922	1.14798e-11	C1	C1	Chimp
TCONS_00011617	ENSPTRT00000003020.4	0.807846	5.8474e-11	C1	C1	Chimp
TCONS_00011617	ENSPTRT00000003566.3	0.825221	9.9929e-12	C1	C1	Chimp
TCONS_00011617	ENSPTRT00000003885.3	0.821114	1.54339e-11	C1	C1	Chimp
TCONS_00011617	ENSPTRT00000005193.4	0.810498	4.51827e-11	C1	C1	Chimp
TCONS_00011617	ENSPTRT00000005719.4	0.842486	1.40976e-12	C1	C1	Chimp
TCONS_00011617	ENSPTRT00000008065.4	0.814021	3.18752e-11	C1	C1	Chimp
TCONS_00011617	ENSPTRT00000009494.5	0.804794	7.82986e-11	C1	C1	Chimp
TCONS_00011617	ENSPTRT00000009565.5	0.807862	5.83867e-11	C1	C1	Chimp
TCONS_00011617	ENSPTRT00000009752.5	0.804111	8.35248e-11	C1	C1	Chimp
TCONS_00011617	ENSPTRT00000010952.3	0.834659	3.52184e-12	C1	C1	Chimp
TCONS_00011617	ENSPTRT00000011434.4	0.8032	9.10146e-11	C1	C1	Chimp
TCONS_00011617	ENSPTRT00000012337.6	0.818955	1.93103e-11	C1	C1	Chimp
TCONS_00011617	ENSPTRT00000013109.5	0.820721	1.60794e-11	C1	C1	Chimp
TCONS_00011617	ENSPTRT00000017580.5	0.847849	7.31148e-13	C1	C1	Chimp
TCONS_00011617	ENSPTRT00000018269.4	0.818858	1.95041e-11	C1	C1	Chimp
TCONS_00011617	ENSPTRT00000019883.5	0.811235	4.20282e-11	C1	C1	Chimp
TCONS_00011617	ENSPTRT00000021580.5	0.808516	5.48077e-11	C1	C1	Chimp
TCONS_00011617	ENSPTRT00000021858.3	0.819079	1.90644e-11	C1	C1	Chimp
TCONS_00011617	ENSPTRT00000022066.4	0.81479	2.95094e-11	C1	C1	Chimp
TCONS_00011617	ENSPTRT00000023708.3	0.818621	1.99854e-11	C1	C1	Chimp
TCONS_00011617	ENSPTRT00000024730.4	0.80973	4.87058e-11	C1	C1	Chimp
TCONS_00011617	ENSPTRT00000025386.2	0.8097	4.88461e-11	C1	C1	Chimp
TCONS_00011617	ENSPTRT00000025905.4	0.800855	1.13275e-10	C1	C1	Chimp
TCONS_00011617	ENSPTRT00000028364.5	0.80441	8.11972e-11	C1	C1	Chimp
TCONS_00011617	ENSPTRT00000028434.3	0.846658	8.4775e-13	C1	C1	Chimp
TCONS_00011617	ENSPTRT00000028944.3	0.845906	9.30185e-13	C1	C1	Chimp
TCONS_00011617	ENSPTRT00000030557.4	0.853725	3.45814e-13	C1	C1	Chimp
TCONS_00011617	ENSPTRT00000030867.5	0.821494	1.48325e-11	C1	C1	Chimp
TCONS_00011617	ENSPTRT00000031752.3	0.806946	6.37683e-11	C1	C1	Chimp
TCONS_00011617	ENSPTRT00000031861.3	0.804196	8.28613e-11	C1	C1	Chimp
TCONS_00011617	ENSPTRT00000033602.5	0.808057	5.72962e-11	C1	C1	Chimp
TCONS_00011617	ENSPTRT00000033847.4	0.800921	1.12584e-10	C1	C1	Chimp
TCONS_00011617	ENSPTRT00000034261.3	0.853978	3.34585e-13	C1	C1	Chimp
TCONS_00011617	ENSPTRT00000035846.4	0.843293	1.27917e-12	C1	C1	Chimp
TCONS_00011617	ENSPTRT00000039169.5	0.809021	5.21881e-11	C1	C1	Chimp
TCONS_00011617	ENSPTRT00000040333.4	0.803875	8.54057e-11	C1	C1	Chimp
TCONS_00011617	ENSPTRT00000043040.5	0.809871	4.80386e-11	C1	C1	Chimp
TCONS_00011617	ENSPTRT00000046873.2	0.809564	4.94996e-11	C1	C1	Chimp
TCONS_00011617	ENSPTRT00000047429.3	0.805724	7.16723e-11	C1	C1	Chimp
TCONS_00011617	ENSPTRT00000059827.1	0.814245	3.1168e-11	C1	C1	Chimp
TCONS_00011617	ENSPTRT00000066178.1	0.809628	4.9192e-11	C1	C1	Chimp
TCONS_00011617	ENSPTRT00000067781.2	0.835964	3.03345e-12	C1	C1	Chimp
TCONS_00011617	ENSPTRT00000068153.2	0.800614	1.15836e-10	C1	C1	Chimp
TCONS_00011617	ENSPTRT00000075284.1	0.838828	2.17574e-12	C1	C1	Chimp
TCONS_00012930	ENSPTRT00000001944.4	0.842183	1.46198e-12	C1	C1	Chimp
TCONS_00012930	ENSPTRT00000003892.4	0.83645	2.86839e-12	C1	C1	Chimp
TCONS_00012930	ENSPTRT00000018109.4	0.812916	3.55885e-11	C1	C1	Chimp
TCONS_00012930	ENSPTRT00000032715.4	0.803635	8.73621e-11	C1	C1	Chimp
TCONS_00013601	ENSPTRT00000031345.5	0.846347	8.80969e-13	C1	C4	Chimp
TCONS_00013601	ENSPTRT00000035053.3	0.831039	5.29411e-12	C1	C4	Chimp
TCONS_00013601	ENSPTRT00000035909.3	0.804577	7.99262e-11	C1	C5	Chimp
TCONS_00013601	ENSPTRT00000035942.2	0.828918	6.69229e-12	C1	C4	Chimp
TCONS_00013601	ENSPTRT00000043541.3	0.827596	7.73226e-12	C1	C3	Chimp
TCONS_00013601	ENSPTRT00000046184.4	0.817287	2.29135e-11	C1	C4	Chimp
TCONS_00017978	ENSPTRT00000000142.3	0.837614	2.50672e-12	C1	C1	Chimp
TCONS_00017978	ENSPTRT00000000688.2	0.828226	7.21915e-12	C1	C1	Chimp
TCONS_00017978	ENSPTRT00000001487.5	0.884256	3.85157e-15	C1	C1	Chimp
TCONS_00017978	ENSPTRT00000001531.3	0.862336	1.08598e-13	C1	C1	Chimp
TCONS_00017978	ENSPTRT00000001785.4	0.918685	3.87267e-18	C1	C1	Chimp
TCONS_00017978	ENSPTRT00000002411.2	0.862065	1.12758e-13	C1	C1	Chimp
TCONS_00017978	ENSPTRT00000002970.5	0.81656	2.46749e-11	C1	C1	Chimp
TCONS_00017978	ENSPTRT00000003196.3	0.82396	1.14332e-11	C1	C1	Chimp
TCONS_00017978	ENSPTRT00000003791.5	0.844379	1.12125e-12	C1	C1	Chimp
TCONS_00017978	ENSPTRT00000004581.4	0.803269	9.04265e-11	C1	C1	Chimp
TCONS_00017978	ENSPTRT00000004584.3	0.827224	8.05147e-12	C1	C1	Chimp
TCONS_00017978	ENSPTRT00000005418.3	0.90517	7.94377e-17	C1	C1	Chimp
TCONS_00017978	ENSPTRT00000006490.2	0.812645	3.65587e-11	C1	C1	Chimp
TCONS_00017978	ENSPTRT00000007365.4	0.807339	6.14008e-11	C1	C1	Chimp
TCONS_00017978	ENSPTRT00000007665.4	0.807386	6.1126e-11	C1	C1	Chimp
TCONS_00017978	ENSPTRT00000007932.3	0.844404	1.11784e-12	C1	C1	Chimp
TCONS_00017978	ENSPTRT00000008163.4	0.873913	2.01113e-14	C1	C1	Chimp
TCONS_00017978	ENSPTRT00000008294.3	0.835116	3.34316e-12	C1	C1	Chimp
TCONS_00017978	ENSPTRT00000009109.5	0.862373	1.08033e-13	C1	C1	Chimp
TCONS_00017978	ENSPTRT00000009587.4	0.820107	1.71403e-11	C1	C1	Chimp
TCONS_00017978	ENSPTRT00000010082.2	0.893762	7.2965e-16	C1	C1	Chimp
TCONS_00017978	ENSPTRT00000010193.4	0.804676	7.91782e-11	C1	C1	Chimp
TCONS_00017978	ENSPTRT00000010633.2	0.858619	1.80704e-13	C1	C1	Chimp
TCONS_00017978	ENSPTRT00000011019.2	0.801106	1.10676e-10	C1	C1	Chimp
TCONS_00017978	ENSPTRT00000011376.5	0.817029	2.35248e-11	C1	C1	Chimp
TCONS_00017978	ENSPTRT00000011414.4	0.868843	4.29247e-14	C1	C1	Chimp
TCONS_00017978	ENSPTRT00000011687.4	0.87589	1.48327e-14	C1	C1	Chimp
TCONS_00017978	ENSPTRT00000012139.5	0.809304	5.07689e-11	C1	C1	Chimp
TCONS_00017978	ENSPTRT00000013268.4	0.817975	2.13556e-11	C1	C1	Chimp
TCONS_00017978	ENSPTRT00000013336.2	0.808047	5.73502e-11	C1	C1	Chimp
TCONS_00017978	ENSPTRT00000013586.5	0.921765	1.80754e-18	C1	C1	Chimp
TCONS_00017978	ENSPTRT00000013903.4	0.858898	1.74025e-13	C1	C1	Chimp
TCONS_00017978	ENSPTRT00000013951.4	0.841322	1.6203e-12	C1	C1	Chimp
TCONS_00017978	ENSPTRT00000014703.2	0.8133	3.42535e-11	C1	C1	Chimp
TCONS_00017978	ENSPTRT00000014929.3	0.848066	7.11639e-13	C1	C1	Chimp
TCONS_00017978	ENSPTRT00000015196.2	0.801176	1.09951e-10	C1	C1	Chimp
TCONS_00017978	ENSPTRT00000015297.3	0.902058	1.49386e-16	C1	C1	Chimp
TCONS_00017978	ENSPTRT00000015440.4	0.820297	1.68049e-11	C1	C1	Chimp
TCONS_00017978	ENSPTRT00000015612.3	0.898288	3.12329e-16	C1	C1	Chimp
TCONS_00017978	ENSPTRT00000016762.4	0.80255	9.67335e-11	C1	C1	Chimp
TCONS_00017978	ENSPTRT00000016868.4	0.842055	1.48458e-12	C1	C1	Chimp
TCONS_00017978	ENSPTRT00000017627.4	0.832291	4.60287e-12	C1	C1	Chimp
TCONS_00017978	ENSPTRT00000017675.2	0.813211	3.45575e-11	C1	C1	Chimp
TCONS_00017978	ENSPTRT00000017938.5	0.809981	4.75278e-11	C1	C1	Chimp
TCONS_00017978	ENSPTRT00000018817.3	0.859812	1.53695e-13	C1	C1	Chimp
TCONS_00017978	ENSPTRT00000019103.2	0.864964	7.50807e-14	C1	C1	Chimp
TCONS_00017978	ENSPTRT00000019253.3	0.829747	6.10906e-12	C1	C1	Chimp
TCONS_00017978	ENSPTRT00000020240.4	0.831103	5.25625e-12	C1	C1	Chimp
TCONS_00017978	ENSPTRT00000020993.3	0.847497	7.6391e-13	C1	C1	Chimp
TCONS_00017978	ENSPTRT00000021566.4	0.831757	4.88677e-12	C1	C1	Chimp
TCONS_00017978	ENSPTRT00000023757.5	0.884221	3.87406e-15	C1	C1	Chimp
TCONS_00017978	ENSPTRT00000023759.3	0.825109	1.01137e-11	C1	C1	Chimp
TCONS_00017978	ENSPTRT00000023763.2	0.90207	1.49024e-16	C1	C1	Chimp
TCONS_00017978	ENSPTRT00000024618.3	0.811516	4.08808e-11	C1	C1	Chimp
TCONS_00017978	ENSPTRT00000024787.4	0.815772	2.67253e-11	C1	C1	Chimp
TCONS_00017978	ENSPTRT00000024936.3	0.808397	5.54428e-11	C1	C1	Chimp
TCONS_00017978	ENSPTRT00000025046.4	0.832887	4.30501e-12	C1	C1	Chimp
TCONS_00017978	ENSPTRT00000026679.4	0.817755	2.18442e-11	C1	C1	Chimp
TCONS_00017978	ENSPTRT00000027507.3	0.926188	5.72051e-19	C1	C1	Chimp
TCONS_00017978	ENSPTRT00000028392.2	0.866177	6.31576e-14	C1	C1	Chimp
TCONS_00017978	ENSPTRT00000029276.3	0.826019	9.17247e-12	C1	C1	Chimp
TCONS_00017978	ENSPTRT00000029790.4	0.809763	4.8548e-11	C1	C1	Chimp
TCONS_00017978	ENSPTRT00000030477.5	0.864557	7.95386e-14	C1	C1	Chimp
TCONS_00017978	ENSPTRT00000030591.4	0.83981	1.9386e-12	C1	C1	Chimp
TCONS_00017978	ENSPTRT00000030780.5	0.837955	2.40929e-12	C1	C1	Chimp
TCONS_00017978	ENSPTRT00000030808.3	0.819673	1.79285e-11	C1	C1	Chimp
TCONS_00017978	ENSPTRT00000031815.5	0.840657	1.7537e-12	C1	C1	Chimp
TCONS_00017978	ENSPTRT00000031965.3	0.857555	2.08522e-13	C1	C1	Chimp
TCONS_00017978	ENSPTRT00000032244.3	0.867873	4.94497e-14	C1	C1	Chimp
TCONS_00017978	ENSPTRT00000032337.5	0.851549	4.5802e-13	C1	C1	Chimp
TCONS_00017978	ENSPTRT00000032351.3	0.915072	9.1172e-18	C1	C1	Chimp
TCONS_00017978	ENSPTRT00000032388.4	0.872909	2.34291e-14	C1	C1	Chimp
TCONS_00017978	ENSPTRT00000033774.2	0.883451	4.40455e-15	C1	C1	Chimp
TCONS_00017978	ENSPTRT00000035218.3	0.816296	2.53455e-11	C1	C1	Chimp
TCONS_00017978	ENSPTRT00000035355.3	0.809851	4.81346e-11	C1	C1	Chimp
TCONS_00017978	ENSPTRT00000036187.4	0.811566	4.06765e-11	C1	C1	Chimp
TCONS_00017978	ENSPTRT00000036884.5	0.885977	2.88156e-15	C1	C1	Chimp
TCONS_00017978	ENSPTRT00000037417.4	0.826521	8.68803e-12	C1	C1	Chimp
TCONS_00017978	ENSPTRT00000037569.4	0.806549	6.62408e-11	C1	C1	Chimp
TCONS_00017978	ENSPTRT00000038697.2	0.816531	2.47471e-11	C1	C1	Chimp
TCONS_00017978	ENSPTRT00000039353.3	0.872883	2.35242e-14	C1	C1	Chimp
TCONS_00017978	ENSPTRT00000039817.3	0.883855	4.11809e-15	C1	C1	Chimp
TCONS_00017978	ENSPTRT00000040962.4	0.827827	7.54035e-12	C1	C1	Chimp
TCONS_00017978	ENSPTRT00000041228.5	0.838495	2.26214e-12	C1	C1	Chimp
TCONS_00017978	ENSPTRT00000041480.4	0.81262	3.66489e-11	C1	C1	Chimp
TCONS_00017978	ENSPTRT00000042198.4	0.807906	5.81346e-11	C1	C1	Chimp
TCONS_00017978	ENSPTRT00000042635.4	0.802373	9.83453e-11	C1	C1	Chimp
TCONS_00017978	ENSPTRT00000042899.2	0.810502	4.51646e-11	C1	C1	Chimp
TCONS_00017978	ENSPTRT00000043034.4	0.840748	1.73485e-12	C1	C1	Chimp
TCONS_00017978	ENSPTRT00000043406.3	0.842444	1.41678e-12	C1	C1	Chimp
TCONS_00017978	ENSPTRT00000043671.3	0.851317	4.71813e-13	C1	C1	Chimp
TCONS_00017978	ENSPTRT00000044719.2	0.87182	2.76104e-14	C1	C1	Chimp
TCONS_00017978	ENSPTRT00000045288.3	0.806999	6.34445e-11	C1	C1	Chimp
TCONS_00017978	ENSPTRT00000045785.3	0.868833	4.29875e-14	C1	C1	Chimp
TCONS_00017978	ENSPTRT00000046373.4	0.88235	5.28357e-15	C1	C1	Chimp
TCONS_00017978	ENSPTRT00000046796.3	0.886112	2.81612e-15	C1	C1	Chimp
TCONS_00017978	ENSPTRT00000050307.3	0.805752	7.14803e-11	C1	C1	Chimp
TCONS_00017978	ENSPTRT00000050545.3	0.866422	6.09779e-14	C1	C1	Chimp
TCONS_00017978	ENSPTRT00000050660.4	0.893753	7.30766e-16	C1	C1	Chimp
TCONS_00017978	ENSPTRT00000055104.2	0.910574	2.51394e-17	C1	C1	Chimp
TCONS_00017978	ENSPTRT00000055664.1	0.842292	1.44295e-12	C1	C1	Chimp
TCONS_00017978	ENSPTRT00000056858.1	0.844849	1.05879e-12	C1	C1	Chimp
TCONS_00017978	ENSPTRT00000056909.3	0.817211	2.30908e-11	C1	C1	Chimp
TCONS_00017978	ENSPTRT00000056946.1	0.859934	1.51169e-13	C1	C1	Chimp
TCONS_00017978	ENSPTRT00000057471.1	0.875991	1.46013e-14	C1	C1	Chimp
TCONS_00017978	ENSPTRT00000058067.3	0.849896	5.65306e-13	C1	C1	Chimp
TCONS_00017978	ENSPTRT00000058271.3	0.920108	2.73356e-18	C1	C1	Chimp
TCONS_00017978	ENSPTRT00000058389.3	0.872551	2.47351e-14	C1	C1	Chimp
TCONS_00017978	ENSPTRT00000059666.3	0.811587	4.05926e-11	C1	C1	Chimp
TCONS_00017978	ENSPTRT00000061546.2	0.832616	4.43795e-12	C1	C1	Chimp
TCONS_00017978	ENSPTRT00000064095.2	0.858065	1.9473e-13	C1	C1	Chimp
TCONS_00017978	ENSPTRT00000065242.1	0.884306	3.81943e-15	C1	C1	Chimp
TCONS_00017978	ENSPTRT00000065624.1	0.824952	1.02853e-11	C1	C1	Chimp
TCONS_00017978	ENSPTRT00000065739.2	0.890621	1.28567e-15	C1	C1	Chimp
TCONS_00017978	ENSPTRT00000066301.2	0.858801	1.76311e-13	C1	C1	Chimp
TCONS_00017978	ENSPTRT00000066788.2	0.859239	1.66171e-13	C1	C1	Chimp
TCONS_00017978	ENSPTRT00000067353.2	0.828369	7.10716e-12	C1	C1	Chimp
TCONS_00017978	ENSPTRT00000067421.2	0.880846	6.75427e-15	C1	C1	Chimp
TCONS_00017978	ENSPTRT00000067542.2	0.839139	2.09778e-12	C1	C1	Chimp
TCONS_00017978	ENSPTRT00000075815.1	0.811938	3.92095e-11	C1	C1	Chimp
TCONS_00017980	ENSPTRT00000000688.2	0.809376	5.04128e-11	C1	C1	Chimp
TCONS_00017980	ENSPTRT00000001487.5	0.865536	6.92108e-14	C1	C1	Chimp
TCONS_00017980	ENSPTRT00000001531.3	0.838144	2.35688e-12	C1	C1	Chimp
TCONS_00017980	ENSPTRT00000001785.4	0.852947	3.8254e-13	C1	C1	Chimp
TCONS_00017980	ENSPTRT00000003196.3	0.81005	4.72063e-11	C1	C1	Chimp
TCONS_00017980	ENSPTRT00000003791.5	0.819268	1.86964e-11	C1	C1	Chimp
TCONS_00017980	ENSPTRT00000004581.4	0.814706	2.97574e-11	C1	C1	Chimp
TCONS_00017980	ENSPTRT00000005418.3	0.812026	3.88701e-11	C1	C1	Chimp
TCONS_00017980	ENSPTRT00000006490.2	0.900581	2.00152e-16	C1	C1	Chimp
TCONS_00017980	ENSPTRT00000007932.3	0.835895	3.05749e-12	C1	C1	Chimp
TCONS_00017980	ENSPTRT00000008163.4	0.818835	1.95499e-11	C1	C1	Chimp
TCONS_00017980	ENSPTRT00000008239.5	0.81977	1.77506e-11	C1	C1	Chimp
TCONS_00017980	ENSPTRT00000008294.3	0.833277	4.11963e-12	C1	C1	Chimp
TCONS_00017980	ENSPTRT00000008410.4	0.800817	1.13677e-10	C1	C1	Chimp
TCONS_00017980	ENSPTRT00000010633.2	0.825879	9.31169e-12	C1	C1	Chimp
TCONS_00017980	ENSPTRT00000011414.4	0.840409	1.806e-12	C1	C1	Chimp
TCONS_00017980	ENSPTRT00000012142.5	0.816736	2.42379e-11	C1	C1	Chimp
TCONS_00017980	ENSPTRT00000013336.2	0.816022	2.60588e-11	C1	C1	Chimp
TCONS_00017980	ENSPTRT00000013586.5	0.847157	7.96871e-13	C1	C1	Chimp
TCONS_00017980	ENSPTRT00000013903.4	0.801872	1.03058e-10	C1	C1	Chimp
TCONS_00017980	ENSPTRT00000014929.3	0.818977	1.92668e-11	C1	C1	Chimp
TCONS_00017980	ENSPTRT00000015297.3	0.839356	2.04503e-12	C1	C1	Chimp
TCONS_00017980	ENSPTRT00000015440.4	0.840006	1.89407e-12	C1	C1	Chimp
TCONS_00017980	ENSPTRT00000015612.3	0.853876	3.39052e-13	C1	C1	Chimp
TCONS_00017980	ENSPTRT00000016868.4	0.860066	1.48473e-13	C1	C1	Chimp
TCONS_00017980	ENSPTRT00000020993.3	0.875386	1.60368e-14	C1	C1	Chimp
TCONS_00017980	ENSPTRT00000023550.5	0.809374	5.04272e-11	C1	C1	Chimp
TCONS_00017980	ENSPTRT00000023757.5	0.87273	2.40741e-14	C1	C1	Chimp
TCONS_00017980	ENSPTRT00000023763.2	0.809953	4.76547e-11	C1	C1	Chimp
TCONS_00017980	ENSPTRT00000024618.3	0.8299	6.00616e-12	C1	C1	Chimp
TCONS_00017980	ENSPTRT00000025785.3	0.818021	2.1257e-11	C1	C1	Chimp
TCONS_00017980	ENSPTRT00000025824.3	0.824797	1.0457e-11	C1	C1	Chimp
TCONS_00017980	ENSPTRT00000026679.4	0.813478	3.365e-11	C1	C1	Chimp
TCONS_00017980	ENSPTRT00000027507.3	0.849478	5.96007e-13	C1	C1	Chimp
TCONS_00017980	ENSPTRT00000029286.4	0.800234	1.19977e-10	C1	C1	Chimp
TCONS_00017980	ENSPTRT00000029790.4	0.848777	6.50987e-13	C1	C1	Chimp
TCONS_00017980	ENSPTRT00000030168.4	0.827761	7.59449e-12	C1	C1	Chimp
TCONS_00017980	ENSPTRT00000030307.3	0.825925	9.2653e-12	C1	C1	Chimp
TCONS_00017980	ENSPTRT00000030780.5	0.820483	1.64834e-11	C1	C1	Chimp
TCONS_00017980	ENSPTRT00000030808.3	0.832105	4.6998e-12	C1	C1	Chimp
TCONS_00017980	ENSPTRT00000032244.3	0.872529	2.48153e-14	C1	C1	Chimp
TCONS_00017980	ENSPTRT00000032337.5	0.811556	4.07189e-11	C1	C1	Chimp
TCONS_00017980	ENSPTRT00000032351.3	0.896954	4.02737e-16	C1	C1	Chimp
TCONS_00017980	ENSPTRT00000033774.2	0.847276	7.85259e-13	C1	C1	Chimp
TCONS_00017980	ENSPTRT00000036695.4	0.815798	2.66555e-11	C1	C1	Chimp
TCONS_00017980	ENSPTRT00000036884.5	0.832785	4.35466e-12	C1	C1	Chimp
TCONS_00017980	ENSPTRT00000037081.5	0.813147	3.47794e-11	C1	C1	Chimp
TCONS_00017980	ENSPTRT00000037417.4	0.803015	9.26058e-11	C1	C1	Chimp
TCONS_00017980	ENSPTRT00000037569.4	0.806849	6.43596e-11	C1	C1	Chimp
TCONS_00017980	ENSPTRT00000037928.4	0.827065	8.19154e-12	C1	C1	Chimp
TCONS_00017980	ENSPTRT00000039353.3	0.846681	8.45291e-13	C1	C1	Chimp
TCONS_00017980	ENSPTRT00000039817.3	0.84418	1.1487e-12	C1	C1	Chimp
TCONS_00017980	ENSPTRT00000041228.5	0.849048	6.29164e-13	C1	C1	Chimp
TCONS_00017980	ENSPTRT00000041480.4	0.810079	4.70713e-11	C1	C1	Chimp
TCONS_00017980	ENSPTRT00000042899.2	0.80243	9.78213e-11	C1	C1	Chimp
TCONS_00017980	ENSPTRT00000044719.2	0.860426	1.41347e-13	C1	C1	Chimp
TCONS_00017980	ENSPTRT00000045785.3	0.812379	3.7535e-11	C1	C1	Chimp
TCONS_00017980	ENSPTRT00000046035.2	0.830387	5.69174e-12	C1	C1	Chimp
TCONS_00017980	ENSPTRT00000046373.4	0.80025	1.19808e-10	C1	C1	Chimp
TCONS_00017980	ENSPTRT00000046796.3	0.812622	3.66427e-11	C1	C1	Chimp
TCONS_00017980	ENSPTRT00000048053.5	0.819879	1.7551e-11	C1	C1	Chimp
TCONS_00017980	ENSPTRT00000055104.2	0.830557	5.58536e-12	C1	C1	Chimp
TCONS_00017980	ENSPTRT00000056858.1	0.81537	2.7835e-11	C1	C1	Chimp
TCONS_00017980	ENSPTRT00000056946.1	0.824231	1.11082e-11	C1	C1	Chimp
TCONS_00017980	ENSPTRT00000057471.1	0.838375	2.29403e-12	C1	C1	Chimp
TCONS_00017980	ENSPTRT00000058271.3	0.857179	2.19276e-13	C1	C1	Chimp
TCONS_00017980	ENSPTRT00000061546.2	0.825092	1.01324e-11	C1	C1	Chimp
TCONS_00017980	ENSPTRT00000065326.2	0.807924	5.80376e-11	C1	C1	Chimp
TCONS_00017980	ENSPTRT00000065653.2	0.820505	1.64454e-11	C1	C1	Chimp
TCONS_00017980	ENSPTRT00000065739.2	0.848211	6.98871e-13	C1	C1	Chimp
TCONS_00017980	ENSPTRT00000066624.2	0.833563	3.98835e-12	C1	C1	Chimp
TCONS_00017980	ENSPTRT00000067353.2	0.826206	8.98937e-12	C1	C1	Chimp
TCONS_00017980	ENSPTRT00000067542.2	0.805731	7.1623e-11	C1	C1	Chimp
TCONS_00017980	ENSPTRT00000073229.1	0.841701	1.54868e-12	C1	C1	Chimp
TCONS_00017980	ENSPTRT00000074694.1	0.808183	5.66007e-11	C1	C1	Chimp
TCONS_00017980	ENSPTRT00000075393.1	0.81834	2.05721e-11	C1	C1	Chimp
TCONS_00017980	ENSPTRT00000075627.1	0.820377	1.6666e-11	C1	C1	Chimp
TCONS_00019232	ENSPTRT00000002365.5	0.801771	1.0403e-10	C1	C1	Chimp
TCONS_00019232	ENSPTRT00000008491.4	0.810096	4.6996e-11	C1	C1	Chimp
TCONS_00019232	ENSPTRT00000008908.3	0.802272	9.9283e-11	C1	C1	Chimp
TCONS_00019232	ENSPTRT00000021566.4	0.815419	2.76972e-11	C1	C1	Chimp
TCONS_00019232	ENSPTRT00000025824.3	0.804615	7.96371e-11	C1	C1	Chimp
TCONS_00019232	ENSPTRT00000030808.3	0.816003	2.61079e-11	C1	C1	Chimp
TCONS_00019232	ENSPTRT00000031985.2	0.800303	1.19213e-10	C1	C1	Chimp
TCONS_00019232	ENSPTRT00000033382.3	0.813496	3.35915e-11	C1	C1	Chimp
TCONS_00019232	ENSPTRT00000040338.4	0.802218	9.97797e-11	C1	C1	Chimp
TCONS_00019358	ENSPTRT00000000100.3	0.819729	1.78258e-11	C1	C1	Chimp
TCONS_00019358	ENSPTRT00000005702.4	0.812926	3.55525e-11	C1	C1	Chimp
TCONS_00019358	ENSPTRT00000013998.3	0.81808	2.1129e-11	C1	C1	Chimp
TCONS_00019358	ENSPTRT00000014606.3	0.82905	6.59578e-12	C1	C2	Chimp
TCONS_00019358	ENSPTRT00000016665.4	0.81303	3.51872e-11	C1	C2	Chimp
TCONS_00019358	ENSPTRT00000030178.3	0.829001	6.63162e-12	C1	C2	Chimp
TCONS_00019358	ENSPTRT00000038304.6	0.817928	2.14597e-11	C1	C2	Chimp
TCONS_00019358	ENSPTRT00000041854.5	0.803366	8.9605e-11	C1	C1	Chimp
TCONS_00019358	ENSPTRT00000046049.3	0.801042	1.11327e-10	C1	C2	Chimp
TCONS_00019358	ENSPTRT00000062089.1	0.844882	1.05452e-12	C1	C1	Chimp
TCONS_00019358	ENSPTRT00000065264.2	0.869996	3.62277e-14	C1	C1	Chimp
TCONS_00019358	ENSPTRT00000072755.1	0.80268	9.55569e-11	C1	C1	Chimp
TCONS_00019358	ENSPTRT00000076350.1	0.804919	7.73758e-11	C1	C2	Chimp
TCONS_00019420	ENSPTRT00000011180.3	0.806206	6.84507e-11	C1	C1	Chimp
TCONS_00019420	ENSPTRT00000034081.2	0.818759	1.97044e-11	C1	C1	Chimp
TCONS_00019420	ENSPTRT00000044198.4	0.808168	5.66841e-11	C1	C1	Chimp
TCONS_00019701	ENSPTRT00000010219.5	0.808143	5.68189e-11	C1	C1	Chimp
TCONS_00019701	ENSPTRT00000012800.5	0.819095	1.90337e-11	C1	C2	Chimp
TCONS_00019701	ENSPTRT00000020526.5	0.803433	8.90373e-11	C1	C1	Chimp
TCONS_00019701	ENSPTRT00000026747.2	0.806057	6.94333e-11	C1	C2	Chimp
TCONS_00019701	ENSPTRT00000037542.2	0.826294	8.9038e-12	C1	C1	Chimp
TCONS_00019701	ENSPTRT00000049964.4	0.838153	2.35427e-12	C1	C1	Chimp
TCONS_00019701	ENSPTRT00000054868.1	0.855892	2.60199e-13	C1	C1	Chimp
TCONS_00019701	ENSPTRT00000061817.2	0.830654	5.52531e-12	C1	C1	Chimp
TCONS_00023730	ENSPTRT00000012188.4	0.806899	6.40548e-11	C1	C1	Chimp
TCONS_00024522	ENSPTRT00000001785.4	0.810104	4.69563e-11	C1	C1	Chimp
TCONS_00024522	ENSPTRT00000010082.2	0.812131	3.84705e-11	C1	C1	Chimp
TCONS_00024522	ENSPTRT00000011414.4	0.824642	1.06323e-11	C1	C1	Chimp
TCONS_00024522	ENSPTRT00000015612.3	0.806572	6.60964e-11	C1	C1	Chimp
TCONS_00024522	ENSPTRT00000021563.5	0.835942	3.04116e-12	C1	C1	Chimp
TCONS_00024522	ENSPTRT00000027507.3	0.803238	9.06894e-11	C1	C1	Chimp
TCONS_00024522	ENSPTRT00000027564.3	0.813213	3.45524e-11	C1	C1	Chimp
TCONS_00024522	ENSPTRT00000032244.3	0.805346	7.43009e-11	C1	C1	Chimp
TCONS_00024522	ENSPTRT00000032351.3	0.826011	9.18028e-12	C1	C1	Chimp
TCONS_00024522	ENSPTRT00000032388.4	0.823451	1.20681e-11	C1	C1	Chimp
TCONS_00024522	ENSPTRT00000037442.3	0.83825	2.3279e-12	C1	C1	Chimp
TCONS_00024960	ENSPTRT00000001123.2	0.843804	1.20243e-12	C1	C1	Chimp
TCONS_00024960	ENSPTRT00000001403.4	0.819675	1.7926e-11	C1	C1	Chimp
TCONS_00024960	ENSPTRT00000001488.4	0.832855	4.32051e-12	C1	C1	Chimp
TCONS_00024960	ENSPTRT00000001618.2	0.8166	2.45734e-11	C1	C1	Chimp
TCONS_00024960	ENSPTRT00000001874.4	0.800844	1.13398e-10	C1	C1	Chimp
TCONS_00024960	ENSPTRT00000003020.4	0.813989	3.19759e-11	C1	C1	Chimp
TCONS_00024960	ENSPTRT00000003080.4	0.840677	1.74962e-12	C1	C1	Chimp
TCONS_00024960	ENSPTRT00000003372.4	0.820555	1.63608e-11	C1	C1	Chimp
TCONS_00024960	ENSPTRT00000003566.3	0.868938	4.23312e-14	C1	C1	Chimp
TCONS_00024960	ENSPTRT00000003634.5	0.801972	1.021e-10	C1	C1	Chimp
TCONS_00024960	ENSPTRT00000003885.3	0.820262	1.68669e-11	C1	C1	Chimp
TCONS_00024960	ENSPTRT00000003914.4	0.833745	3.90733e-12	C1	C1	Chimp
TCONS_00024960	ENSPTRT00000004641.3	0.884891	3.46254e-15	C1	C1	Chimp
TCONS_00024960	ENSPTRT00000004753.4	0.837201	2.62987e-12	C1	C1	Chimp
TCONS_00024960	ENSPTRT00000005193.4	0.805191	7.54033e-11	C1	C1	Chimp
TCONS_00024960	ENSPTRT00000005298.4	0.835491	3.20241e-12	C1	C1	Chimp
TCONS_00024960	ENSPTRT00000005788.4	0.812088	3.86347e-11	C1	C1	Chimp
TCONS_00024960	ENSPTRT00000005897.4	0.800213	1.20215e-10	C1	C1	Chimp
TCONS_00024960	ENSPTRT00000007434.5	0.8051	7.60559e-11	C1	C1	Chimp
TCONS_00024960	ENSPTRT00000007618.5	0.813138	3.4811e-11	C1	C1	Chimp
TCONS_00024960	ENSPTRT00000007955.4	0.810233	4.6371e-11	C1	C1	Chimp
TCONS_00024960	ENSPTRT00000008065.4	0.807485	6.05442e-11	C1	C1	Chimp
TCONS_00024960	ENSPTRT00000009494.5	0.832384	4.55522e-12	C1	C1	Chimp
TCONS_00024960	ENSPTRT00000009565.5	0.861271	1.25843e-13	C1	C1	Chimp
TCONS_00024960	ENSPTRT00000009641.4	0.806884	6.41488e-11	C1	C1	Chimp
TCONS_00024960	ENSPTRT00000009708.4	0.823154	1.24544e-11	C1	C1	Chimp
TCONS_00024960	ENSPTRT00000009752.5	0.811665	4.02831e-11	C1	C1	Chimp
TCONS_00024960	ENSPTRT00000010533.5	0.822379	1.35152e-11	C1	C1	Chimp
TCONS_00024960	ENSPTRT00000011037.4	0.803732	8.65655e-11	C1	C1	Chimp
TCONS_00024960	ENSPTRT00000011119.3	0.829228	6.46797e-12	C1	C1	Chimp
TCONS_00024960	ENSPTRT00000011237.2	0.81587	2.64621e-11	C1	C1	Chimp
[truncated: 1,189 more rows]

## Sheet: C2 corr--> PCG clusters
lncRNA	Genes	Correlation	P-value	lncRNA cluster	PCG_cluster	Species
TCONS_00001955	OR8A1	0.846825	5.72651e-12	C2	C3	Human
TCONS_00001955	SAG	0.801858	5.01762e-10	C2	C3	Human
TCONS_00027032	LINC00463	0.873379	1.95964e-13	C2	C3	Human
TCONS_00040275	FENDRR	0.876796	1.20186e-13	C2	C8	Human
TCONS_00040275	KLF2	0.806989	3.19805e-10	C2	C8	Human
TCONS_00047251	ABLIM2	0.809182	2.6273e-10	C2	C7	Human
TCONS_00047251	CPNE5	0.804132	4.11645e-10	C2	C3	Human
TCONS_00047251	DLX5	0.834074	2.32618e-11	C2	C3	Human
TCONS_00047251	DLX6	0.829315	3.80951e-11	C2	C3	Human
TCONS_00047251	EPHB6	0.829323	3.80638e-11	C2	C7	Human
TCONS_00047251	GPR55	0.827289	4.67798e-11	C2	C3	Human
TCONS_00047251	HRH2	0.827138	4.74992e-11	C2	C3	Human
TCONS_00047251	LOC101928322	0.814286	1.64624e-10	C2	C5	Human
TCONS_00047251	LOC200726	0.869637	3.29432e-13	C2	C3	Human
TCONS_00047251	LOC729683	0.816825	1.29784e-10	C2	C3	Human
TCONS_00047251	NGEF	0.801191	5.31505e-10	C2	C7	Human
TCONS_00047251	PDE1B	0.81929	1.02659e-10	C2	C3	Human
TCONS_00047251	PNPLA5	0.809564	2.53824e-10	C2	C3	Human
TCONS_00047251	PTPN5	0.818202	1.13895e-10	C2	C3	Human
TCONS_00047252	DLX5	0.810829	2.26293e-10	C2	C3	Human
TCONS_00047252	DLX6	0.816052	1.39579e-10	C2	C3	Human
TCONS_00047252	LOC200726	0.815112	1.52426e-10	C2	C3	Human
TCONS_00047252	MC4R	0.817066	1.26852e-10	C2	C5	Human
TCONS_00060395	SIX3	0.81483	1.56497e-10	C2	C3	Human
TCONS_00060395	SIX3-AS1	0.823583	6.766e-11	C2	C3	Human
TCONS_00060398	AMBN	0.804219	4.08496e-10	C2	C3	Human
TCONS_00060398	C6orf7	0.858808	1.35945e-12	C2	C3	Human
TCONS_00060398	CA12	0.80549	3.65281e-10	C2	C3	Human
TCONS_00060398	COCH	0.830447	3.39226e-11	C2	C3	Human
TCONS_00060398	DRD2	0.864987	6.14559e-13	C2	C3	Human
TCONS_00060398	GNG7	0.805037	3.80185e-10	C2	C3	Human
TCONS_00060398	GPR101	0.824532	6.16118e-11	C2	C3	Human
TCONS_00060398	GPR139	0.844178	7.73908e-12	C2	C3	Human
TCONS_00060398	ISL1	0.878327	9.60926e-14	C2	C3	Human
TCONS_00060398	LHX8	0.866802	4.83155e-13	C2	C3	Human
TCONS_00060398	LINC00523	0.868941	3.62196e-13	C2	C3	Human
TCONS_00060398	LOC100507537	0.829046	3.91528e-11	C2	C3	Human
TCONS_00060398	LOC101929353	0.872463	2.22878e-13	C2	C3	Human
TCONS_00060398	LOC642366	0.886864	2.6055e-14	C2	C3	Human
TCONS_00060398	RGS9	0.830421	3.40144e-11	C2	C3	Human
TCONS_00060398	SIX3	0.840892	1.11621e-11	C2	C3	Human
TCONS_00060398	SIX3-AS1	0.87889	8.84359e-14	C2	C3	Human
TCONS_00060398	SLC18A3	0.936405	7.14804e-19	C2	C3	Human
TCONS_00060398	SLC35D3	0.814181	1.66246e-10	C2	C3	Human
TCONS_00060398	STRIP2	0.819756	9.81626e-11	C2	C3	Human
TCONS_00060398	SYNDIG1L	0.868195	4.0071e-13	C2	C3	Human
TCONS_00060398	TMPRSS6	0.855005	2.17562e-12	C2	C3	Human
TCONS_00066405	ANKRD20A11P	0.844712	7.28601e-12	C2	C3	Human
TCONS_00075826	LINC01252	0.830988	3.20856e-11	C2	C7	Human
TCONS_00075826	PRB2	0.819299	1.02563e-10	C2	C7	Human
TCONS_00077205	DRD3	0.800153	5.81111e-10	C2	C3	Human
TCONS_00077205	STRIP2	0.819625	9.94097e-11	C2	C3	Human
TCONS_00085822	COL6A5	0.815295	1.49848e-10	C2	C3	Human
TCONS_00085822	ISL1	0.815215	1.50978e-10	C2	C3	Human
TCONS_00085822	LHX8	0.859551	1.2382e-12	C2	C3	Human
TCONS_00085822	LOC100287592	0.827892	4.40186e-11	C2	C3	Human
TCONS_00085822	LOC642366	0.84918	4.35917e-12	C2	C3	Human
TCONS_00085822	LOC80078	0.858482	1.41611e-12	C2	C3	Human
TCONS_00085822	ZBED2	0.84445	7.50536e-12	C2	C3	Human
TCONS_00086010	ABCA8	0.827395	4.62837e-11	C2	C3	Human
TCONS_00086010	AMPD3	0.851941	3.14725e-12	C2	C3	Human
TCONS_00086010	BEST1	0.832323	2.79398e-11	C2	C3	Human
TCONS_00086010	C10orf90	0.806983	3.19974e-10	C2	C3	Human
TCONS_00086010	CD22	0.828318	4.21618e-11	C2	C3	Human
TCONS_00086010	CLCA2	0.802063	4.92948e-10	C2	C3	Human
TCONS_00086010	FFAR1	0.821791	8.0631e-11	C2	C3	Human
TCONS_00086010	GPR37	0.814498	1.6142e-10	C2	C3	Human
TCONS_00086010	IP6K3	0.813956	1.69762e-10	C2	C3	Human
TCONS_00086010	LAMP2	0.804833	3.87075e-10	C2	C3	Human
TCONS_00086010	LINC01299	0.821457	8.32882e-11	C2	C3	Human
TCONS_00086010	LOC101928738	0.83613	1.87081e-11	C2	C3	Human
TCONS_00086010	LOC729658	0.810852	2.25816e-10	C2	C3	Human
TCONS_00086010	SLC31A2	0.801896	5.00135e-10	C2	C3	Human
TCONS_00086010	SLC44A1	0.821158	8.57424e-11	C2	C3	Human
TCONS_00086010	UGT8	0.811277	2.17233e-10	C2	C3	Human
TCONS_00088266	C20orf27	0.849763	4.07189e-12	C2	C3	Human
TCONS_00088266	DRD2	0.891001	1.33264e-14	C2	C3	Human
TCONS_00088266	GNG7	0.816009	1.40144e-10	C2	C3	Human
TCONS_00088266	ISL1	0.810938	2.24062e-10	C2	C3	Human
TCONS_00088266	LINC00523	0.837089	1.68823e-11	C2	C3	Human
TCONS_00088266	LOC100287592	0.813398	1.78767e-10	C2	C3	Human
TCONS_00088266	LOC100507537	0.849519	4.1899e-12	C2	C3	Human
TCONS_00088266	LOC101929353	0.802602	4.70428e-10	C2	C3	Human
TCONS_00088266	LOC642366	0.81249	1.94378e-10	C2	C3	Human
TCONS_00088266	OR8A1	0.801021	5.39366e-10	C2	C3	Human
TCONS_00088266	PPP1R1A	0.8531	2.73959e-12	C2	C3	Human
TCONS_00088266	SAG	0.815275	1.50132e-10	C2	C3	Human
TCONS_00088266	SBSN	0.827469	4.59396e-11	C2	C3	Human
TCONS_00088266	SLC35D3	0.801917	4.99227e-10	C2	C3	Human
TCONS_00088266	SYNDIG1L	0.881342	6.131e-14	C2	C3	Human
TCONS_00088266	TMPRSS6	0.846245	6.12003e-12	C2	C3	Human
TCONS_00088895	ABCA8	0.823347	6.92447e-11	C2	C3	Human
TCONS_00088895	BEST1	0.8123	1.97804e-10	C2	C3	Human
TCONS_00088895	C10orf90	0.834627	2.19448e-11	C2	C3	Human
TCONS_00088895	CAPN13	0.839431	1.31016e-11	C2	C3	Human
TCONS_00088895	CD22	0.841911	9.97256e-12	C2	C3	Human
TCONS_00088895	CDH19	0.808329	2.83693e-10	C2	C3	Human
TCONS_00088895	CERCAM	0.829224	3.84515e-11	C2	C3	Human
TCONS_00088895	CLCA4	0.84808	4.95422e-12	C2	C3	Human
TCONS_00088895	DMRT2	0.811954	2.04178e-10	C2	C3	Human
TCONS_00088895	DOCK5	0.865004	6.13173e-13	C2	C3	Human
TCONS_00088895	ERBB3	0.840564	1.1572e-11	C2	C3	Human
TCONS_00088895	FA2H	0.819238	1.03165e-10	C2	C3	Human
TCONS_00088895	FFAR1	0.82992	3.58082e-11	C2	C3	Human
TCONS_00088895	FZD5	0.809318	2.59529e-10	C2	C3	Human
TCONS_00088895	GAB1	0.825499	5.59702e-11	C2	C3	Human
TCONS_00088895	GPR37	0.82999	3.55535e-11	C2	C3	Human
TCONS_00088895	GPR62	0.818693	1.08687e-10	C2	C3	Human
TCONS_00088895	IP6K3	0.80458	3.95778e-10	C2	C3	Human
TCONS_00088895	LAMP2	0.829221	3.8461e-11	C2	C3	Human
TCONS_00088895	LINC00639	0.825563	5.5613e-11	C2	C3	Human
TCONS_00088895	LINC01105	0.804619	3.94428e-10	C2	C3	Human
TCONS_00088895	LINC01299	0.821609	8.207e-11	C2	C3	Human
TCONS_00088895	LOC100507140	0.813173	1.82515e-10	C2	C3	Human
TCONS_00088895	LOC101928738	0.82696	4.83559e-11	C2	C3	Human
TCONS_00088895	LOC400940	0.806918	3.21845e-10	C2	C3	Human
TCONS_00088895	LOC729658	0.887562	2.3312e-14	C2	C3	Human
TCONS_00088895	LRP2	0.806654	3.29499e-10	C2	C3	Human
TCONS_00088895	LRRC63	0.814894	1.55564e-10	C2	C3	Human
TCONS_00088895	MOG	0.801943	4.98098e-10	C2	C3	Human
TCONS_00088895	NINJ2	0.808817	2.71517e-10	C2	C3	Human
TCONS_00088895	PDE1C	0.801358	5.23924e-10	C2	C3	Human
TCONS_00088895	PLEKHH1	0.814204	1.65894e-10	C2	C3	Human
TCONS_00088895	PPAP2C	0.802774	4.63446e-10	C2	C3	Human
TCONS_00088895	SHC4	0.806824	3.24535e-10	C2	C3	Human
TCONS_00088895	SLAIN1	0.811386	2.15091e-10	C2	C3	Human
TCONS_00088895	SLC44A1	0.858044	1.49578e-12	C2	C3	Human
TCONS_00088895	SOX2-OT	0.840415	1.17635e-11	C2	C3	Human
TCONS_00088895	TMEM235	0.805305	3.71286e-10	C2	C3	Human
TCONS_00088895	TRIM59	0.8407	1.14006e-11	C2	C3	Human
TCONS_00088895	UGT8	0.845961	6.32179e-12	C2	C3	Human
TCONS_00088895	ZDHHC9	0.833539	2.46082e-11	C2	C3	Human
TCONS_00088897	DOCK5	0.818415	1.11604e-10	C2	C3	Human
TCONS_00088899	C10orf90	0.8089	2.69495e-10	C2	C3	Human
TCONS_00088899	CLCA4	0.806857	3.2359e-10	C2	C3	Human
TCONS_00088899	DOCK5	0.81531	1.49633e-10	C2	C3	Human
TCONS_00088899	LOC100507140	0.805003	3.81328e-10	C2	C3	Human
TCONS_00088899	PACRG-AS1	0.871676	2.4872e-13	C2	C3	Human
TCONS_00088899	PDE1C	0.800757	5.51736e-10	C2	C3	Human
TCONS_00088899	SLC26A9	0.81774	1.19011e-10	C2	C3	Human
TCONS_00088899	SLC44A1	0.814572	1.603e-10	C2	C3	Human
TCONS_00088899	TRIM59	0.80688	3.22928e-10	C2	C3	Human
TCONS_00095087	ADAMTS3	0.820726	8.94009e-11	C2	C3	Human
TCONS_00095087	ANO3	0.809338	2.5907e-10	C2	C3	Human
TCONS_00102139	MTRNR2L2	0.870589	2.89096e-13	C2	C7	Human
TCONS_00102139	MTRNR2L8	0.84688	5.68997e-12	C2	C7	Human
TCONS_00000940	ENSPTRT00000000357.3	0.86574	6.72324e-14	C2	C3	Chimp
TCONS_00000940	ENSPTRT00000003356.5	0.864119	8.46076e-14	C2	C3	Chimp
TCONS_00000940	ENSPTRT00000004649.3	0.852734	3.93233e-13	C2	C3	Chimp
TCONS_00000940	ENSPTRT00000004652.6	0.853898	3.38107e-13	C2	C3	Chimp
TCONS_00000940	ENSPTRT00000017513.6	0.855662	2.68228e-13	C2	C3	Chimp
TCONS_00000940	ENSPTRT00000022117.3	0.889961	1.445e-15	C2	C3	Chimp
TCONS_00000940	ENSPTRT00000024533.4	0.80063	1.15667e-10	C2	C3	Chimp
TCONS_00000940	ENSPTRT00000026772.4	0.879189	8.82044e-15	C2	C3	Chimp
TCONS_00000940	ENSPTRT00000028481.4	0.848314	6.89904e-13	C2	C3	Chimp
TCONS_00000940	ENSPTRT00000029012.4	0.818354	2.05425e-11	C2	C3	Chimp
TCONS_00000940	ENSPTRT00000034428.2	0.878563	9.74633e-15	C2	C3	Chimp
TCONS_00000940	ENSPTRT00000042982.3	0.817208	2.30988e-11	C2	C3	Chimp
TCONS_00000940	ENSPTRT00000045069.2	0.845116	1.02479e-12	C2	C3	Chimp
TCONS_00000940	ENSPTRT00000047154.1	0.804949	7.71546e-11	C2	C3	Chimp
TCONS_00000940	ENSPTRT00000047477.3	0.843581	1.23537e-12	C2	C3	Chimp
TCONS_00000940	ENSPTRT00000073330.1	0.823326	1.22298e-11	C2	C3	Chimp
TCONS_00000940	ENSPTRT00000075617.1	0.812979	3.53647e-11	C2	C3	Chimp
TCONS_00010384	ENSPTRT00000000464.3	0.804396	8.13069e-11	C2	C6	Chimp
TCONS_00010384	ENSPTRT00000000542.5	0.888488	1.87071e-15	C2	C6	Chimp
TCONS_00010384	ENSPTRT00000000568.3	0.869134	4.1134e-14	C2	C7	Chimp
TCONS_00010384	ENSPTRT00000000782.2	0.875067	1.68471e-14	C2	C8	Chimp
TCONS_00010384	ENSPTRT00000000963.4	0.828602	6.92832e-12	C2	C6	Chimp
TCONS_00010384	ENSPTRT00000001098.3	0.869188	4.08083e-14	C2	C8	Chimp
TCONS_00010384	ENSPTRT00000001191.2	0.842198	1.45929e-12	C2	C8	Chimp
TCONS_00010384	ENSPTRT00000001243.5	0.81717	2.31883e-11	C2	C6	Chimp
TCONS_00010384	ENSPTRT00000002320.2	0.894391	6.49913e-16	C2	C6	Chimp
TCONS_00010384	ENSPTRT00000002381.6	0.846102	9.08016e-13	C2	C6	Chimp
TCONS_00010384	ENSPTRT00000002656.4	0.804196	8.28605e-11	C2	C7	Chimp
TCONS_00010384	ENSPTRT00000004674.3	0.80556	7.27987e-11	C2	C7	Chimp
TCONS_00010384	ENSPTRT00000005416.4	0.825267	9.94399e-12	C2	C6	Chimp
TCONS_00010384	ENSPTRT00000005540.3	0.855815	2.62859e-13	C2	C8	Chimp
TCONS_00010384	ENSPTRT00000006712.2	0.822301	1.36279e-11	C2	C6	Chimp
TCONS_00010384	ENSPTRT00000007142.3	0.80071	1.14812e-10	C2	C6	Chimp
TCONS_00010384	ENSPTRT00000007289.4	0.804901	7.75093e-11	C2	C6	Chimp
TCONS_00010384	ENSPTRT00000008464.2	0.850293	5.37585e-13	C2	C6	Chimp
TCONS_00010384	ENSPTRT00000009344.4	0.809889	4.79575e-11	C2	C6	Chimp
TCONS_00010384	ENSPTRT00000009750.1	0.852362	4.12565e-13	C2	C8	Chimp
TCONS_00010384	ENSPTRT00000009884.4	0.817504	2.24106e-11	C2	C6	Chimp
TCONS_00010384	ENSPTRT00000010153.1	0.824479	1.08185e-11	C2	C6	Chimp
TCONS_00010384	ENSPTRT00000010552.5	0.803241	9.06637e-11	C2	C8	Chimp
TCONS_00010384	ENSPTRT00000010569.3	0.806145	6.88534e-11	C2	C6	Chimp
TCONS_00010384	ENSPTRT00000010730.5	0.853152	3.72531e-13	C2	C8	Chimp
TCONS_00010384	ENSPTRT00000011391.4	0.838119	2.36375e-12	C2	C8	Chimp
TCONS_00010384	ENSPTRT00000011845.5	0.83285	4.32292e-12	C2	C6	Chimp
TCONS_00010384	ENSPTRT00000012364.5	0.81809	2.11061e-11	C2	C7	Chimp
TCONS_00010384	ENSPTRT00000013458.4	0.830075	5.89111e-12	C2	C8	Chimp
TCONS_00010384	ENSPTRT00000013618.3	0.808864	5.29895e-11	C2	C6	Chimp
TCONS_00010384	ENSPTRT00000013875.5	0.819044	1.91345e-11	C2	C6	Chimp
TCONS_00010384	ENSPTRT00000014717.3	0.81609	2.58792e-11	C2	C6	Chimp
TCONS_00010384	ENSPTRT00000015543.4	0.850771	5.05873e-13	C2	C6	Chimp
TCONS_00010384	ENSPTRT00000015553.5	0.82283	1.28878e-11	C2	C7	Chimp
TCONS_00010384	ENSPTRT00000016624.2	0.860004	1.49727e-13	C2	C6	Chimp
TCONS_00010384	ENSPTRT00000017278.4	0.813227	3.45025e-11	C2	C6	Chimp
TCONS_00010384	ENSPTRT00000017754.3	0.803823	8.58265e-11	C2	C7	Chimp
TCONS_00010384	ENSPTRT00000018591.2	0.854956	2.94371e-13	C2	C7	Chimp
TCONS_00010384	ENSPTRT00000018592.3	0.843183	1.29615e-12	C2	C6	Chimp
TCONS_00010384	ENSPTRT00000018652.2	0.814291	3.10236e-11	C2	C6	Chimp
TCONS_00010384	ENSPTRT00000018752.4	0.825166	1.00527e-11	C2	C6	Chimp
TCONS_00010384	ENSPTRT00000018939.4	0.810135	4.68139e-11	C2	C6	Chimp
TCONS_00010384	ENSPTRT00000019668.3	0.814104	3.16117e-11	C2	C6	Chimp
TCONS_00010384	ENSPTRT00000019714.4	0.803533	8.82045e-11	C2	C6	Chimp
TCONS_00010384	ENSPTRT00000019756.4	0.847874	7.28864e-13	C2	C6	Chimp
TCONS_00010384	ENSPTRT00000019998.4	0.80978	4.84676e-11	C2	C6	Chimp
TCONS_00010384	ENSPTRT00000020381.2	0.832886	4.30524e-12	C2	C6	Chimp
TCONS_00010384	ENSPTRT00000020748.2	0.828984	6.64355e-12	C2	C6	Chimp
TCONS_00010384	ENSPTRT00000020865.5	0.811681	4.02202e-11	C2	C6	Chimp
TCONS_00010384	ENSPTRT00000021430.4	0.831714	4.90993e-12	C2	C8	Chimp
TCONS_00010384	ENSPTRT00000021474.5	0.852766	3.91589e-13	C2	C6	Chimp
TCONS_00010384	ENSPTRT00000022762.1	0.813211	3.45573e-11	C2	C5	Chimp
TCONS_00010384	ENSPTRT00000022814.5	0.839235	2.07429e-12	C2	C6	Chimp
TCONS_00010384	ENSPTRT00000023113.2	0.817459	2.2514e-11	C2	C6	Chimp
TCONS_00010384	ENSPTRT00000023711.4	0.807598	5.9888e-11	C2	C6	Chimp
TCONS_00010384	ENSPTRT00000024419.3	0.806325	6.76751e-11	C2	C6	Chimp
TCONS_00010384	ENSPTRT00000024911.4	0.832598	4.44692e-12	C2	C7	Chimp
TCONS_00010384	ENSPTRT00000025018.3	0.840148	1.8626e-12	C2	C6	Chimp
TCONS_00010384	ENSPTRT00000026597.5	0.807734	5.9108e-11	C2	C5	Chimp
TCONS_00010384	ENSPTRT00000027623.4	0.821414	1.49573e-11	C2	C8	Chimp
TCONS_00010384	ENSPTRT00000027960.2	0.836396	2.88619e-12	C2	C6	Chimp
TCONS_00010384	ENSPTRT00000028073.4	0.837756	2.4656e-12	C2	C6	Chimp
TCONS_00010384	ENSPTRT00000031894.4	0.820655	1.61904e-11	C2	C5	Chimp
TCONS_00010384	ENSPTRT00000032030.2	0.810402	4.56097e-11	C2	C6	Chimp
TCONS_00010384	ENSPTRT00000032220.3	0.801985	1.01975e-10	C2	C6	Chimp
TCONS_00010384	ENSPTRT00000035004.5	0.846546	8.59547e-13	C2	C8	Chimp
TCONS_00010384	ENSPTRT00000035387.5	0.826242	8.95387e-12	C2	C7	Chimp
TCONS_00010384	ENSPTRT00000036003.4	0.827772	7.58577e-12	C2	C6	Chimp
TCONS_00010384	ENSPTRT00000037868.2	0.871115	3.06801e-14	C2	C8	Chimp
TCONS_00010384	ENSPTRT00000038050.2	0.862271	1.09576e-13	C2	C8	Chimp
TCONS_00010384	ENSPTRT00000039116.5	0.864722	7.76952e-14	C2	C6	Chimp
TCONS_00010384	ENSPTRT00000039432.1	0.848988	6.33941e-13	C2	C6	Chimp
TCONS_00010384	ENSPTRT00000039618.2	0.8214	1.4979e-11	C2	C6	Chimp
TCONS_00010384	ENSPTRT00000039991.4	0.831057	5.28343e-12	C2	C6	Chimp
TCONS_00010384	ENSPTRT00000043611.3	0.810006	4.74095e-11	C2	C6	Chimp
TCONS_00010384	ENSPTRT00000044447.3	0.800475	1.17334e-10	C2	C6	Chimp
TCONS_00010384	ENSPTRT00000046067.2	0.822871	1.28324e-11	C2	C7	Chimp
TCONS_00010384	ENSPTRT00000046635.3	0.807283	6.17344e-11	C2	C6	Chimp
TCONS_00010384	ENSPTRT00000049457.4	0.804805	7.82174e-11	C2	C6	Chimp
TCONS_00010384	ENSPTRT00000055873.1	0.81188	3.94353e-11	C2	C7	Chimp
TCONS_00010384	ENSPTRT00000055989.2	0.804426	8.10747e-11	C2	C6	Chimp
TCONS_00010384	ENSPTRT00000058107.1	0.811131	4.24591e-11	C2	C5	Chimp
TCONS_00010384	ENSPTRT00000059395.3	0.818891	1.94369e-11	C2	C8	Chimp
TCONS_00010384	ENSPTRT00000059588.1	0.875425	1.59408e-14	C2	C6	Chimp
TCONS_00010384	ENSPTRT00000060138.2	0.824036	1.13413e-11	C2	C8	Chimp
TCONS_00010384	ENSPTRT00000064008.2	0.830673	5.51399e-12	C2	C6	Chimp
TCONS_00010384	ENSPTRT00000064078.1	0.8631	9.76222e-14	C2	C6	Chimp
TCONS_00010384	ENSPTRT00000064980.2	0.813261	3.43883e-11	C2	C7	Chimp
TCONS_00010384	ENSPTRT00000073510.1	0.80501	7.67097e-11	C2	C8	Chimp
TCONS_00010384	ENSPTRT00000075971.1	0.853237	3.68434e-13	C2	C6	Chimp
TCONS_00014678	ENSPTRT00000000502.4	0.830773	5.45296e-12	C2	C6	Chimp
TCONS_00014678	ENSPTRT00000000524.4	0.827936	7.45148e-12	C2	C4	Chimp
TCONS_00014678	ENSPTRT00000001285.4	0.807985	5.76947e-11	C2	C4	Chimp
TCONS_00014678	ENSPTRT00000001510.3	0.827646	7.69e-12	C2	C4	Chimp
TCONS_00014678	ENSPTRT00000001996.3	0.820516	1.64273e-11	C2	C4	Chimp
TCONS_00014678	ENSPTRT00000002009.4	0.80876	5.35251e-11	C2	C5	Chimp
TCONS_00014678	ENSPTRT00000002188.3	0.830904	5.37413e-12	C2	C4	Chimp
TCONS_00014678	ENSPTRT00000002484.3	0.836243	2.93767e-12	C2	C4	Chimp
TCONS_00014678	ENSPTRT00000003179.4	0.899055	2.69484e-16	C2	C5	Chimp
TCONS_00014678	ENSPTRT00000003335.3	0.822247	1.37044e-11	C2	C4	Chimp
TCONS_00014678	ENSPTRT00000003749.4	0.850279	5.38546e-13	C2	C4	Chimp
TCONS_00014678	ENSPTRT00000003817.3	0.805399	7.39252e-11	C2	C4	Chimp
TCONS_00014678	ENSPTRT00000003841.4	0.868523	4.49804e-14	C2	C4	Chimp
TCONS_00014678	ENSPTRT00000003904.3	0.821758	1.44268e-11	C2	C4	Chimp
TCONS_00014678	ENSPTRT00000005681.4	0.822498	1.33477e-11	C2	C6	Chimp
TCONS_00014678	ENSPTRT00000005750.5	0.895608	5.18656e-16	C2	C4	Chimp
TCONS_00014678	ENSPTRT00000006358.5	0.806596	6.59441e-11	C2	C5	Chimp
TCONS_00014678	ENSPTRT00000007003.2	0.835341	3.25792e-12	C2	C4	Chimp
TCONS_00014678	ENSPTRT00000007054.3	0.802875	9.38268e-11	C2	C4	Chimp
TCONS_00014678	ENSPTRT00000008201.3	0.810596	4.47477e-11	C2	C3	Chimp
TCONS_00014678	ENSPTRT00000008214.3	0.907956	4.42854e-17	C2	C4	Chimp
TCONS_00014678	ENSPTRT00000008580.4	0.878629	9.64443e-15	C2	C4	Chimp
TCONS_00014678	ENSPTRT00000010028.4	0.824511	1.07818e-11	C2	C6	Chimp
TCONS_00014678	ENSPTRT00000011462.5	0.874207	1.92277e-14	C2	C6	Chimp
TCONS_00014678	ENSPTRT00000011973.4	0.815683	2.69688e-11	C2	C4	Chimp
TCONS_00014678	ENSPTRT00000011983.1	0.840804	1.72331e-12	C2	C4	Chimp
TCONS_00014678	ENSPTRT00000012113.3	0.857444	2.11637e-13	C2	C3	Chimp
TCONS_00014678	ENSPTRT00000012757.4	0.841243	1.63578e-12	C2	C4	Chimp
TCONS_00014678	ENSPTRT00000014949.5	0.839258	2.06856e-12	C2	C4	Chimp
TCONS_00014678	ENSPTRT00000014993.3	0.821247	1.52197e-11	C2	C4	Chimp
TCONS_00014678	ENSPTRT00000015008.3	0.838664	2.21784e-12	C2	C5	Chimp
TCONS_00014678	ENSPTRT00000015030.2	0.812338	3.76901e-11	C2	C4	Chimp
TCONS_00014678	ENSPTRT00000015403.2	0.802404	9.8063e-11	C2	C4	Chimp
TCONS_00014678	ENSPTRT00000017524.3	0.806931	6.3859e-11	C2	C6	Chimp
TCONS_00014678	ENSPTRT00000018398.4	0.831177	5.21325e-12	C2	C4	Chimp
TCONS_00014678	ENSPTRT00000018483.3	0.822264	1.36804e-11	C2	C4	Chimp
TCONS_00014678	ENSPTRT00000018550.5	0.860239	1.45e-13	C2	C4	Chimp
TCONS_00014678	ENSPTRT00000019452.4	0.84366	1.22352e-12	C2	C4	Chimp
TCONS_00014678	ENSPTRT00000022368.3	0.865995	6.48208e-14	C2	C4	Chimp
TCONS_00014678	ENSPTRT00000023649.4	0.800804	1.13817e-10	C2	C5	Chimp
TCONS_00014678	ENSPTRT00000023843.1	0.805755	7.14623e-11	C2	C4	Chimp
TCONS_00014678	ENSPTRT00000024556.2	0.810637	4.45683e-11	C2	C4	Chimp
TCONS_00014678	ENSPTRT00000024712.5	0.832645	4.42352e-12	C2	C4	Chimp
TCONS_00014678	ENSPTRT00000024860.3	0.831999	4.75626e-12	C2	C4	Chimp
TCONS_00014678	ENSPTRT00000025446.2	0.823016	1.26379e-11	C2	C4	Chimp
TCONS_00014678	ENSPTRT00000025852.3	0.864183	8.38501e-14	C2	C4	Chimp
TCONS_00014678	ENSPTRT00000025898.2	0.829374	6.36525e-12	C2	C4	Chimp
TCONS_00014678	ENSPTRT00000026214.3	0.823977	1.14133e-11	C2	C4	Chimp
TCONS_00014678	ENSPTRT00000026333.4	0.803996	8.44349e-11	C2	C4	Chimp
TCONS_00014678	ENSPTRT00000026763.1	0.874429	1.8584e-14	C2	C4	Chimp
TCONS_00014678	ENSPTRT00000026764.3	0.822224	1.37387e-11	C2	C4	Chimp
TCONS_00014678	ENSPTRT00000027123.4	0.815343	2.79108e-11	C2	C4	Chimp
TCONS_00014678	ENSPTRT00000028238.5	0.838584	2.23874e-12	C2	C4	Chimp
TCONS_00014678	ENSPTRT00000028781.4	0.806701	6.52805e-11	C2	C4	Chimp
TCONS_00014678	ENSPTRT00000029091.4	0.865513	6.94417e-14	C2	C4	Chimp
TCONS_00014678	ENSPTRT00000030757.2	0.832299	4.5987e-12	C2	C4	Chimp
TCONS_00014678	ENSPTRT00000031396.3	0.815548	2.73375e-11	C2	C4	Chimp
TCONS_00014678	ENSPTRT00000031662.3	0.860424	1.41382e-13	C2	C4	Chimp
TCONS_00014678	ENSPTRT00000031784.4	0.800972	1.12057e-10	C2	C4	Chimp
TCONS_00014678	ENSPTRT00000031809.3	0.834769	3.47801e-12	C2	C4	Chimp
TCONS_00014678	ENSPTRT00000031949.4	0.879814	7.97927e-15	C2	C4	Chimp
TCONS_00014678	ENSPTRT00000032344.3	0.813009	3.52593e-11	C2	C4	Chimp
TCONS_00014678	ENSPTRT00000034137.3	0.867539	5.19025e-14	C2	C5	Chimp
TCONS_00014678	ENSPTRT00000034178.1	0.82236	1.35424e-11	C2	C4	Chimp
TCONS_00014678	ENSPTRT00000034303.4	0.823302	1.22607e-11	C2	C3	Chimp
TCONS_00014678	ENSPTRT00000035939.3	0.803756	8.6368e-11	C2	C3	Chimp
TCONS_00014678	ENSPTRT00000037770.4	0.808829	5.31705e-11	C2	C4	Chimp
TCONS_00014678	ENSPTRT00000037940.3	0.829913	5.99789e-12	C2	C4	Chimp
TCONS_00014678	ENSPTRT00000037973.4	0.820406	1.66152e-11	C2	C4	Chimp
TCONS_00014678	ENSPTRT00000038624.4	0.801857	1.03199e-10	C2	C4	Chimp
TCONS_00014678	ENSPTRT00000039154.3	0.863981	8.62756e-14	C2	C4	Chimp
TCONS_00014678	ENSPTRT00000040193.5	0.855345	2.79692e-13	C2	C4	Chimp
TCONS_00014678	ENSPTRT00000041364.3	0.872151	2.62709e-14	C2	C4	Chimp
TCONS_00014678	ENSPTRT00000044796.4	0.834015	3.78958e-12	C2	C4	Chimp
TCONS_00014678	ENSPTRT00000044963.5	0.815918	2.63349e-11	C2	C4	Chimp
TCONS_00014678	ENSPTRT00000045284.4	0.845595	9.66391e-13	C2	C4	Chimp
TCONS_00014678	ENSPTRT00000046560.3	0.829507	6.2728e-12	C2	C4	Chimp
TCONS_00014678	ENSPTRT00000047252.2	0.852969	3.81451e-13	C2	C4	Chimp
TCONS_00014678	ENSPTRT00000047625.5	0.855338	2.79927e-13	C2	C4	Chimp
TCONS_00014678	ENSPTRT00000048258.3	0.811887	3.94106e-11	C2	C6	Chimp
TCONS_00014678	ENSPTRT00000048704.3	0.834624	3.53615e-12	C2	C4	Chimp
TCONS_00014678	ENSPTRT00000049542.3	0.825917	9.27336e-12	C2	C3	Chimp
TCONS_00014678	ENSPTRT00000055896.3	0.84191	1.51044e-12	C2	C4	Chimp
TCONS_00014678	ENSPTRT00000058660.2	0.807071	6.30031e-11	C2	C4	Chimp
TCONS_00014678	ENSPTRT00000060590.2	0.807192	6.22737e-11	C2	C4	Chimp
TCONS_00014678	ENSPTRT00000062578.2	0.844819	1.06265e-12	C2	C4	Chimp
TCONS_00014678	ENSPTRT00000065128.2	0.830941	5.35198e-12	C2	C6	Chimp
TCONS_00014678	ENSPTRT00000065976.2	0.801098	1.10753e-10	C2	C6	Chimp
TCONS_00014678	ENSPTRT00000067066.2	0.847685	7.46249e-13	C2	C3	Chimp
TCONS_00014678	ENSPTRT00000069442.1	0.82356	1.19295e-11	C2	C4	Chimp
TCONS_00014678	ENSPTRT00000073072.1	0.804505	8.04694e-11	C2	C4	Chimp
TCONS_00014678	ENSPTRT00000073211.1	0.901159	1.78617e-16	C2	C5	Chimp
TCONS_00014678	ENSPTRT00000075633.1	0.878506	9.83388e-15	C2	C4	Chimp
TCONS_00014678	ENSPTRT00000075828.1	0.834515	3.58001e-12	C2	C4	Chimp
TCONS_00015361	ENSPTRT00000000692.4	0.820893	1.57943e-11	C2	C4	Chimp
TCONS_00015361	ENSPTRT00000006489.3	0.829236	6.46235e-12	C2	C4	Chimp
TCONS_00015361	ENSPTRT00000006627.5	0.868159	4.74323e-14	C2	C3	Chimp
TCONS_00015361	ENSPTRT00000009877.4	0.811654	4.03275e-11	C2	C4	Chimp
TCONS_00015361	ENSPTRT00000010686.4	0.806338	6.75931e-11	C2	C4	Chimp
TCONS_00015361	ENSPTRT00000010950.4	0.810169	4.66621e-11	C2	C4	Chimp
TCONS_00015361	ENSPTRT00000017725.3	0.820563	1.6346e-11	C2	C3	Chimp
TCONS_00015361	ENSPTRT00000018521.3	0.814704	2.9764e-11	C2	C4	Chimp
TCONS_00015361	ENSPTRT00000021850.2	0.837563	2.52169e-12	C2	C4	Chimp
TCONS_00015361	ENSPTRT00000022509.2	0.840057	1.88282e-12	C2	C3	Chimp
TCONS_00015361	ENSPTRT00000028567.4	0.8218	1.43635e-11	C2	C5	Chimp
TCONS_00015361	ENSPTRT00000028906.3	0.878068	1.05425e-14	C2	C4	Chimp
TCONS_00015361	ENSPTRT00000029436.4	0.809456	5.00249e-11	C2	C4	Chimp
TCONS_00015361	ENSPTRT00000030618.3	0.830409	5.67747e-12	C2	C4	Chimp
TCONS_00015361	ENSPTRT00000031206.3	0.827933	7.45385e-12	C2	C4	Chimp
TCONS_00015361	ENSPTRT00000031345.5	0.838382	2.2921e-12	C2	C4	Chimp
TCONS_00015361	ENSPTRT00000032355.3	0.812847	3.58345e-11	C2	C4	Chimp
TCONS_00015361	ENSPTRT00000033440.5	0.854984	2.93283e-13	C2	C5	Chimp
TCONS_00015361	ENSPTRT00000035053.3	0.89865	2.91354e-16	C2	C4	Chimp
TCONS_00015361	ENSPTRT00000035942.2	0.849649	5.83244e-13	C2	C4	Chimp
TCONS_00015361	ENSPTRT00000037381.5	0.841524	1.58182e-12	C2	C5	Chimp
TCONS_00015361	ENSPTRT00000037802.5	0.847433	7.70047e-13	C2	C4	Chimp
TCONS_00015361	ENSPTRT00000046184.4	0.863358	9.41575e-14	C2	C4	Chimp
TCONS_00015361	ENSPTRT00000046232.4	0.825361	9.84447e-12	C2	C4	Chimp
TCONS_00015361	ENSPTRT00000056787.2	0.853152	3.72502e-13	C2	C5	Chimp
TCONS_00015361	ENSPTRT00000064063.2	0.841312	1.62228e-12	C2	C4	Chimp
TCONS_00015361	ENSPTRT00000074973.1	0.805704	7.18106e-11	C2	C4	Chimp
TCONS_00023751	ENSPTRT00000018555.5	0.864838	7.64388e-14	C2	C4	Chimp
TCONS_00031179	ENSPTRT00000059688.2	0.811654	4.03279e-11	C2	C1	Chimp
TCONS_00032100	ENSPTRT00000003356.5	0.871289	2.98937e-14	C2	C3	Chimp
TCONS_00032100	ENSPTRT00000004649.3	0.804655	7.93389e-11	C2	C3	Chimp
TCONS_00032100	ENSPTRT00000004652.6	0.820664	1.61753e-11	C2	C3	Chimp
TCONS_00032100	ENSPTRT00000007559.3	0.804291	8.2115e-11	C2	C3	Chimp
TCONS_00032100	ENSPTRT00000017513.6	0.893184	8.10787e-16	C2	C3	Chimp
TCONS_00032100	ENSPTRT00000022117.3	0.930015	1.99281e-19	C2	C3	Chimp
TCONS_00032100	ENSPTRT00000026772.4	0.859914	1.51582e-13	C2	C3	Chimp
TCONS_00032100	ENSPTRT00000029012.4	0.825262	9.9499e-12	C2	C3	Chimp
TCONS_00032100	ENSPTRT00000034428.2	0.892133	9.80954e-16	C2	C3	Chimp
TCONS_00032100	ENSPTRT00000047154.1	0.86424	8.31842e-14	C2	C3	Chimp
TCONS_00032100	ENSPTRT00000047477.3	0.879018	9.06369e-15	C2	C3	Chimp
TCONS_00032100	ENSPTRT00000073330.1	0.924984	7.87845e-19	C2	C3	Chimp
TCONS_00032101	ENSPTRT00000003356.5	0.88497	3.41671e-15	C2	C3	Chimp
TCONS_00032101	ENSPTRT00000004649.3	0.804012	8.43075e-11	C2	C3	Chimp
TCONS_00032101	ENSPTRT00000004652.6	0.852195	4.21527e-13	C2	C3	Chimp
TCONS_00032101	ENSPTRT00000007559.3	0.801161	1.10107e-10	C2	C3	Chimp
TCONS_00032101	ENSPTRT00000012200.6	0.826946	8.29762e-12	C2	C3	Chimp
TCONS_00032101	ENSPTRT00000017513.6	0.81797	2.13676e-11	C2	C3	Chimp
TCONS_00032101	ENSPTRT00000022117.3	0.956585	1.44062e-23	C2	C3	Chimp
TCONS_00032101	ENSPTRT00000026772.4	0.917082	5.68862e-18	C2	C3	Chimp
TCONS_00032101	ENSPTRT00000029012.4	0.874656	1.79497e-14	C2	C3	Chimp
TCONS_00032101	ENSPTRT00000034428.2	0.862172	1.11091e-13	C2	C3	Chimp
TCONS_00032101	ENSPTRT00000045069.2	0.801742	1.04317e-10	C2	C3	Chimp
TCONS_00032101	ENSPTRT00000047154.1	0.914917	9.44889e-18	C2	C3	Chimp
TCONS_00032101	ENSPTRT00000047477.3	0.896696	4.22875e-16	C2	C3	Chimp
TCONS_00032101	ENSPTRT00000065903.1	0.833603	3.97036e-12	C2	C3	Chimp
TCONS_00032101	ENSPTRT00000073330.1	0.970641	5.41076e-27	C2	C3	Chimp
TCONS_00032647	ENSPTRT00000000247.3	0.844205	1.14521e-12	C2	C6	Chimp
TCONS_00032647	ENSPTRT00000000369.3	0.806696	6.53132e-11	C2	C6	Chimp
TCONS_00032647	ENSPTRT00000000524.4	0.879252	8.73193e-15	C2	C4	Chimp
TCONS_00032647	ENSPTRT00000001285.4	0.826697	8.52483e-12	C2	C4	Chimp
TCONS_00032647	ENSPTRT00000001572.4	0.820266	1.68597e-11	C2	C4	Chimp
TCONS_00032647	ENSPTRT00000001844.5	0.808333	5.57874e-11	C2	C4	Chimp
TCONS_00032647	ENSPTRT00000002188.3	0.865505	6.95226e-14	C2	C4	Chimp
TCONS_00032647	ENSPTRT00000002484.3	0.847466	7.6684e-13	C2	C4	Chimp
TCONS_00032647	ENSPTRT00000002487.3	0.83227	4.61371e-12	C2	C4	Chimp
TCONS_00032647	ENSPTRT00000003179.4	0.926508	5.24902e-19	C2	C5	Chimp
TCONS_00032647	ENSPTRT00000003335.3	0.878625	9.65054e-15	C2	C4	Chimp
TCONS_00032647	ENSPTRT00000003342.4	0.837241	2.61756e-12	C2	C6	Chimp
TCONS_00032647	ENSPTRT00000003351.2	0.820484	1.64824e-11	C2	C4	Chimp
TCONS_00032647	ENSPTRT00000003670.3	0.862543	1.05521e-13	C2	C4	Chimp
TCONS_00032647	ENSPTRT00000003749.4	0.863985	8.62254e-14	C2	C4	Chimp
TCONS_00032647	ENSPTRT00000003817.3	0.809134	5.16142e-11	C2	C4	Chimp
TCONS_00032647	ENSPTRT00000003835.3	0.848317	6.89616e-13	C2	C4	Chimp
TCONS_00032647	ENSPTRT00000003841.4	0.846341	8.81562e-13	C2	C4	Chimp
TCONS_00032647	ENSPTRT00000003904.3	0.810519	4.50886e-11	C2	C4	Chimp
TCONS_00032647	ENSPTRT00000004122.3	0.833863	3.85537e-12	C2	C5	Chimp
TCONS_00032647	ENSPTRT00000005123.5	0.819751	1.77848e-11	C2	C3	Chimp
TCONS_00032647	ENSPTRT00000005681.4	0.873794	2.04799e-14	C2	C6	Chimp
TCONS_00032647	ENSPTRT00000005750.5	0.914404	1.06367e-17	C2	C4	Chimp
TCONS_00032647	ENSPTRT00000005890.3	0.849838	5.69489e-13	C2	C6	Chimp
TCONS_00032647	ENSPTRT00000006088.4	0.801285	1.08848e-10	C2	C4	Chimp
TCONS_00032647	ENSPTRT00000006358.5	0.837578	2.51723e-12	C2	C5	Chimp
TCONS_00032647	ENSPTRT00000006421.4	0.817075	2.34154e-11	C2	C4	Chimp
TCONS_00032647	ENSPTRT00000006599.4	0.801664	1.05077e-10	C2	C3	Chimp
TCONS_00032647	ENSPTRT00000006681.4	0.82566	9.53366e-12	C2	C4	Chimp
TCONS_00032647	ENSPTRT00000006688.4	0.861221	1.26718e-13	C2	C4	Chimp
TCONS_00032647	ENSPTRT00000007003.2	0.847104	8.02187e-13	C2	C4	Chimp
TCONS_00032647	ENSPTRT00000007054.3	0.820104	1.71463e-11	C2	C4	Chimp
TCONS_00032647	ENSPTRT00000008214.3	0.900794	1.91928e-16	C2	C4	Chimp
TCONS_00032647	ENSPTRT00000008256.4	0.802138	1.00528e-10	C2	C4	Chimp
TCONS_00032647	ENSPTRT00000009004.5	0.817853	2.16246e-11	C2	C4	Chimp
TCONS_00032647	ENSPTRT00000009677.3	0.877659	1.1246e-14	C2	C5	Chimp
TCONS_00032647	ENSPTRT00000010028.4	0.803155	9.13942e-11	C2	C6	Chimp
TCONS_00032647	ENSPTRT00000010131.3	0.838659	2.21917e-12	C2	C3	Chimp
TCONS_00032647	ENSPTRT00000010700.5	0.842631	1.38539e-12	C2	C4	Chimp
TCONS_00032647	ENSPTRT00000011252.3	0.850773	5.05751e-13	C2	C4	Chimp
TCONS_00032647	ENSPTRT00000011254.3	0.80166	1.05117e-10	C2	C4	Chimp
TCONS_00032647	ENSPTRT00000011432.5	0.807782	5.88379e-11	C2	C4	Chimp
TCONS_00032647	ENSPTRT00000011462.5	0.85161	4.54425e-13	C2	C6	Chimp
TCONS_00032647	ENSPTRT00000011464.2	0.881179	6.39894e-15	C2	C4	Chimp
TCONS_00032647	ENSPTRT00000011973.4	0.813378	3.39882e-11	C2	C4	Chimp
TCONS_00032647	ENSPTRT00000011983.1	0.840362	1.81613e-12	C2	C4	Chimp
TCONS_00032647	ENSPTRT00000012113.3	0.812012	3.89247e-11	C2	C3	Chimp
TCONS_00032647	ENSPTRT00000012757.4	0.855949	2.58248e-13	C2	C4	Chimp
TCONS_00032647	ENSPTRT00000013126.3	0.832515	4.48877e-12	C2	C4	Chimp
TCONS_00032647	ENSPTRT00000013223.3	0.834545	3.56808e-12	C2	C4	Chimp
TCONS_00032647	ENSPTRT00000013966.3	0.824814	1.04387e-11	C2	C4	Chimp
TCONS_00032647	ENSPTRT00000014449.3	0.801528	1.06417e-10	C2	C4	Chimp
TCONS_00032647	ENSPTRT00000014906.5	0.868731	4.36369e-14	C2	C4	Chimp
TCONS_00032647	ENSPTRT00000014949.5	0.841616	1.56446e-12	C2	C4	Chimp
TCONS_00032647	ENSPTRT00000014993.3	0.879573	8.29417e-15	C2	C4	Chimp
TCONS_00032647	ENSPTRT00000015030.2	0.816111	2.58249e-11	C2	C4	Chimp
TCONS_00032647	ENSPTRT00000015403.2	0.816811	2.40515e-11	C2	C4	Chimp
TCONS_00032647	ENSPTRT00000016010.3	0.897806	3.42517e-16	C2	C4	Chimp
TCONS_00032647	ENSPTRT00000016018.3	0.862232	1.10184e-13	C2	C5	Chimp
TCONS_00032647	ENSPTRT00000016506.4	0.830084	5.88575e-12	C2	C4	Chimp
TCONS_00032647	ENSPTRT00000016919.2	0.823232	1.23514e-11	C2	C5	Chimp
TCONS_00032647	ENSPTRT00000018048.4	0.806003	6.9792e-11	C2	C4	Chimp
TCONS_00032647	ENSPTRT00000018207.4	0.810841	4.3685e-11	C2	C5	Chimp
TCONS_00032647	ENSPTRT00000018379.3	0.821701	1.45136e-11	C2	C4	Chimp
TCONS_00032647	ENSPTRT00000018481.4	0.83553	3.18815e-12	C2	C4	Chimp
TCONS_00032647	ENSPTRT00000018549.5	0.822852	1.28581e-11	C2	C4	Chimp
TCONS_00032647	ENSPTRT00000018550.5	0.821017	1.55913e-11	C2	C4	Chimp
TCONS_00032647	ENSPTRT00000019452.4	0.852831	3.88316e-13	C2	C4	Chimp
TCONS_00032647	ENSPTRT00000019648.5	0.857661	2.05579e-13	C2	C5	Chimp
TCONS_00032647	ENSPTRT00000021854.3	0.832403	4.54558e-12	C2	C4	Chimp
TCONS_00032647	ENSPTRT00000022368.3	0.840376	1.81315e-12	C2	C4	Chimp
TCONS_00032647	ENSPTRT00000022618.3	0.835027	3.37723e-12	C2	C4	Chimp
TCONS_00032647	ENSPTRT00000023944.2	0.86283	1.01372e-13	C2	C4	Chimp
TCONS_00032647	ENSPTRT00000024205.5	0.810488	4.52238e-11	C2	C4	Chimp
TCONS_00032647	ENSPTRT00000024556.2	0.802923	9.34091e-11	C2	C4	Chimp
TCONS_00032647	ENSPTRT00000024712.5	0.802939	9.32659e-11	C2	C4	Chimp
TCONS_00032647	ENSPTRT00000024860.3	0.825692	9.50045e-12	C2	C4	Chimp
TCONS_00032647	ENSPTRT00000024886.4	0.872825	2.37288e-14	C2	C4	Chimp
TCONS_00032647	ENSPTRT00000025313.6	0.825406	9.79731e-12	C2	C5	Chimp
TCONS_00032647	ENSPTRT00000025334.3	0.83284	4.32784e-12	C2	C4	Chimp
TCONS_00032647	ENSPTRT00000025852.3	0.872363	2.54454e-14	C2	C4	Chimp
TCONS_00032647	ENSPTRT00000025898.2	0.886551	2.61281e-15	C2	C4	Chimp
TCONS_00032647	ENSPTRT00000026214.3	0.818294	2.06689e-11	C2	C4	Chimp
TCONS_00032647	ENSPTRT00000026763.1	0.854092	3.29639e-13	C2	C4	Chimp
TCONS_00032647	ENSPTRT00000026764.3	0.885902	2.91827e-15	C2	C4	Chimp
TCONS_00032647	ENSPTRT00000027123.4	0.825797	9.39425e-12	C2	C4	Chimp
TCONS_00032647	ENSPTRT00000028562.5	0.860306	1.43686e-13	C2	C5	Chimp
TCONS_00032647	ENSPTRT00000029091.4	0.851778	4.44718e-13	C2	C4	Chimp
TCONS_00032647	ENSPTRT00000029592.4	0.840793	1.72565e-12	C2	C4	Chimp
TCONS_00032647	ENSPTRT00000029748.2	0.830844	5.40976e-12	C2	C5	Chimp
TCONS_00032647	ENSPTRT00000030844.2	0.823311	1.22482e-11	C2	C4	Chimp
TCONS_00032647	ENSPTRT00000031097.3	0.832469	4.51177e-12	C2	C4	Chimp
TCONS_00032647	ENSPTRT00000031102.5	0.857305	2.156e-13	C2	C4	Chimp
TCONS_00032647	ENSPTRT00000031186.3	0.806638	6.56797e-11	C2	C5	Chimp
TCONS_00032647	ENSPTRT00000031809.3	0.879483	8.415e-15	C2	C4	Chimp
TCONS_00032647	ENSPTRT00000031949.4	0.837306	2.59795e-12	C2	C4	Chimp
TCONS_00032647	ENSPTRT00000034137.3	0.888098	2.00185e-15	C2	C5	Chimp
TCONS_00032647	ENSPTRT00000034178.1	0.833462	4.03437e-12	C2	C4	Chimp
TCONS_00032647	ENSPTRT00000034303.4	0.877319	1.18633e-14	C2	C3	Chimp
TCONS_00032647	ENSPTRT00000034857.4	0.834455	3.60466e-12	C2	C4	Chimp
TCONS_00032647	ENSPTRT00000035939.3	0.80698	6.35554e-11	C2	C3	Chimp
TCONS_00032647	ENSPTRT00000036088.5	0.842372	1.42912e-12	C2	C4	Chimp
TCONS_00032647	ENSPTRT00000036959.5	0.800167	1.20723e-10	C2	C4	Chimp
TCONS_00032647	ENSPTRT00000037736.3	0.875622	1.5462e-14	C2	C3	Chimp
TCONS_00032647	ENSPTRT00000037770.4	0.85765	2.05889e-13	C2	C4	Chimp
TCONS_00032647	ENSPTRT00000037940.3	0.808703	5.38239e-11	C2	C4	Chimp
TCONS_00032647	ENSPTRT00000038624.4	0.834203	3.7095e-12	C2	C4	Chimp
TCONS_00032647	ENSPTRT00000038768.3	0.814545	3.02431e-11	C2	C3	Chimp
TCONS_00032647	ENSPTRT00000039154.3	0.824527	1.0763e-11	C2	C4	Chimp
TCONS_00032647	ENSPTRT00000040193.5	0.806068	6.93577e-11	C2	C4	Chimp
TCONS_00032647	ENSPTRT00000040212.2	0.842135	1.47041e-12	C2	C4	Chimp
TCONS_00032647	ENSPTRT00000041364.3	0.873825	2.03835e-14	C2	C4	Chimp
TCONS_00032647	ENSPTRT00000044796.4	0.833123	4.19155e-12	C2	C4	Chimp
TCONS_00032647	ENSPTRT00000045284.4	0.813319	3.4188e-11	C2	C4	Chimp
TCONS_00032647	ENSPTRT00000045320.4	0.816278	2.53922e-11	C2	C4	Chimp
TCONS_00032647	ENSPTRT00000046560.3	0.884153	3.91837e-15	C2	C4	Chimp
TCONS_00032647	ENSPTRT00000047203.3	0.800372	1.18462e-10	C2	C4	Chimp
TCONS_00032647	ENSPTRT00000047625.5	0.818216	2.08344e-11	C2	C4	Chimp
TCONS_00032647	ENSPTRT00000048258.3	0.801012	1.11637e-10	C2	C6	Chimp
TCONS_00032647	ENSPTRT00000048448.4	0.857065	2.2264e-13	C2	C4	Chimp
TCONS_00032647	ENSPTRT00000048607.3	0.800848	1.13356e-10	C2	C4	Chimp
TCONS_00032647	ENSPTRT00000048704.3	0.819955	1.74134e-11	C2	C4	Chimp
TCONS_00032647	ENSPTRT00000049542.3	0.815246	2.81831e-11	C2	C3	Chimp
TCONS_00032647	ENSPTRT00000050872.3	0.807691	5.93539e-11	C2	C4	Chimp
TCONS_00032647	ENSPTRT00000055896.3	0.83639	2.88814e-12	C2	C4	Chimp
TCONS_00032647	ENSPTRT00000057318.3	0.834127	3.74149e-12	C2	C4	Chimp
TCONS_00032647	ENSPTRT00000058660.2	0.828844	6.747e-12	C2	C4	Chimp
TCONS_00032647	ENSPTRT00000059105.3	0.849036	6.301e-13	C2	C4	Chimp
TCONS_00032647	ENSPTRT00000059240.2	0.811895	3.93763e-11	C2	C4	Chimp
TCONS_00032647	ENSPTRT00000059706.3	0.813897	3.22729e-11	C2	C3	Chimp
TCONS_00032647	ENSPTRT00000060590.2	0.837086	2.6652e-12	C2	C4	Chimp
TCONS_00032647	ENSPTRT00000062578.2	0.86874	4.35765e-14	C2	C4	Chimp
TCONS_00032647	ENSPTRT00000065128.2	0.801681	1.04905e-10	C2	C6	Chimp
TCONS_00032647	ENSPTRT00000065976.2	0.804019	8.42567e-11	C2	C6	Chimp
TCONS_00032647	ENSPTRT00000067066.2	0.842704	1.37321e-12	C2	C3	Chimp
TCONS_00032647	ENSPTRT00000073211.1	0.876603	1.32738e-14	C2	C5	Chimp
TCONS_00032647	ENSPTRT00000074633.1	0.806113	6.90629e-11	C2	C4	Chimp
TCONS_00032647	ENSPTRT00000075633.1	0.87343	2.16482e-14	C2	C4	Chimp
TCONS_00032647	ENSPTRT00000075828.1	0.827166	8.10255e-12	C2	C4	Chimp
TCONS_00033092	ENSPTRT00000029313.3	0.823072	1.25623e-11	C2	C3	Chimp
TCONS_00038338	ENSPTRT00000033664.4	0.803286	9.02783e-11	C2	C1	Chimp
TCONS_00038488	ENSPTRT00000001889.3	0.806498	6.65659e-11	C2	C3	Chimp
TCONS_00038488	ENSPTRT00000004652.6	0.821929	1.41708e-11	C2	C3	Chimp
TCONS_00038488	ENSPTRT00000022117.3	0.812504	3.70751e-11	C2	C3	Chimp
TCONS_00038488	ENSPTRT00000026772.4	0.819985	1.73585e-11	C2	C3	Chimp
TCONS_00038488	ENSPTRT00000028481.4	0.801486	1.06831e-10	C2	C3	Chimp
TCONS_00038488	ENSPTRT00000029012.4	0.831027	5.30081e-12	C2	C3	Chimp
TCONS_00038488	ENSPTRT00000034428.2	0.808811	5.32629e-11	C2	C3	Chimp
TCONS_00038488	ENSPTRT00000034764.3	0.814319	3.09352e-11	C2	C3	Chimp
TCONS_00038488	ENSPTRT00000047477.3	0.85909	1.69564e-13	C2	C3	Chimp
TCONS_00038488	ENSPTRT00000073330.1	0.812231	3.80913e-11	C2	C3	Chimp
TCONS_00041750	ENSPTRT00000003356.5	0.801756	1.04177e-10	C2	C3	Chimp
TCONS_00041750	ENSPTRT00000004652.6	0.826318	8.88115e-12	C2	C3	Chimp
TCONS_00041750	ENSPTRT00000022117.3	0.810874	4.35466e-11	C2	C3	Chimp
TCONS_00041750	ENSPTRT00000026772.4	0.835924	3.04738e-12	C2	C3	Chimp
TCONS_00041750	ENSPTRT00000029012.4	0.837461	2.55185e-12	C2	C3	Chimp
TCONS_00041750	ENSPTRT00000045069.2	0.80063	1.15667e-10	C2	C3	Chimp
TCONS_00041750	ENSPTRT00000047154.1	0.835109	3.34576e-12	C2	C3	Chimp
TCONS_00041750	ENSPTRT00000047477.3	0.875901	1.48086e-14	C2	C3	Chimp
TCONS_00041750	ENSPTRT00000073330.1	0.861068	1.29418e-13	C2	C3	Chimp
TCONS_00044370	ENSPTRT00000007792.4	0.800166	1.20733e-10	C2	C4	Chimp
TCONS_00044370	ENSPTRT00000011931.4	0.808715	5.37609e-11	C2	C4	Chimp
TCONS_00044370	ENSPTRT00000016988.4	0.832585	4.45361e-12	C2	C4	Chimp
TCONS_00044370	ENSPTRT00000021683.2	0.817397	2.26577e-11	C2	C4	Chimp
TCONS_00044370	ENSPTRT00000028322.5	0.851347	4.69982e-13	C2	C4	Chimp
TCONS_00044370	ENSPTRT00000028809.4	0.820113	1.71301e-11	C2	C4	Chimp
TCONS_00044370	ENSPTRT00000029912.5	0.80412	8.34543e-11	C2	C4	Chimp
TCONS_00044370	ENSPTRT00000030617.4	0.813719	3.28502e-11	C2	C4	Chimp
TCONS_00044370	ENSPTRT00000033810.4	0.812535	3.69618e-11	C2	C4	Chimp
TCONS_00044370	ENSPTRT00000034990.1	0.805523	7.30596e-11	C2	C4	Chimp
TCONS_00044370	ENSPTRT00000035053.3	0.804709	7.89298e-11	C2	C4	Chimp
TCONS_00044370	ENSPTRT00000038553.3	0.801537	1.06327e-10	C2	C4	Chimp
TCONS_00044370	ENSPTRT00000039517.4	0.8019	1.02789e-10	C2	C4	Chimp
TCONS_00044370	ENSPTRT00000044388.3	0.804907	7.74667e-11	C2	C4	Chimp
TCONS_00044370	ENSPTRT00000065065.1	0.808273	5.61087e-11	C2	C4	Chimp
TCONS_00044550	ENSPTRT00000003665.4	0.811912	3.9312e-11	C2	C4	Chimp
TCONS_00044550	ENSPTRT00000006353.2	0.800256	1.19734e-10	C2	C4	Chimp
TCONS_00044550	ENSPTRT00000011790.4	0.801561	1.06085e-10	C2	C4	Chimp
TCONS_00044550	ENSPTRT00000012659.5	0.801725	1.04477e-10	C2	C4	Chimp
TCONS_00044550	ENSPTRT00000014449.3	0.801395	1.07735e-10	C2	C4	Chimp
TCONS_00044550	ENSPTRT00000018048.4	0.822716	1.30438e-11	C2	C4	Chimp
TCONS_00044550	ENSPTRT00000018481.4	0.833516	4.00986e-12	C2	C4	Chimp
TCONS_00044550	ENSPTRT00000024063.5	0.811673	4.02493e-11	C2	C4	Chimp
TCONS_00044550	ENSPTRT00000031097.3	0.805876	7.06416e-11	C2	C4	Chimp
TCONS_00044550	ENSPTRT00000031784.4	0.804911	7.74381e-11	C2	C4	Chimp
TCONS_00044550	ENSPTRT00000033813.4	0.80768	5.94202e-11	C2	C4	Chimp
TCONS_00044550	ENSPTRT00000034072.5	0.805932	7.02675e-11	C2	C4	Chimp
TCONS_00044550	ENSPTRT00000035268.3	0.812029	3.88583e-11	C2	C4	Chimp
TCONS_00044550	ENSPTRT00000037617.4	0.813284	3.43074e-11	C2	C4	Chimp
TCONS_00044550	ENSPTRT00000038921.5	0.81602	2.60645e-11	C2	C4	Chimp
TCONS_00044550	ENSPTRT00000039194.3	0.82073	1.60654e-11	C2	C4	Chimp
TCONS_00044550	ENSPTRT00000041309.4	0.803967	8.46664e-11	C2	C4	Chimp
TCONS_00044550	ENSPTRT00000043732.3	0.808672	5.39843e-11	C2	C4	Chimp
TCONS_00044550	ENSPTRT00000044258.3	0.832353	4.57126e-12	C2	C4	Chimp
TCONS_00044550	ENSPTRT00000044290.4	0.803922	8.50308e-11	C2	C4	Chimp
TCONS_00044550	ENSPTRT00000060282.1	0.825475	9.72463e-12	C2	C4	Chimp
TCONS_00044554	ENSPTRT00000018481.4	0.807501	6.04516e-11	C2	C4	Chimp
TCONS_00044554	ENSPTRT00000035823.3	0.800826	1.13581e-10	C2	C4	Chimp
TCONS_00044554	ENSPTRT00000043732.3	0.827553	7.76895e-12	C2	C4	Chimp
TCONS_00048166	ENSPTRT00000037523.4	0.838758	2.19359e-12	C2	C3	Chimp
TCONS_00049987	ENSPTRT00000002484.3	0.808095	5.70876e-11	C2	C4	Chimp
TCONS_00049987	ENSPTRT00000005803.2	0.81587	2.64634e-11	C2	C4	Chimp
TCONS_00049987	ENSPTRT00000005999.4	0.807913	5.80983e-11	C2	C6	Chimp
TCONS_00049987	ENSPTRT00000007006.4	0.834627	3.53493e-12	C2	C5	Chimp
TCONS_00049987	ENSPTRT00000007124.4	0.820264	1.68635e-11	C2	C6	Chimp
TCONS_00049987	ENSPTRT00000007373.3	0.810162	4.66907e-11	C2	C6	Chimp
TCONS_00049987	ENSPTRT00000007505.4	0.822666	1.31131e-11	C2	C6	Chimp
TCONS_00049987	ENSPTRT00000009225.2	0.834099	3.75371e-12	C2	C6	Chimp
TCONS_00049987	ENSPTRT00000009312.4	0.821344	1.50676e-11	C2	C6	Chimp
TCONS_00049987	ENSPTRT00000012257.3	0.832228	4.63568e-12	C2	C6	Chimp
TCONS_00049987	ENSPTRT00000013738.4	0.865636	6.82315e-14	C2	C4	Chimp
TCONS_00049987	ENSPTRT00000014719.4	0.808778	5.34326e-11	C2	C4	Chimp
TCONS_00049987	ENSPTRT00000016548.3	0.846177	8.99643e-13	C2	C5	Chimp
TCONS_00049987	ENSPTRT00000016761.3	0.822215	1.37517e-11	C2	C3	Chimp
TCONS_00049987	ENSPTRT00000017203.1	0.812748	3.61887e-11	C2	C6	Chimp
TCONS_00049987	ENSPTRT00000019483.4	0.823615	1.18609e-11	C2	C6	Chimp
TCONS_00049987	ENSPTRT00000019510.4	0.821625	1.46299e-11	C2	C6	Chimp
TCONS_00049987	ENSPTRT00000019757.3	0.804202	8.28122e-11	C2	C6	Chimp
TCONS_00049987	ENSPTRT00000021443.3	0.834913	3.42138e-12	C2	C6	Chimp
TCONS_00049987	ENSPTRT00000022964.3	0.832252	4.62339e-12	C2	C6	Chimp
TCONS_00049987	ENSPTRT00000024303.1	0.804577	7.99288e-11	C2	C4	Chimp
TCONS_00049987	ENSPTRT00000025509.5	0.804327	8.18352e-11	C2	C6	Chimp
TCONS_00049987	ENSPTRT00000027623.4	0.812987	3.53372e-11	C2	C8	Chimp
TCONS_00049987	ENSPTRT00000027749.3	0.825511	9.68753e-12	C2	C5	Chimp
TCONS_00049987	ENSPTRT00000027974.4	0.823252	1.23255e-11	C2	C4	Chimp
TCONS_00049987	ENSPTRT00000030876.4	0.805471	7.34211e-11	C2	C6	Chimp
TCONS_00049987	ENSPTRT00000031076.4	0.831426	5.07058e-12	C2	C6	Chimp
TCONS_00049987	ENSPTRT00000031080.4	0.800611	1.15871e-10	C2	C6	Chimp
TCONS_00049987	ENSPTRT00000034381.4	0.811113	4.25331e-11	C2	C6	Chimp
TCONS_00049987	ENSPTRT00000036160.2	0.815273	2.81079e-11	C2	C4	Chimp
TCONS_00049987	ENSPTRT00000055967.2	0.803819	8.5857e-11	C2	C4	Chimp
TCONS_00049987	ENSPTRT00000058122.3	0.812395	3.74764e-11	C2	C6	Chimp
TCONS_00049987	ENSPTRT00000059874.2	0.835398	3.23686e-12	C2	C4	Chimp
TCONS_00049987	ENSPTRT00000067236.1	0.812673	3.64587e-11	C2	C4	Chimp
TCONS_00049987	ENSPTRT00000072443.1	0.814365	3.0793e-11	C2	C4	Chimp
TCONS_00049987	ENSPTRT00000075131.1	0.841301	1.62435e-12	C2	C4	Chimp
TCONS_00049987	ENSPTRT00000075635.1	0.872484	2.49844e-14	C2	C6	Chimp
TCONS_00049987	ENSPTRT00000076380.1	0.801625	1.05459e-10	C2	C5	Chimp
TCONS_00049987	ENSPTRT00000076386.1	0.805939	7.02184e-11	C2	C5	Chimp
TCONS_00049987	ENSPTRT00000076388.1	0.909556	3.13967e-17	C2	C6	Chimp
TCONS_00049987	ENSPTRT00000076402.1	0.934001	6.22327e-20	C2	C6	Chimp
TCONS_00049987	ENSPTRT00000076404.1	0.885221	3.27478e-15	C2	C5	Chimp
TCONS_00049987	ENSPTRT00000076406.1	0.889975	1.4415e-15	C2	C6	Chimp
TCONS_00049987	ENSPTRT00000076407.1	0.867391	5.30289e-14	C2	C5	Chimp
TCONS_00049987	ENSPTRT00000076409.1	0.972895	1.07516e-27	C2	C6	Chimp
TCONS_00050248	ENSPTRT00000000357.3	0.855214	2.84563e-13	C2	C3	Chimp
TCONS_00050248	ENSPTRT00000017513.6	0.809898	4.79135e-11	C2	C3	Chimp

## Sheet: C3 corr--> PCG clusters
lncRNA	Genes	Correlation	P-value	lncRNA cluster	PCG_cluster	Species
Co-expression not observed						Human
TCONS_00001111	ENSPTRT00000020687.5	0.805043	7.64697e-11	C3	C6	Chimp
TCONS_00001111	ENSPTRT00000025067.4	0.815195	2.83303e-11	C3	C6	Chimp
TCONS_00001111	ENSPTRT00000032365.4	0.820826	1.59042e-11	C3	C6	Chimp
TCONS_00013330	ENSPTRT00000002009.4	0.808674	5.39751e-11	C3	C5	Chimp
TCONS_00013330	ENSPTRT00000010028.4	0.809748	4.86193e-11	C3	C6	Chimp
TCONS_00013330	ENSPTRT00000012113.3	0.822367	1.35329e-11	C3	C3	Chimp
TCONS_00013330	ENSPTRT00000030337.5	0.809071	5.1931e-11	C3	C4	Chimp
TCONS_00013330	ENSPTRT00000048258.3	0.816534	2.47383e-11	C3	C6	Chimp
TCONS_00013330	ENSPTRT00000049542.3	0.806498	6.65623e-11	C3	C3	Chimp
TCONS_00013330	ENSPTRT00000067066.2	0.820111	1.7134e-11	C3	C3	Chimp
TCONS_00015382	ENSPTRT00000000745.3	0.823293	1.22722e-11	C3	C2	Chimp
TCONS_00015382	ENSPTRT00000001409.4	0.912131	1.78053e-17	C3	C2	Chimp
TCONS_00015382	ENSPTRT00000001493.5	0.801161	1.10108e-10	C3	C2	Chimp
TCONS_00015382	ENSPTRT00000001509.2	0.845277	1.00478e-12	C3	C2	Chimp
TCONS_00015382	ENSPTRT00000001618.2	0.822152	1.38433e-11	C3	C1	Chimp
TCONS_00015382	ENSPTRT00000001713.3	0.903111	1.20931e-16	C3	C2	Chimp
TCONS_00015382	ENSPTRT00000001807.2	0.817278	2.29355e-11	C3	C2	Chimp
TCONS_00015382	ENSPTRT00000001852.4	0.813037	3.51607e-11	C3	C2	Chimp
TCONS_00015382	ENSPTRT00000002106.3	0.828844	6.74699e-12	C3	C1	Chimp
TCONS_00015382	ENSPTRT00000002121.2	0.837256	2.61323e-12	C3	C1	Chimp
TCONS_00015382	ENSPTRT00000003008.5	0.806408	6.71417e-11	C3	C2	Chimp
TCONS_00015382	ENSPTRT00000003218.2	0.864905	7.57139e-14	C3	C2	Chimp
TCONS_00015382	ENSPTRT00000003256.5	0.926916	4.70142e-19	C3	C2	Chimp
TCONS_00015382	ENSPTRT00000003307.4	0.904857	8.47322e-17	C3	C2	Chimp
TCONS_00015382	ENSPTRT00000003634.5	0.813333	3.41409e-11	C3	C1	Chimp
TCONS_00015382	ENSPTRT00000003674.4	0.849929	5.62955e-13	C3	C1	Chimp
TCONS_00015382	ENSPTRT00000003822.4	0.896648	4.26685e-16	C3	C2	Chimp
TCONS_00015382	ENSPTRT00000004345.3	0.834041	3.77847e-12	C3	C1	Chimp
TCONS_00015382	ENSPTRT00000004367.4	0.809709	4.88042e-11	C3	C2	Chimp
TCONS_00015382	ENSPTRT00000004533.3	0.822105	1.39111e-11	C3	C1	Chimp
TCONS_00015382	ENSPTRT00000004707.3	0.846322	8.83648e-13	C3	C2	Chimp
TCONS_00015382	ENSPTRT00000005175.5	0.805793	7.12005e-11	C3	C2	Chimp
TCONS_00015382	ENSPTRT00000005190.4	0.907619	4.75756e-17	C3	C2	Chimp
TCONS_00015382	ENSPTRT00000005608.4	0.85736	2.14041e-13	C3	C2	Chimp
TCONS_00015382	ENSPTRT00000006335.3	0.92551	6.8552e-19	C3	C1	Chimp
TCONS_00015382	ENSPTRT00000006525.4	0.829401	6.34648e-12	C3	C1	Chimp
TCONS_00015382	ENSPTRT00000007902.2	0.889761	1.49701e-15	C3	C2	Chimp
TCONS_00015382	ENSPTRT00000008159.4	0.803889	8.52932e-11	C3	C2	Chimp
TCONS_00015382	ENSPTRT00000008162.4	0.807781	5.884e-11	C3	C1	Chimp
TCONS_00015382	ENSPTRT00000008713.4	0.811625	4.04423e-11	C3	C2	Chimp
TCONS_00015382	ENSPTRT00000008806.4	0.846383	8.77004e-13	C3	C1	Chimp
TCONS_00015382	ENSPTRT00000008819.3	0.898996	2.72569e-16	C3	C2	Chimp
TCONS_00015382	ENSPTRT00000008930.2	0.81705	2.34741e-11	C3	C1	Chimp
TCONS_00015382	ENSPTRT00000009515.5	0.828771	6.80071e-12	C3	C2	Chimp
TCONS_00015382	ENSPTRT00000009533.4	0.842427	1.41965e-12	C3	C1	Chimp
TCONS_00015382	ENSPTRT00000009535.5	0.800444	1.17669e-10	C3	C2	Chimp
TCONS_00015382	ENSPTRT00000009634.4	0.885318	3.22187e-15	C3	C1	Chimp
TCONS_00015382	ENSPTRT00000009691.4	0.87104	3.10278e-14	C3	C2	Chimp
TCONS_00015382	ENSPTRT00000009883.2	0.865542	6.91571e-14	C3	C2	Chimp
TCONS_00015382	ENSPTRT00000010239.2	0.816311	2.53065e-11	C3	C1	Chimp
TCONS_00015382	ENSPTRT00000010536.5	0.863329	9.4539e-14	C3	C2	Chimp
TCONS_00015382	ENSPTRT00000010539.2	0.875827	1.49795e-14	C3	C2	Chimp
TCONS_00015382	ENSPTRT00000010618.5	0.850463	5.26074e-13	C3	C2	Chimp
TCONS_00015382	ENSPTRT00000010840.3	0.851022	4.89908e-13	C3	C2	Chimp
TCONS_00015382	ENSPTRT00000010922.5	0.824836	1.04134e-11	C3	C1	Chimp
TCONS_00015382	ENSPTRT00000011525.3	0.950533	1.9748e-22	C3	C2	Chimp
TCONS_00015382	ENSPTRT00000011529.4	0.875299	1.62546e-14	C3	C2	Chimp
TCONS_00015382	ENSPTRT00000011544.3	0.859334	1.64039e-13	C3	C2	Chimp
TCONS_00015382	ENSPTRT00000011611.4	0.824505	1.07883e-11	C3	C1	Chimp
TCONS_00015382	ENSPTRT00000011623.4	0.849436	5.99122e-13	C3	C1	Chimp
TCONS_00015382	ENSPTRT00000011693.3	0.867777	5.01444e-14	C3	C2	Chimp
TCONS_00015382	ENSPTRT00000011735.4	0.80016	1.20801e-10	C3	C1	Chimp
TCONS_00015382	ENSPTRT00000011763.2	0.80648	6.66789e-11	C3	C2	Chimp
TCONS_00015382	ENSPTRT00000012271.5	0.801354	1.08154e-10	C3	C2	Chimp
TCONS_00015382	ENSPTRT00000012902.5	0.800095	1.21527e-10	C3	C2	Chimp
TCONS_00015382	ENSPTRT00000013057.5	0.898894	2.77967e-16	C3	C2	Chimp
TCONS_00015382	ENSPTRT00000013065.3	0.803309	9.00795e-11	C3	C1	Chimp
TCONS_00015382	ENSPTRT00000013167.4	0.817771	2.18079e-11	C3	C1	Chimp
TCONS_00015382	ENSPTRT00000013282.3	0.803227	9.07812e-11	C3	C2	Chimp
TCONS_00015382	ENSPTRT00000013352.3	0.857599	2.07305e-13	C3	C1	Chimp
TCONS_00015382	ENSPTRT00000013397.3	0.855166	2.86357e-13	C3	C2	Chimp
TCONS_00015382	ENSPTRT00000013511.3	0.823723	1.17248e-11	C3	C2	Chimp
TCONS_00015382	ENSPTRT00000013816.4	0.91994	2.84964e-18	C3	C2	Chimp
TCONS_00015382	ENSPTRT00000015773.3	0.840647	1.75567e-12	C3	C2	Chimp
TCONS_00015382	ENSPTRT00000016172.4	0.827903	7.47843e-12	C3	C2	Chimp
TCONS_00015382	ENSPTRT00000017129.4	0.836217	2.94624e-12	C3	C2	Chimp
TCONS_00015382	ENSPTRT00000018119.4	0.845818	9.40319e-13	C3	C2	Chimp
TCONS_00015382	ENSPTRT00000018266.4	0.87647	1.35529e-14	C3	C2	Chimp
TCONS_00015382	ENSPTRT00000018329.4	0.845321	9.99396e-13	C3	C1	Chimp
TCONS_00015382	ENSPTRT00000018330.3	0.821989	1.40812e-11	C3	C1	Chimp
TCONS_00015382	ENSPTRT00000018346.4	0.846918	8.20927e-13	C3	C1	Chimp
TCONS_00015382	ENSPTRT00000018427.3	0.849663	5.8223e-13	C3	C2	Chimp
TCONS_00015382	ENSPTRT00000018431.4	0.87972	8.10049e-15	C3	C2	Chimp
TCONS_00015382	ENSPTRT00000018516.4	0.809118	5.16964e-11	C3	C1	Chimp
TCONS_00015382	ENSPTRT00000018526.2	0.855652	2.6859e-13	C3	C2	Chimp
TCONS_00015382	ENSPTRT00000020220.4	0.832825	4.33517e-12	C3	C2	Chimp
TCONS_00015382	ENSPTRT00000021702.5	0.803102	9.1856e-11	C3	C2	Chimp
TCONS_00015382	ENSPTRT00000021826.4	0.908063	4.32911e-17	C3	C2	Chimp
TCONS_00015382	ENSPTRT00000022047.5	0.865317	7.14025e-14	C3	C1	Chimp
TCONS_00015382	ENSPTRT00000022106.4	0.84235	1.4329e-12	C3	C2	Chimp
TCONS_00015382	ENSPTRT00000022112.3	0.85533	2.80221e-13	C3	C2	Chimp
TCONS_00015382	ENSPTRT00000022113.5	0.852552	4.02579e-13	C3	C2	Chimp
TCONS_00015382	ENSPTRT00000022151.5	0.836233	2.94092e-12	C3	C1	Chimp
TCONS_00015382	ENSPTRT00000022308.5	0.812593	3.6747e-11	C3	C1	Chimp
TCONS_00015382	ENSPTRT00000023213.4	0.857846	2.00536e-13	C3	C1	Chimp
TCONS_00015382	ENSPTRT00000023415.5	0.803584	8.77833e-11	C3	C2	Chimp
TCONS_00015382	ENSPTRT00000023563.5	0.828392	7.08957e-12	C3	C2	Chimp
TCONS_00015382	ENSPTRT00000023624.3	0.813845	3.24387e-11	C3	C2	Chimp
TCONS_00015382	ENSPTRT00000023658.3	0.812784	3.60565e-11	C3	C1	Chimp
TCONS_00015382	ENSPTRT00000023670.4	0.88632	2.71802e-15	C3	C2	Chimp
TCONS_00015382	ENSPTRT00000024062.4	0.893753	7.30813e-16	C3	C2	Chimp
TCONS_00015382	ENSPTRT00000024115.3	0.87241	2.5266e-14	C3	C2	Chimp
TCONS_00015382	ENSPTRT00000025359.4	0.814437	3.05739e-11	C3	C2	Chimp
TCONS_00015382	ENSPTRT00000025745.5	0.838876	2.16356e-12	C3	C1	Chimp
TCONS_00015382	ENSPTRT00000025902.2	0.824344	1.09755e-11	C3	C1	Chimp
TCONS_00015382	ENSPTRT00000025924.4	0.861703	1.18553e-13	C3	C2	Chimp
TCONS_00015382	ENSPTRT00000027224.1	0.913386	1.34217e-17	C3	C2	Chimp
TCONS_00015382	ENSPTRT00000027230.5	0.800451	1.17602e-10	C3	C2	Chimp
TCONS_00015382	ENSPTRT00000027488.3	0.915074	9.11352e-18	C3	C1	Chimp
TCONS_00015382	ENSPTRT00000027533.3	0.803775	8.62147e-11	C3	C2	Chimp
TCONS_00015382	ENSPTRT00000027683.4	0.844058	1.16592e-12	C3	C1	Chimp
TCONS_00015382	ENSPTRT00000028340.3	0.810488	4.52273e-11	C3	C1	Chimp
TCONS_00015382	ENSPTRT00000028527.5	0.858246	1.90042e-13	C3	C2	Chimp
TCONS_00015382	ENSPTRT00000028846.2	0.813149	3.47712e-11	C3	C2	Chimp
TCONS_00015382	ENSPTRT00000028985.5	0.891076	1.18576e-15	C3	C2	Chimp
TCONS_00015382	ENSPTRT00000029008.3	0.819332	1.85738e-11	C3	C2	Chimp
TCONS_00015382	ENSPTRT00000029079.3	0.821475	1.48616e-11	C3	C8	Chimp
TCONS_00015382	ENSPTRT00000029116.3	0.810117	4.68986e-11	C3	C2	Chimp
TCONS_00015382	ENSPTRT00000029120.4	0.817268	2.29588e-11	C3	C1	Chimp
TCONS_00015382	ENSPTRT00000029344.2	0.825707	9.48529e-12	C3	C1	Chimp
TCONS_00015382	ENSPTRT00000029363.4	0.841087	1.66643e-12	C3	C2	Chimp
TCONS_00015382	ENSPTRT00000029839.5	0.908143	4.25592e-17	C3	C2	Chimp
TCONS_00015382	ENSPTRT00000030554.2	0.83504	3.37207e-12	C3	C2	Chimp
TCONS_00015382	ENSPTRT00000030602.5	0.836099	2.98675e-12	C3	C1	Chimp
TCONS_00015382	ENSPTRT00000030861.3	0.844238	1.14066e-12	C3	C2	Chimp
TCONS_00015382	ENSPTRT00000030867.5	0.830393	5.68786e-12	C3	C1	Chimp
TCONS_00015382	ENSPTRT00000031092.3	0.815726	2.6851e-11	C3	C1	Chimp
TCONS_00015382	ENSPTRT00000031128.4	0.85709	2.21903e-13	C3	C2	Chimp
TCONS_00015382	ENSPTRT00000031223.2	0.843042	1.31841e-12	C3	C1	Chimp
TCONS_00015382	ENSPTRT00000031232.6	0.806973	6.36005e-11	C3	C1	Chimp
TCONS_00015382	ENSPTRT00000031336.3	0.806155	6.87835e-11	C3	C2	Chimp
TCONS_00015382	ENSPTRT00000031384.5	0.81372	3.28488e-11	C3	C2	Chimp
TCONS_00015382	ENSPTRT00000031512.5	0.87171	2.80699e-14	C3	C2	Chimp
TCONS_00015382	ENSPTRT00000031616.4	0.8611	1.28836e-13	C3	C2	Chimp
TCONS_00015382	ENSPTRT00000031639.5	0.829027	6.61287e-12	C3	C2	Chimp
TCONS_00015382	ENSPTRT00000032183.3	0.863076	9.79479e-14	C3	C2	Chimp
TCONS_00015382	ENSPTRT00000032192.3	0.831853	4.8347e-12	C3	C1	Chimp
TCONS_00015382	ENSPTRT00000032348.4	0.88295	4.78574e-15	C3	C2	Chimp
TCONS_00015382	ENSPTRT00000032353.5	0.838112	2.36552e-12	C3	C2	Chimp
TCONS_00015382	ENSPTRT00000033004.4	0.88445	3.72841e-15	C3	C1	Chimp
TCONS_00015382	ENSPTRT00000033977.3	0.91364	1.26676e-17	C3	C2	Chimp
TCONS_00015382	ENSPTRT00000034085.4	0.859306	1.64647e-13	C3	C1	Chimp
TCONS_00015382	ENSPTRT00000034244.5	0.850314	5.36154e-13	C3	C1	Chimp
TCONS_00015382	ENSPTRT00000034494.6	0.821866	1.42653e-11	C3	C1	Chimp
TCONS_00015382	ENSPTRT00000034504.5	0.914646	1.00602e-17	C3	C2	Chimp
TCONS_00015382	ENSPTRT00000034887.5	0.80435	8.1662e-11	C3	C1	Chimp
TCONS_00015382	ENSPTRT00000035098.4	0.817392	2.26696e-11	C3	C1	Chimp
TCONS_00015382	ENSPTRT00000035863.4	0.806756	6.49388e-11	C3	C2	Chimp
TCONS_00015382	ENSPTRT00000035873.4	0.806871	6.42288e-11	C3	C2	Chimp
TCONS_00015382	ENSPTRT00000035925.4	0.862227	1.10251e-13	C3	C1	Chimp
TCONS_00015382	ENSPTRT00000036477.5	0.805202	7.53258e-11	C3	C1	Chimp
TCONS_00015382	ENSPTRT00000037079.3	0.940965	6.76354e-21	C3	C2	Chimp
TCONS_00015382	ENSPTRT00000037362.4	0.909433	3.22435e-17	C3	C2	Chimp
TCONS_00015382	ENSPTRT00000037491.3	0.801994	1.01896e-10	C3	C2	Chimp
TCONS_00015382	ENSPTRT00000037688.5	0.84049	1.78881e-12	C3	C2	Chimp
TCONS_00015382	ENSPTRT00000037697.3	0.889168	1.66126e-15	C3	C2	Chimp
TCONS_00015382	ENSPTRT00000037875.5	0.89542	5.37096e-16	C3	C2	Chimp
TCONS_00015382	ENSPTRT00000038070.3	0.806216	6.83876e-11	C3	C2	Chimp
TCONS_00015382	ENSPTRT00000038121.3	0.800791	1.13956e-10	C3	C2	Chimp
TCONS_00015382	ENSPTRT00000038449.5	0.851622	4.53739e-13	C3	C2	Chimp
TCONS_00015382	ENSPTRT00000038461.4	0.804461	8.08073e-11	C3	C1	Chimp
TCONS_00015382	ENSPTRT00000038557.4	0.925317	7.21527e-19	C3	C1	Chimp
TCONS_00015382	ENSPTRT00000039304.4	0.849581	5.88279e-13	C3	C2	Chimp
TCONS_00015382	ENSPTRT00000040859.4	0.86986	3.69655e-14	C3	C2	Chimp
TCONS_00015382	ENSPTRT00000041010.4	0.86895	4.22575e-14	C3	C2	Chimp
TCONS_00015382	ENSPTRT00000041101.4	0.886434	2.66546e-15	C3	C2	Chimp
TCONS_00015382	ENSPTRT00000041155.3	0.822988	1.26747e-11	C3	C2	Chimp
TCONS_00015382	ENSPTRT00000041588.4	0.835216	3.30501e-12	C3	C2	Chimp
TCONS_00015382	ENSPTRT00000042104.4	0.896946	4.03361e-16	C3	C1	Chimp
TCONS_00015382	ENSPTRT00000042824.3	0.829395	6.35065e-12	C3	C2	Chimp
TCONS_00015382	ENSPTRT00000043411.4	0.819091	1.90416e-11	C3	C2	Chimp
TCONS_00015382	ENSPTRT00000043883.3	0.812296	3.78454e-11	C3	C2	Chimp
TCONS_00015382	ENSPTRT00000043954.3	0.849034	6.30297e-13	C3	C2	Chimp
TCONS_00015382	ENSPTRT00000044160.4	0.819337	1.85638e-11	C3	C1	Chimp
TCONS_00015382	ENSPTRT00000044451.5	0.818813	1.95946e-11	C3	C2	Chimp
TCONS_00015382	ENSPTRT00000045328.4	0.843471	1.25186e-12	C3	C2	Chimp
TCONS_00015382	ENSPTRT00000045636.4	0.887242	2.32088e-15	C3	C2	Chimp
TCONS_00015382	ENSPTRT00000046342.4	0.895341	5.45042e-16	C3	C2	Chimp
TCONS_00015382	ENSPTRT00000047191.5	0.883657	4.25616e-15	C3	C2	Chimp
TCONS_00015382	ENSPTRT00000047385.2	0.854421	3.15762e-13	C3	C2	Chimp
TCONS_00015382	ENSPTRT00000047577.3	0.890062	1.41962e-15	C3	C1	Chimp
TCONS_00015382	ENSPTRT00000048766.4	0.816196	2.56031e-11	C3	C2	Chimp
TCONS_00015382	ENSPTRT00000049582.3	0.823498	1.20081e-11	C3	C2	Chimp
TCONS_00015382	ENSPTRT00000050131.3	0.804129	8.33865e-11	C3	C2	Chimp
TCONS_00015382	ENSPTRT00000050164.3	0.825921	9.26893e-12	C3	C2	Chimp
TCONS_00015382	ENSPTRT00000050933.4	0.802965	9.30449e-11	C3	C2	Chimp
TCONS_00015382	ENSPTRT00000051055.3	0.817652	2.20739e-11	C3	C1	Chimp
TCONS_00015382	ENSPTRT00000054968.4	0.873459	2.15526e-14	C3	C2	Chimp
TCONS_00015382	ENSPTRT00000055226.3	0.852874	3.86155e-13	C3	C2	Chimp
TCONS_00015382	ENSPTRT00000055439.3	0.818188	2.08943e-11	C3	C2	Chimp
TCONS_00015382	ENSPTRT00000056161.2	0.87453	1.82997e-14	C3	C1	Chimp
TCONS_00015382	ENSPTRT00000056366.3	0.85078	5.05256e-13	C3	C2	Chimp
TCONS_00015382	ENSPTRT00000058240.3	0.900021	2.23352e-16	C3	C2	Chimp
TCONS_00015382	ENSPTRT00000058550.1	0.852493	4.0565e-13	C3	C2	Chimp
TCONS_00015382	ENSPTRT00000059123.3	0.813516	3.35238e-11	C3	C2	Chimp
TCONS_00015382	ENSPTRT00000059135.2	0.811094	4.26136e-11	C3	C2	Chimp
TCONS_00015382	ENSPTRT00000060397.3	0.805316	7.4512e-11	C3	C2	Chimp
TCONS_00015382	ENSPTRT00000060637.2	0.923345	1.20804e-18	C3	C1	Chimp
TCONS_00015382	ENSPTRT00000061959.2	0.812644	3.65635e-11	C3	C1	Chimp
TCONS_00015382	ENSPTRT00000062231.2	0.842304	1.44079e-12	C3	C2	Chimp
TCONS_00015382	ENSPTRT00000062315.3	0.876247	1.40323e-14	C3	C2	Chimp
TCONS_00015382	ENSPTRT00000064795.2	0.887323	2.28868e-15	C3	C2	Chimp
TCONS_00015382	ENSPTRT00000064920.2	0.88872	1.79656e-15	C3	C1	Chimp
TCONS_00015382	ENSPTRT00000065005.2	0.939281	1.1844e-20	C3	C1	Chimp
TCONS_00015382	ENSPTRT00000065769.1	0.855649	2.68705e-13	C3	C2	Chimp
TCONS_00015382	ENSPTRT00000066690.2	0.892884	8.56297e-16	C3	C2	Chimp
TCONS_00015382	ENSPTRT00000066815.1	0.855462	2.75402e-13	C3	C2	Chimp
TCONS_00015382	ENSPTRT00000075448.1	0.881202	6.37498e-15	C3	C2	Chimp
TCONS_00015382	ENSPTRT00000075866.1	0.82718	8.08984e-12	C3	C2	Chimp
TCONS_00018780	ENSPTRT00000003256.5	0.812498	3.70947e-11	C3	C2	Chimp
TCONS_00018780	ENSPTRT00000003822.4	0.832336	4.57973e-12	C3	C2	Chimp
TCONS_00018780	ENSPTRT00000005608.4	0.825571	9.6255e-12	C3	C2	Chimp
TCONS_00018780	ENSPTRT00000011763.2	0.802811	9.43988e-11	C3	C2	Chimp
TCONS_00018780	ENSPTRT00000014988.3	0.803661	8.71514e-11	C3	C2	Chimp
TCONS_00018780	ENSPTRT00000023670.4	0.822715	1.30459e-11	C3	C2	Chimp
TCONS_00018780	ENSPTRT00000024062.4	0.81082	4.3775e-11	C3	C2	Chimp
TCONS_00018780	ENSPTRT00000025924.4	0.804939	7.72282e-11	C3	C2	Chimp
TCONS_00018780	ENSPTRT00000043954.3	0.815909	2.63583e-11	C3	C2	Chimp
TCONS_00035484	ENSPTRT00000023902.4	0.809164	5.14639e-11	C3	C3	Chimp
TCONS_00035484	ENSPTRT00000059706.3	0.807979	5.773e-11	C3	C3	Chimp
TCONS_00037587	ENSPTRT00000002393.2	0.805897	7.04996e-11	C3	C1	Chimp
TCONS_00037587	ENSPTRT00000011056.3	0.838682	2.21318e-12	C3	C1	Chimp
TCONS_00037587	ENSPTRT00000011879.5	0.861952	1.14544e-13	C3	C1	Chimp
TCONS_00037587	ENSPTRT00000017501.4	0.813459	3.37151e-11	C3	C1	Chimp
TCONS_00037587	ENSPTRT00000029172.3	0.836153	2.96822e-12	C3	C1	Chimp
TCONS_00037587	ENSPTRT00000033987.5	0.812979	3.53652e-11	C3	C1	Chimp
TCONS_00037587	ENSPTRT00000036550.5	0.806308	6.7784e-11	C3	C1	Chimp
TCONS_00037587	ENSPTRT00000043769.4	0.813517	3.35217e-11	C3	C1	Chimp
TCONS_00037587	ENSPTRT00000055372.3	0.85076	5.06544e-13	C3	C1	Chimp
TCONS_00037587	ENSPTRT00000057275.3	0.821748	1.44425e-11	C3	C1	Chimp
TCONS_00037587	ENSPTRT00000061496.3	0.824013	1.13689e-11	C3	C1	Chimp
TCONS_00037587	ENSPTRT00000066506.1	0.813112	3.4901e-11	C3	C1	Chimp
TCONS_00037589	ENSPTRT00000002393.2	0.810475	4.52825e-11	C3	C1	Chimp
TCONS_00037589	ENSPTRT00000043583.3	0.823833	1.15889e-11	C3	C1	Chimp
TCONS_00037589	ENSPTRT00000043769.4	0.832209	4.64572e-12	C3	C1	Chimp
TCONS_00037589	ENSPTRT00000045615.4	0.825671	9.52182e-12	C3	C1	Chimp
TCONS_00041195	ENSPTRT00000003817.3	0.810374	4.57339e-11	C3	C4	Chimp
TCONS_00041195	ENSPTRT00000003841.4	0.813895	3.22791e-11	C3	C4	Chimp
TCONS_00041195	ENSPTRT00000005165.3	0.802122	1.00684e-10	C3	C4	Chimp
TCONS_00041195	ENSPTRT00000005802.4	0.850687	5.11291e-13	C3	C4	Chimp
TCONS_00041195	ENSPTRT00000008320.4	0.836054	3.00207e-12	C3	C4	Chimp
TCONS_00041195	ENSPTRT00000011026.5	0.846126	9.05315e-13	C3	C4	Chimp
TCONS_00041195	ENSPTRT00000011790.4	0.815357	2.78689e-11	C3	C4	Chimp
TCONS_00041195	ENSPTRT00000012757.4	0.803965	8.46883e-11	C3	C4	Chimp
TCONS_00041195	ENSPTRT00000014601.4	0.82512	1.01021e-11	C3	C4	Chimp
TCONS_00041195	ENSPTRT00000015030.2	0.816868	2.39122e-11	C3	C4	Chimp
TCONS_00041195	ENSPTRT00000016906.2	0.800725	1.14656e-10	C3	C4	Chimp
TCONS_00041195	ENSPTRT00000017609.2	0.82392	1.14827e-11	C3	C4	Chimp
TCONS_00041195	ENSPTRT00000018550.5	0.823905	1.15004e-11	C3	C4	Chimp
TCONS_00041195	ENSPTRT00000023261.3	0.819197	1.88334e-11	C3	C4	Chimp
TCONS_00041195	ENSPTRT00000024178.2	0.813211	3.45584e-11	C3	C4	Chimp
TCONS_00041195	ENSPTRT00000025852.3	0.835382	3.24268e-12	C3	C4	Chimp
TCONS_00041195	ENSPTRT00000026763.1	0.818451	2.03373e-11	C3	C4	Chimp
TCONS_00041195	ENSPTRT00000027463.2	0.803432	8.90495e-11	C3	C4	Chimp
TCONS_00041195	ENSPTRT00000028238.5	0.806322	6.76949e-11	C3	C4	Chimp
TCONS_00041195	ENSPTRT00000028334.5	0.818663	1.98992e-11	C3	C4	Chimp
TCONS_00041195	ENSPTRT00000028388.4	0.801971	1.02108e-10	C3	C4	Chimp
TCONS_00041195	ENSPTRT00000028781.4	0.857754	2.03031e-13	C3	C4	Chimp
TCONS_00041195	ENSPTRT00000028811.3	0.81347	3.36788e-11	C3	C5	Chimp
TCONS_00041195	ENSPTRT00000028901.5	0.829598	6.20972e-12	C3	C4	Chimp
TCONS_00041195	ENSPTRT00000029118.2	0.840285	1.83277e-12	C3	C4	Chimp
TCONS_00041195	ENSPTRT00000030632.4	0.801685	1.0487e-10	C3	C4	Chimp
TCONS_00041195	ENSPTRT00000031329.3	0.954877	3.12622e-23	C3	C4	Chimp
TCONS_00041195	ENSPTRT00000031784.4	0.825476	9.72327e-12	C3	C4	Chimp
TCONS_00041195	ENSPTRT00000031949.4	0.830958	5.34206e-12	C3	C4	Chimp
TCONS_00041195	ENSPTRT00000033379.2	0.82195	1.41391e-11	C3	C4	Chimp
TCONS_00041195	ENSPTRT00000034178.1	0.818647	1.99331e-11	C3	C4	Chimp
TCONS_00041195	ENSPTRT00000034711.4	0.808913	5.27365e-11	C3	C4	Chimp
TCONS_00041195	ENSPTRT00000035823.3	0.810514	4.51099e-11	C3	C4	Chimp
TCONS_00041195	ENSPTRT00000036389.3	0.829783	6.08431e-12	C3	C4	Chimp
TCONS_00041195	ENSPTRT00000037617.4	0.803355	8.96947e-11	C3	C4	Chimp
TCONS_00041195	ENSPTRT00000037657.3	0.807155	6.24971e-11	C3	C4	Chimp
TCONS_00041195	ENSPTRT00000037940.3	0.837124	2.65343e-12	C3	C4	Chimp
TCONS_00041195	ENSPTRT00000037991.2	0.811705	4.01252e-11	C3	C4	Chimp
TCONS_00041195	ENSPTRT00000041309.4	0.82806	7.35111e-12	C3	C4	Chimp
TCONS_00041195	ENSPTRT00000041524.3	0.808824	5.31954e-11	C3	C4	Chimp
TCONS_00041195	ENSPTRT00000042707.3	0.801376	1.07926e-10	C3	C4	Chimp
TCONS_00041195	ENSPTRT00000044963.5	0.813812	3.25481e-11	C3	C4	Chimp
TCONS_00041195	ENSPTRT00000045284.4	0.839373	2.04097e-12	C3	C4	Chimp
TCONS_00041195	ENSPTRT00000047203.3	0.818633	1.99618e-11	C3	C4	Chimp
TCONS_00041195	ENSPTRT00000047252.2	0.840122	1.86829e-12	C3	C4	Chimp
TCONS_00041195	ENSPTRT00000047625.5	0.826237	8.95925e-12	C3	C4	Chimp
TCONS_00041195	ENSPTRT00000048704.3	0.826703	8.51879e-12	C3	C4	Chimp
TCONS_00041195	ENSPTRT00000056387.4	0.814055	3.17667e-11	C3	C4	Chimp
TCONS_00041195	ENSPTRT00000060391.3	0.819263	1.87067e-11	C3	C4	Chimp
TCONS_00041195	ENSPTRT00000060590.2	0.801182	1.09892e-10	C3	C4	Chimp
TCONS_00041195	ENSPTRT00000066276.1	0.818823	1.95742e-11	C3	C4	Chimp
TCONS_00041195	ENSPTRT00000066958.2	0.822498	1.3347e-11	C3	C4	Chimp
TCONS_00041195	ENSPTRT00000069442.1	0.829907	6.00157e-12	C3	C4	Chimp
TCONS_00041195	ENSPTRT00000073072.1	0.802565	9.65917e-11	C3	C4	Chimp
TCONS_00041195	ENSPTRT00000074633.1	0.809731	4.86988e-11	C3	C4	Chimp
TCONS_00046610	ENSPTRT00000022081.3	0.801696	1.04759e-10	C3	C6	Chimp
TCONS_00046610	ENSPTRT00000041108.2	0.83774	2.47037e-12	C3	C6	Chimp
TCONS_00047007	ENSPTRT00000000524.4	0.80622	6.8356e-11	C3	C4	Chimp
TCONS_00047007	ENSPTRT00000001096.3	0.809484	4.98889e-11	C3	C4	Chimp
TCONS_00047007	ENSPTRT00000001951.3	0.84607	9.11552e-13	C3	C4	Chimp
TCONS_00047007	ENSPTRT00000002188.3	0.830685	5.50672e-12	C3	C4	Chimp
TCONS_00047007	ENSPTRT00000003335.3	0.849718	5.78223e-13	C3	C4	Chimp
TCONS_00047007	ENSPTRT00000003342.4	0.801325	1.08446e-10	C3	C6	Chimp
TCONS_00047007	ENSPTRT00000004779.3	0.82057	1.63353e-11	C3	C4	Chimp
TCONS_00047007	ENSPTRT00000005406.2	0.801451	1.07176e-10	C3	C4	Chimp
TCONS_00047007	ENSPTRT00000005890.3	0.800606	1.15924e-10	C3	C6	Chimp
TCONS_00047007	ENSPTRT00000009005.5	0.830806	5.43289e-12	C3	C4	Chimp
TCONS_00047007	ENSPTRT00000009145.5	0.800311	1.19128e-10	C3	C4	Chimp
TCONS_00047007	ENSPTRT00000010026.3	0.803407	8.92549e-11	C3	C4	Chimp
TCONS_00047007	ENSPTRT00000011252.3	0.801625	1.05454e-10	C3	C4	Chimp
TCONS_00047007	ENSPTRT00000011317.5	0.800743	1.14464e-10	C3	C4	Chimp
TCONS_00047007	ENSPTRT00000012757.4	0.819839	1.76231e-11	C3	C4	Chimp
TCONS_00047007	ENSPTRT00000014449.3	0.818934	1.93509e-11	C3	C4	Chimp
TCONS_00047007	ENSPTRT00000015030.2	0.802555	9.66905e-11	C3	C4	Chimp
TCONS_00047007	ENSPTRT00000016906.2	0.808731	5.36741e-11	C3	C4	Chimp
TCONS_00047007	ENSPTRT00000017163.5	0.804376	8.146e-11	C3	C4	Chimp
TCONS_00047007	ENSPTRT00000018379.3	0.80573	7.16327e-11	C3	C4	Chimp
TCONS_00047007	ENSPTRT00000018481.4	0.821263	1.51949e-11	C3	C4	Chimp
TCONS_00047007	ENSPTRT00000018547.4	0.811091	4.26262e-11	C3	C4	Chimp
TCONS_00047007	ENSPTRT00000022618.3	0.837615	2.50658e-12	C3	C4	Chimp
TCONS_00047007	ENSPTRT00000023022.4	0.803613	8.75408e-11	C3	C4	Chimp
TCONS_00047007	ENSPTRT00000026764.3	0.80413	8.33734e-11	C3	C4	Chimp
TCONS_00047007	ENSPTRT00000028499.2	0.863655	9.03173e-14	C3	C4	Chimp
TCONS_00047007	ENSPTRT00000030845.2	0.801733	1.04406e-10	C3	C4	Chimp
TCONS_00047007	ENSPTRT00000031102.5	0.806462	6.67967e-11	C3	C4	Chimp
TCONS_00047007	ENSPTRT00000032265.4	0.808182	5.66098e-11	C3	C4	Chimp
TCONS_00047007	ENSPTRT00000033528.4	0.834839	3.45051e-12	C3	C4	Chimp
TCONS_00047007	ENSPTRT00000037412.2	0.809736	4.86762e-11	C3	C4	Chimp
TCONS_00047007	ENSPTRT00000058660.2	0.821633	1.46183e-11	C3	C4	Chimp
TCONS_00047007	ENSPTRT00000060590.2	0.844424	1.11508e-12	C3	C4	Chimp
TCONS_00047007	ENSPTRT00000062578.2	0.821416	1.49531e-11	C3	C4	Chimp
TCONS_00049880	ENSPTRT00000003817.3	0.820067	1.72118e-11	C3	C4	Chimp
TCONS_00049880	ENSPTRT00000004876.3	0.805191	7.54049e-11	C3	C4	Chimp
TCONS_00050175	ENSPTRT00000001123.2	0.810928	4.3314e-11	C3	C1	Chimp
TCONS_00050175	ENSPTRT00000001488.4	0.800703	1.14891e-10	C3	C1	Chimp
TCONS_00050175	ENSPTRT00000002393.2	0.834502	3.58564e-12	C3	C1	Chimp
TCONS_00050175	ENSPTRT00000003372.4	0.851512	4.60193e-13	C3	C1	Chimp
TCONS_00050175	ENSPTRT00000003416.3	0.832241	4.62913e-12	C3	C1	Chimp
TCONS_00050175	ENSPTRT00000005298.4	0.813517	3.35205e-11	C3	C1	Chimp
TCONS_00050175	ENSPTRT00000008907.5	0.820425	1.65834e-11	C3	C1	Chimp
TCONS_00050175	ENSPTRT00000009708.4	0.827291	7.99305e-12	C3	C1	Chimp
TCONS_00050175	ENSPTRT00000010533.5	0.808232	5.63337e-11	C3	C1	Chimp
TCONS_00050175	ENSPTRT00000011037.4	0.833967	3.81013e-12	C3	C1	Chimp
TCONS_00050175	ENSPTRT00000011056.3	0.853391	3.61161e-13	C3	C1	Chimp
TCONS_00050175	ENSPTRT00000011502.3	0.806659	6.55471e-11	C3	C1	Chimp
TCONS_00050175	ENSPTRT00000016552.6	0.839963	1.90375e-12	C3	C1	Chimp
TCONS_00050175	ENSPTRT00000017501.4	0.802417	9.79403e-11	C3	C1	Chimp
TCONS_00050175	ENSPTRT00000017502.5	0.817028	2.35268e-11	C3	C1	Chimp
TCONS_00050175	ENSPTRT00000017533.5	0.84916	6.20403e-13	C3	C1	Chimp
TCONS_00050175	ENSPTRT00000021998.5	0.821454	1.48945e-11	C3	C1	Chimp
TCONS_00050175	ENSPTRT00000023289.2	0.818191	2.08897e-11	C3	C1	Chimp
TCONS_00050175	ENSPTRT00000023664.2	0.826719	8.50411e-12	C3	C1	Chimp
TCONS_00050175	ENSPTRT00000025905.4	0.806304	6.78128e-11	C3	C1	Chimp
TCONS_00050175	ENSPTRT00000028364.5	0.802663	9.57129e-11	C3	C1	Chimp
TCONS_00050175	ENSPTRT00000028884.3	0.827454	7.85268e-12	C3	C1	Chimp
TCONS_00050175	ENSPTRT00000029115.5	0.816652	2.44444e-11	C3	C1	Chimp
TCONS_00050175	ENSPTRT00000029172.3	0.826608	8.6069e-12	C3	C1	Chimp
TCONS_00050175	ENSPTRT00000030637.3	0.821736	1.44611e-11	C3	C1	Chimp
TCONS_00050175	ENSPTRT00000031192.5	0.853975	3.34717e-13	C3	C1	Chimp
TCONS_00050175	ENSPTRT00000031760.2	0.805054	7.63917e-11	C3	C1	Chimp
TCONS_00050175	ENSPTRT00000033989.3	0.824943	1.02956e-11	C3	C1	Chimp
TCONS_00050175	ENSPTRT00000034006.4	0.822032	1.40178e-11	C3	C1	Chimp
TCONS_00050175	ENSPTRT00000037897.5	0.863626	9.06862e-14	C3	C1	Chimp
TCONS_00050175	ENSPTRT00000039255.3	0.815295	2.80448e-11	C3	C1	Chimp
TCONS_00050175	ENSPTRT00000042257.4	0.803903	8.51796e-11	C3	C1	Chimp
TCONS_00050175	ENSPTRT00000044705.3	0.864735	7.75624e-14	C3	C1	Chimp
TCONS_00050175	ENSPTRT00000046873.2	0.848998	6.33159e-13	C3	C1	Chimp
TCONS_00050175	ENSPTRT00000050416.4	0.807067	6.30287e-11	C3	C1	Chimp
TCONS_00050175	ENSPTRT00000050477.4	0.84147	1.59198e-12	C3	C1	Chimp
TCONS_00050175	ENSPTRT00000055372.3	0.820974	1.56603e-11	C3	C1	Chimp
TCONS_00050175	ENSPTRT00000057210.1	0.842707	1.37275e-12	C3	C1	Chimp
TCONS_00050175	ENSPTRT00000057275.3	0.866427	6.09317e-14	C3	C1	Chimp
TCONS_00050175	ENSPTRT00000057338.3	0.816713	2.42938e-11	C3	C1	Chimp
TCONS_00050175	ENSPTRT00000059326.2	0.800454	1.1757e-10	C3	C1	Chimp
TCONS_00050175	ENSPTRT00000061496.3	0.811058	4.27652e-11	C3	C1	Chimp
TCONS_00050175	ENSPTRT00000066506.1	0.886048	2.84695e-15	C3	C1	Chimp
TCONS_00050175	ENSPTRT00000075346.1	0.801051	1.11242e-10	C3	C1	Chimp
TCONS_00052094	ENSPTRT00000057494.3	0.846556	8.58453e-13	C3	C1	Chimp
TCONS_00052195	ENSPTRT00000030759.4	0.843307	1.27691e-12	C3	C2	Chimp
TCONS_00052195	ENSPTRT00000038288.5	0.823307	1.22537e-11	C3	C1	Chimp
TCONS_00052195	ENSPTRT00000043291.4	0.806188	6.85674e-11	C3	C1	Chimp
TCONS_00052244	ENSPTRT00000004811.2	0.800034	1.22223e-10	C3	C2	Chimp
TCONS_00052244	ENSPTRT00000004969.4	0.806633	6.57106e-11	C3	C1	Chimp
TCONS_00052244	ENSPTRT00000007562.3	0.814131	3.15249e-11	C3	C1	Chimp
TCONS_00052244	ENSPTRT00000011879.5	0.81587	2.64621e-11	C3	C1	Chimp
TCONS_00052244	ENSPTRT00000026431.5	0.824493	1.08026e-11	C3	C1	Chimp
TCONS_00052244	ENSPTRT00000030759.4	0.814695	2.97924e-11	C3	C2	Chimp
TCONS_00052244	ENSPTRT00000033664.4	0.824391	1.09202e-11	C3	C1	Chimp
TCONS_00052244	ENSPTRT00000033987.5	0.811514	4.08862e-11	C3	C1	Chimp
TCONS_00052244	ENSPTRT00000036550.5	0.819132	1.89606e-11	C3	C1	Chimp
TCONS_00052244	ENSPTRT00000038288.5	0.870161	3.5355e-14	C3	C1	Chimp
TCONS_00052244	ENSPTRT00000043769.4	0.827071	8.1865e-12	C3	C1	Chimp
TCONS_00052244	ENSPTRT00000047465.4	0.804436	8.09968e-11	C3	C1	Chimp
TCONS_00052244	ENSPTRT00000048528.4	0.825554	9.64296e-12	C3	C1	Chimp
TCONS_00052487	ENSPTRT00000011376.5	0.803595	8.76899e-11	C3	C1	Chimp
TCONS_00052487	ENSPTRT00000048272.3	0.816408	2.50571e-11	C3	C1	Chimp
TCONS_00052487	ENSPTRT00000056096.4	0.842939	1.33485e-12	C3	C1	Chimp
TCONS_00052487	ENSPTRT00000073110.1	0.827874	7.50158e-12	C3	C1	Chimp

## Sheet: C4 corr--> PCG clusters
lncRNA	Genes	Correlation	P-value	lncRNA cluster	PCG_cluster	Species
TCONS_00002162	FFAR4	0.831332	3.09658e-11	C4	C6	Human
TCONS_00002162	HBQ1	0.802541	4.72939e-10	C4	C5	Human
TCONS_00002162	KLK5	0.829529	3.72702e-11	C4	C6	Human
TCONS_00002162	KRT80	0.808292	2.84635e-10	C4	C6	Human
TCONS_00002162	LINC01007	0.835579	1.98389e-11	C4	C6	Human
TCONS_00002162	LINC01164	0.834607	2.19907e-11	C4	C6	Human
TCONS_00002162	LINC01605	0.83083	3.26114e-11	C4	C6	Human
TCONS_00002162	NEK2	0.806016	3.48692e-10	C4	C6	Human
TCONS_00002162	NTSR1	0.82542	5.6409e-11	C4	C6	Human
TCONS_00002162	PNMA5	0.850063	3.93052e-12	C4	C6	Human
TCONS_00002162	THSD4-AS1	0.83127	3.11643e-11	C4	C6	Human
TCONS_00002301	AACS	0.816821	1.29827e-10	C4	C6	Human
TCONS_00002301	ABCC12	0.805838	3.54235e-10	C4	C6	Human
TCONS_00002301	ADRA1B	0.836932	1.71683e-11	C4	C5	Human
TCONS_00002301	AHRR	0.949599	9.67775e-21	C4	C5	Human
TCONS_00002301	ASCL5	0.830499	3.37419e-11	C4	C6	Human
TCONS_00002301	BAIAP3	0.823716	6.67792e-11	C4	C6	Human
TCONS_00002301	BEND4	0.835839	1.92973e-11	C4	C5	Human
TCONS_00002301	CAMK2A	0.805101	3.78054e-10	C4	C5	Human
TCONS_00002301	CBLN2	0.808419	2.81424e-10	C4	C6	Human
TCONS_00002301	CCBE1	0.89247	1.04352e-14	C4	C5	Human
TCONS_00002301	CCK	0.864447	6.59717e-13	C4	C6	Human
TCONS_00002301	CFAP52	0.881347	6.12619e-14	C4	C4	Human
TCONS_00002301	CHD5	0.816259	1.36888e-10	C4	C6	Human
TCONS_00002301	CMIP	0.828475	4.14942e-11	C4	C5	Human
TCONS_00002301	CNGB1	0.895248	6.50621e-15	C4	C5	Human
TCONS_00002301	COL5A2	0.858709	1.37635e-12	C4	C5	Human
TCONS_00002301	CYB561	0.810452	2.34201e-10	C4	C5	Human
TCONS_00002301	DYNLL1	0.844576	7.39913e-12	C4	C6	Human
TCONS_00002301	EMX1	0.816867	1.29261e-10	C4	C7	Human
TCONS_00002301	ENC1	0.808365	2.82779e-10	C4	C5	Human
TCONS_00002301	EXTL1	0.831145	3.15713e-11	C4	C6	Human
TCONS_00002301	FABP3	0.906952	7.60672e-16	C4	C5	Human
TCONS_00002301	FAM163B	0.806199	3.43079e-10	C4	C6	Human
TCONS_00002301	FAM19A1	0.873162	2.02056e-13	C4	C5	Human
TCONS_00002301	FFAR4	0.859177	1.29793e-12	C4	C6	Human
TCONS_00002301	GABRA3	0.801888	5.00475e-10	C4	C5	Human
TCONS_00002301	GDA	0.86501	6.12715e-13	C4	C6	Human
TCONS_00002301	GFRA2	0.818334	1.12473e-10	C4	C6	Human
TCONS_00002301	GNG2	0.849202	4.3478e-12	C4	C6	Human
TCONS_00002301	GPR150	0.8079	2.9483e-10	C4	C6	Human
TCONS_00002301	GPR26	0.828486	4.14492e-11	C4	C6	Human
TCONS_00002301	GRIN3A	0.859818	1.19713e-12	C4	C5	Human
TCONS_00002301	GYPE	0.851858	3.17851e-12	C4	C6	Human
TCONS_00002301	HSPB3	0.801215	5.30396e-10	C4	C6	Human
TCONS_00002301	HTR1A	0.812782	1.89221e-10	C4	C5	Human
TCONS_00002301	HTR2A	0.809105	2.64557e-10	C4	C6	Human
TCONS_00002301	KIAA2012	0.817476	1.22023e-10	C4	C4	Human
TCONS_00002301	KLK5	0.875039	1.54813e-13	C4	C6	Human
TCONS_00002301	KLK7	0.846054	6.25471e-12	C4	C6	Human
TCONS_00002301	KRT86	0.838301	1.48132e-11	C4	C5	Human
TCONS_00002301	LINC00488	0.835937	1.9097e-11	C4	C6	Human
TCONS_00002301	LINC01164	0.867166	4.60151e-13	C4	C6	Human
TCONS_00002301	LINC01512	0.832329	2.79221e-11	C4	C5	Human
TCONS_00002301	LINC01605	0.814893	1.55586e-10	C4	C6	Human
TCONS_00002301	LINGO1	0.865414	5.80929e-13	C4	C5	Human
TCONS_00002301	LMO4	0.879292	8.33266e-14	C4	C6	Human
TCONS_00002301	LOC100996635	0.959546	1.61959e-22	C4	C5	Human
TCONS_00002301	LOC101929237	0.841328	1.06376e-11	C4	C6	Human
TCONS_00002301	LOC105376360	0.86942	3.39315e-13	C4	C6	Human
TCONS_00002301	LOC400553	0.82421	6.36027e-11	C4	C5	Human
TCONS_00002301	LOC440896	0.871215	2.65155e-13	C4	C4	Human
TCONS_00002301	LOC728392	0.874382	1.70023e-13	C4	C5	Human
TCONS_00002301	LY6H	0.802549	4.72578e-10	C4	C5	Human
TCONS_00002301	LY86-AS1	0.917857	7.84837e-17	C4	C6	Human
TCONS_00002301	LYZL4	0.877061	1.15655e-13	C4	C5	Human
TCONS_00002301	MCHR1	0.819518	1.00438e-10	C4	C6	Human
TCONS_00002301	MEIS3	0.907873	6.3485e-16	C4	C5	Human
TCONS_00002301	MIR4500HG	0.807886	2.95185e-10	C4	C6	Human
TCONS_00002301	MPPED1	0.863966	7.0256e-13	C4	C6	Human
TCONS_00002301	MS4A8	0.805831	3.54443e-10	C4	C5	Human
TCONS_00002301	MUM1L1	0.801178	5.32103e-10	C4	C6	Human
TCONS_00002301	NCS1	0.832781	2.66385e-11	C4	C5	Human
TCONS_00002301	NEK2	0.829636	3.68668e-11	C4	C6	Human
TCONS_00002301	NEUROD6	0.801028	5.39008e-10	C4	C5	Human
TCONS_00002301	NME1	0.827222	4.70975e-11	C4	C5	Human
TCONS_00002301	NPAS1	0.852545	2.92833e-12	C4	C6	Human
TCONS_00002301	NPTXR	0.800148	5.81314e-10	C4	C4	Human
TCONS_00002301	NPY2R	0.855369	2.08096e-12	C4	C4	Human
TCONS_00002301	NRG3	0.805069	3.79108e-10	C4	C5	Human
TCONS_00002301	NT5DC3	0.892492	1.0396e-14	C4	C5	Human
TCONS_00002301	PCDH19	0.85052	3.72461e-12	C4	C5	Human
TCONS_00002301	PGM2L1	0.864948	6.1772e-13	C4	C5	Human
TCONS_00002301	PNMA5	0.930822	3.36617e-18	C4	C6	Human
TCONS_00002301	PRDM8	0.817103	1.26409e-10	C4	C6	Human
TCONS_00002301	PTER	0.862606	8.38276e-13	C4	C5	Human
TCONS_00002301	PTGER3	0.815775	1.43254e-10	C4	C6	Human
TCONS_00002301	RAB27B	0.819463	1.00963e-10	C4	C6	Human
TCONS_00002301	RIMBP2	0.814582	1.6016e-10	C4	C5	Human
TCONS_00002301	RTBDN	0.802761	4.63985e-10	C4	C6	Human
TCONS_00002301	RTN4RL2	0.927183	8.63418e-18	C4	C4	Human
TCONS_00002301	RTP1	0.817897	1.17252e-10	C4	C6	Human
TCONS_00002301	SCN3B	0.804759	3.89578e-10	C4	C5	Human
TCONS_00002301	SERTM1	0.829351	3.79553e-11	C4	C4	Human
TCONS_00002301	SHC3	0.823446	6.85766e-11	C4	C6	Human
TCONS_00002301	SLC26A4	0.819464	1.00956e-10	C4	C6	Human
TCONS_00002301	SLC26A4-AS1	0.844591	7.38633e-12	C4	C6	Human
TCONS_00002301	SLC30A3	0.885199	3.38799e-14	C4	C5	Human
TCONS_00002301	SLC7A3	0.810741	2.2812e-10	C4	C6	Human
TCONS_00002301	SMIM10L2B	0.860183	1.14297e-12	C4	C5	Human
TCONS_00002301	SOSTDC1	0.823751	6.65489e-11	C4	C4	Human
TCONS_00002301	SSTR1	0.820717	8.94792e-11	C4	C6	Human
TCONS_00002301	ST6GALNAC5	0.816945	1.28312e-10	C4	C5	Human
TCONS_00002301	STBD1	0.826212	5.21256e-11	C4	C6	Human
TCONS_00002301	STOML1	0.841315	1.06528e-11	C4	C5	Human
TCONS_00002301	SYT17	0.816051	1.39595e-10	C4	C5	Human
TCONS_00002301	TDO2	0.809363	2.58467e-10	C4	C6	Human
TCONS_00002301	THSD4-AS1	0.863414	7.54964e-13	C4	C6	Human
TCONS_00002301	TMCC1-AS1	0.861001	1.03014e-12	C4	C6	Human
TCONS_00002301	TMEM155	0.871277	2.62876e-13	C4	C6	Human
TCONS_00002301	TNFAIP8L3	0.82247	7.54626e-11	C4	C5	Human
TCONS_00002301	TNNT2	0.865038	6.10491e-13	C4	C5	Human
TCONS_00002301	TRIM36	0.850827	3.59219e-12	C4	C5	Human
TCONS_00002301	TRIP13	0.843526	8.32809e-12	C4	C6	Human
TCONS_00002301	TUBA1B	0.822743	7.34734e-11	C4	C6	Human
TCONS_00002301	USP43	0.82947	3.74958e-11	C4	C6	Human
TCONS_00002301	VSTM2L	0.804587	3.95517e-10	C4	C5	Human
TCONS_00002301	VWA3A	0.828873	3.98484e-11	C4	C5	Human
TCONS_00002301	ZDHHC23	0.819715	9.85559e-11	C4	C5	Human
TCONS_00013824	CFAP58-AS1	0.886755	2.65137e-14	C4	C5	Human
TCONS_00013824	RBP4	0.803024	4.53486e-10	C4	C5	Human
TCONS_00026222	USP12-AS2	0.842994	8.8388e-12	C4	C3	Human
TCONS_00040993	KRT83	0.804022	4.15617e-10	C4	C6	Human
TCONS_00040993	LINC01007	0.817521	1.21514e-10	C4	C6	Human
TCONS_00059103	CABP1	0.800225	5.77531e-10	C4	C7	Human
TCONS_00059103	CCK	0.818149	1.14477e-10	C4	C6	Human
TCONS_00059103	DNAJC5G	0.861066	1.02156e-12	C4	C7	Human
TCONS_00059103	EMX1	0.824974	5.89653e-11	C4	C7	Human
TCONS_00059103	EXTL1	0.815098	1.52626e-10	C4	C6	Human
TCONS_00059103	FAM163B	0.806388	3.37362e-10	C4	C6	Human
TCONS_00059103	GPR26	0.821504	8.29087e-11	C4	C6	Human
TCONS_00059103	HSPB3	0.811814	2.06829e-10	C4	C6	Human
TCONS_00059103	LINC01164	0.802626	4.69453e-10	C4	C6	Human
TCONS_00059103	LMO4	0.800723	5.53345e-10	C4	C6	Human
TCONS_00059103	LOC101927434	0.815505	1.46934e-10	C4	C6	Human
TCONS_00059103	LOC102724094	0.819546	1.00162e-10	C4	C6	Human
TCONS_00059103	MPPED1	0.802996	4.54591e-10	C4	C6	Human
TCONS_00059103	MUC12	0.834003	2.34367e-11	C4	C7	Human
TCONS_00059103	NPAS1	0.814645	1.59217e-10	C4	C6	Human
TCONS_00059103	PKDCC	0.853059	2.75323e-12	C4	C6	Human
TCONS_00059103	PPP1R26-AS1	0.831382	3.0805e-11	C4	C6	Human
TCONS_00059103	SLC30A3	0.803914	4.19581e-10	C4	C5	Human
TCONS_00059103	TNNT2	0.801916	4.99258e-10	C4	C5	Human
TCONS_00059103	VWA3A	0.807376	3.08958e-10	C4	C5	Human
TCONS_00066429	LINC01378	0.802458	4.76353e-10	C4	C6	Human
TCONS_00068884	LINC00488	0.809248	2.61165e-10	C4	C6	Human
TCONS_00068884	LOC101927406	0.823994	6.49705e-11	C4	C6	Human
TCONS_00001044	ENSPTRT00000010119.3	0.808453	5.5144e-11	C4	C7	Chimp
TCONS_00001044	ENSPTRT00000012394.3	0.824899	1.03441e-11	C4	C7	Chimp
TCONS_00001044	ENSPTRT00000016710.3	0.805173	7.55299e-11	C4	C7	Chimp
TCONS_00001044	ENSPTRT00000033465.4	0.811671	4.02583e-11	C4	C7	Chimp
TCONS_00001044	ENSPTRT00000034657.5	0.813948	3.21085e-11	C4	C7	Chimp
TCONS_00001044	ENSPTRT00000060456.2	0.811905	3.93403e-11	C4	C7	Chimp
TCONS_00001044	ENSPTRT00000060620.2	0.801374	1.07948e-10	C4	C7	Chimp
TCONS_00001044	ENSPTRT00000067308.2	0.834945	3.40887e-12	C4	C7	Chimp
TCONS_00001117	ENSPTRT00000000348.2	0.82546	9.74087e-12	C4	C7	Chimp
TCONS_00001117	ENSPTRT00000003575.4	0.806684	6.53889e-11	C4	C7	Chimp
TCONS_00001117	ENSPTRT00000004261.4	0.854326	3.19714e-13	C4	C7	Chimp
TCONS_00001117	ENSPTRT00000011524.3	0.801386	1.07834e-10	C4	C7	Chimp
TCONS_00001117	ENSPTRT00000020828.4	0.840987	1.68637e-12	C4	C7	Chimp
TCONS_00001117	ENSPTRT00000027652.3	0.803392	8.93805e-11	C4	C7	Chimp
TCONS_00001117	ENSPTRT00000028209.3	0.802107	1.00824e-10	C4	C6	Chimp
TCONS_00001117	ENSPTRT00000031362.4	0.847209	7.91768e-13	C4	C7	Chimp
TCONS_00001117	ENSPTRT00000033465.4	0.805605	7.24921e-11	C4	C7	Chimp
TCONS_00001117	ENSPTRT00000035216.3	0.853885	3.38642e-13	C4	C7	Chimp
TCONS_00001117	ENSPTRT00000038188.5	0.809195	5.13102e-11	C4	C7	Chimp
TCONS_00001117	ENSPTRT00000067308.2	0.862553	1.05369e-13	C4	C7	Chimp
TCONS_00001117	ENSPTRT00000067643.2	0.804486	8.06175e-11	C4	C7	Chimp
TCONS_00006914	ENSPTRT00000000180.4	0.873001	2.31073e-14	C4	C6	Chimp
TCONS_00006914	ENSPTRT00000000348.2	0.821676	1.45527e-11	C4	C7	Chimp
TCONS_00006914	ENSPTRT00000000568.3	0.881366	6.2068e-15	C4	C7	Chimp
TCONS_00006914	ENSPTRT00000000577.3	0.800106	1.21408e-10	C4	C7	Chimp
TCONS_00006914	ENSPTRT00000000580.4	0.855619	2.69772e-13	C4	C7	Chimp
TCONS_00006914	ENSPTRT00000000907.5	0.808171	5.66672e-11	C4	C6	Chimp
TCONS_00006914	ENSPTRT00000000955.3	0.904057	9.98128e-17	C4	C7	Chimp
TCONS_00006914	ENSPTRT00000001754.3	0.829758	6.10142e-12	C4	C7	Chimp
TCONS_00006914	ENSPTRT00000002381.6	0.82843	7.06003e-12	C4	C6	Chimp
TCONS_00006914	ENSPTRT00000002521.5	0.809174	5.14155e-11	C4	C7	Chimp
TCONS_00006914	ENSPTRT00000003547.3	0.829331	6.3951e-12	C4	C7	Chimp
TCONS_00006914	ENSPTRT00000003863.3	0.818691	1.98431e-11	C4	C7	Chimp
TCONS_00006914	ENSPTRT00000004485.3	0.81515	2.84568e-11	C4	C6	Chimp
TCONS_00006914	ENSPTRT00000004674.3	0.801073	1.11009e-10	C4	C7	Chimp
TCONS_00006914	ENSPTRT00000005461.2	0.820977	1.56559e-11	C4	C6	Chimp
TCONS_00006914	ENSPTRT00000005842.3	0.869751	3.7565e-14	C4	C7	Chimp
TCONS_00006914	ENSPTRT00000006236.4	0.852814	3.89196e-13	C4	C7	Chimp
TCONS_00006914	ENSPTRT00000006652.5	0.822988	1.26744e-11	C4	C7	Chimp
TCONS_00006914	ENSPTRT00000007240.4	0.824368	1.0947e-11	C4	C7	Chimp
TCONS_00006914	ENSPTRT00000007523.4	0.839861	1.92684e-12	C4	C7	Chimp
TCONS_00006914	ENSPTRT00000008204.6	0.817288	2.29105e-11	C4	C8	Chimp
TCONS_00006914	ENSPTRT00000009052.4	0.859972	1.50392e-13	C4	C7	Chimp
TCONS_00006914	ENSPTRT00000009054.4	0.827804	7.55927e-12	C4	C6	Chimp
TCONS_00006914	ENSPTRT00000009077.4	0.83795	2.41067e-12	C4	C6	Chimp
TCONS_00006914	ENSPTRT00000010119.3	0.813768	3.26913e-11	C4	C7	Chimp
TCONS_00006914	ENSPTRT00000010368.5	0.859329	1.6414e-13	C4	C7	Chimp
TCONS_00006914	ENSPTRT00000012383.3	0.843306	1.27707e-12	C4	C6	Chimp
TCONS_00006914	ENSPTRT00000012611.5	0.823834	1.15883e-11	C4	C6	Chimp
TCONS_00006914	ENSPTRT00000012748.3	0.84741	7.72241e-13	C4	C7	Chimp
TCONS_00006914	ENSPTRT00000013151.4	0.837805	2.45175e-12	C4	C7	Chimp
TCONS_00006914	ENSPTRT00000013875.5	0.817751	2.18525e-11	C4	C6	Chimp
TCONS_00006914	ENSPTRT00000014550.3	0.801717	1.04557e-10	C4	C7	Chimp
TCONS_00006914	ENSPTRT00000015060.3	0.823584	1.18997e-11	C4	C7	Chimp
TCONS_00006914	ENSPTRT00000015710.4	0.826445	8.75978e-12	C4	C7	Chimp
TCONS_00006914	ENSPTRT00000016226.4	0.855252	2.8313e-13	C4	C7	Chimp
TCONS_00006914	ENSPTRT00000016710.3	0.888041	2.02183e-15	C4	C7	Chimp
TCONS_00006914	ENSPTRT00000017793.4	0.854778	3.01321e-13	C4	C8	Chimp
TCONS_00006914	ENSPTRT00000018141.3	0.818657	1.99122e-11	C4	C7	Chimp
TCONS_00006914	ENSPTRT00000018591.2	0.824525	1.07654e-11	C4	C7	Chimp
TCONS_00006914	ENSPTRT00000018918.3	0.827871	7.50384e-12	C4	C8	Chimp
TCONS_00006914	ENSPTRT00000018994.4	0.815881	2.64328e-11	C4	C7	Chimp
TCONS_00006914	ENSPTRT00000019262.3	0.818986	1.92491e-11	C4	C6	Chimp
TCONS_00006914	ENSPTRT00000019721.3	0.803629	8.74085e-11	C4	C6	Chimp
TCONS_00006914	ENSPTRT00000019955.3	0.809634	4.91654e-11	C4	C7	Chimp
TCONS_00006914	ENSPTRT00000020814.4	0.860872	1.32955e-13	C4	C7	Chimp
TCONS_00006914	ENSPTRT00000021421.4	0.814892	2.92066e-11	C4	C7	Chimp
TCONS_00006914	ENSPTRT00000021659.4	0.804966	7.70329e-11	C4	C7	Chimp
TCONS_00006914	ENSPTRT00000022686.4	0.802691	9.5467e-11	C4	C7	Chimp
TCONS_00006914	ENSPTRT00000022812.5	0.817253	2.29933e-11	C4	C7	Chimp
TCONS_00006914	ENSPTRT00000023036.4	0.804521	8.03512e-11	C4	C7	Chimp
TCONS_00006914	ENSPTRT00000023851.4	0.821707	1.45041e-11	C4	C7	Chimp
TCONS_00006914	ENSPTRT00000024419.3	0.815245	2.81865e-11	C4	C6	Chimp
TCONS_00006914	ENSPTRT00000025392.4	0.807976	5.77431e-11	C4	C7	Chimp
TCONS_00006914	ENSPTRT00000027652.3	0.81495	2.90376e-11	C4	C7	Chimp
TCONS_00006914	ENSPTRT00000028598.3	0.811906	3.9334e-11	C4	C7	Chimp
TCONS_00006914	ENSPTRT00000029246.4	0.813743	3.27717e-11	C4	C7	Chimp
TCONS_00006914	ENSPTRT00000031528.3	0.818174	2.0926e-11	C4	C7	Chimp
TCONS_00006914	ENSPTRT00000031533.4	0.875395	1.60162e-14	C4	C7	Chimp
TCONS_00006914	ENSPTRT00000032208.3	0.839116	2.10337e-12	C4	C7	Chimp
TCONS_00006914	ENSPTRT00000032212.5	0.866282	6.22118e-14	C4	C6	Chimp
TCONS_00006914	ENSPTRT00000032505.3	0.800097	1.21514e-10	C4	C6	Chimp
TCONS_00006914	ENSPTRT00000033465.4	0.805897	7.05019e-11	C4	C7	Chimp
TCONS_00006914	ENSPTRT00000033479.2	0.858653	1.7988e-13	C4	C7	Chimp
TCONS_00006914	ENSPTRT00000035387.5	0.806202	6.8477e-11	C4	C7	Chimp
TCONS_00006914	ENSPTRT00000036154.4	0.853762	3.44145e-13	C4	C7	Chimp
TCONS_00006914	ENSPTRT00000036842.3	0.804747	7.86512e-11	C4	C6	Chimp
TCONS_00006914	ENSPTRT00000037189.3	0.862701	1.0322e-13	C4	C8	Chimp
TCONS_00006914	ENSPTRT00000038083.3	0.816982	2.36369e-11	C4	C7	Chimp
TCONS_00006914	ENSPTRT00000038188.5	0.818114	2.10545e-11	C4	C7	Chimp
TCONS_00006914	ENSPTRT00000039014.4	0.91035	2.64071e-17	C4	C7	Chimp
TCONS_00006914	ENSPTRT00000039116.5	0.832008	4.75126e-12	C4	C6	Chimp
TCONS_00006914	ENSPTRT00000039440.5	0.845585	9.67566e-13	C4	C7	Chimp
TCONS_00006914	ENSPTRT00000039678.5	0.80544	7.36382e-11	C4	C6	Chimp
TCONS_00006914	ENSPTRT00000041647.4	0.851272	4.74518e-13	C4	C6	Chimp
TCONS_00006914	ENSPTRT00000041799.5	0.835897	3.05668e-12	C4	C7	Chimp
TCONS_00006914	ENSPTRT00000043902.4	0.870826	3.20303e-14	C4	C6	Chimp
TCONS_00006914	ENSPTRT00000044213.3	0.835905	3.05398e-12	C4	C8	Chimp
TCONS_00006914	ENSPTRT00000044905.3	0.81854	2.01532e-11	C4	C7	Chimp
TCONS_00006914	ENSPTRT00000048167.2	0.804962	7.7062e-11	C4	C6	Chimp
TCONS_00006914	ENSPTRT00000049030.3	0.814365	3.0793e-11	C4	C7	Chimp
TCONS_00006914	ENSPTRT00000049549.3	0.868936	4.23431e-14	C4	C7	Chimp
TCONS_00006914	ENSPTRT00000050071.2	0.854037	3.32008e-13	C4	C7	Chimp
TCONS_00006914	ENSPTRT00000053552.1	0.827816	7.5495e-12	C4	C7	Chimp
TCONS_00006914	ENSPTRT00000055873.1	0.823499	1.20068e-11	C4	C7	Chimp
TCONS_00006914	ENSPTRT00000057239.1	0.820232	1.69187e-11	C4	C6	Chimp
TCONS_00006914	ENSPTRT00000057629.1	0.855797	2.63493e-13	C4	C8	Chimp
TCONS_00006914	ENSPTRT00000058914.3	0.824753	1.05062e-11	C4	C7	Chimp
TCONS_00006914	ENSPTRT00000059095.2	0.85221	4.20715e-13	C4	C7	Chimp
TCONS_00006914	ENSPTRT00000065370.1	0.81111	4.25471e-11	C4	C7	Chimp
TCONS_00006914	ENSPTRT00000073344.1	0.825073	1.01533e-11	C4	C7	Chimp
TCONS_00006914	ENSPTRT00000075440.1	0.904538	9.04615e-17	C4	C7	Chimp
TCONS_00008648	ENSPTRT00000075115.1	0.906496	6.02899e-17	C4	C6	Chimp
TCONS_00009743	ENSPTRT00000001363.4	0.808331	5.57998e-11	C4	C4	Chimp
TCONS_00009743	ENSPTRT00000030190.5	0.804791	7.83192e-11	C4	C4	Chimp
TCONS_00009743	ENSPTRT00000033755.4	0.807861	5.83917e-11	C4	C4	Chimp
TCONS_00009743	ENSPTRT00000036987.3	0.841508	1.58479e-12	C4	C4	Chimp
TCONS_00009743	ENSPTRT00000047252.2	0.803148	9.14572e-11	C4	C4	Chimp
TCONS_00011302	ENSPTRT00000000348.2	0.809893	4.7936e-11	C4	C7	Chimp
TCONS_00011302	ENSPTRT00000001077.6	0.809597	4.93402e-11	C4	C7	Chimp
TCONS_00011302	ENSPTRT00000001135.3	0.839007	2.13041e-12	C4	C7	Chimp
TCONS_00011302	ENSPTRT00000001754.3	0.875132	1.66791e-14	C4	C7	Chimp
TCONS_00011302	ENSPTRT00000002824.4	0.848486	6.75199e-13	C4	C7	Chimp
TCONS_00011302	ENSPTRT00000002932.5	0.912067	1.80635e-17	C4	C7	Chimp
TCONS_00011302	ENSPTRT00000003327.3	0.843762	1.20849e-12	C4	C8	Chimp
TCONS_00011302	ENSPTRT00000003547.3	0.812969	3.5401e-11	C4	C7	Chimp
TCONS_00011302	ENSPTRT00000004378.4	0.85897	1.72323e-13	C4	C8	Chimp
TCONS_00011302	ENSPTRT00000004742.6	0.813105	3.49246e-11	C4	C8	Chimp
TCONS_00011302	ENSPTRT00000005644.4	0.810962	4.3172e-11	C4	C8	Chimp
TCONS_00011302	ENSPTRT00000006236.4	0.818141	2.09969e-11	C4	C7	Chimp
TCONS_00011302	ENSPTRT00000007067.2	0.842977	1.32888e-12	C4	C7	Chimp
TCONS_00011302	ENSPTRT00000008527.2	0.875069	1.68426e-14	C4	C8	Chimp
TCONS_00011302	ENSPTRT00000009047.2	0.849914	5.64028e-13	C4	C8	Chimp
TCONS_00011302	ENSPTRT00000009289.5	0.919044	3.54885e-18	C4	C8	Chimp
TCONS_00011302	ENSPTRT00000009625.2	0.876404	1.36926e-14	C4	C7	Chimp
TCONS_00011302	ENSPTRT00000009892.2	0.810372	4.57438e-11	C4	C8	Chimp
TCONS_00011302	ENSPTRT00000010014.4	0.870329	3.44848e-14	C4	C8	Chimp
TCONS_00011302	ENSPTRT00000010351.4	0.829878	6.021e-12	C4	C8	Chimp
TCONS_00011302	ENSPTRT00000010769.3	0.91321	1.39684e-17	C4	C8	Chimp
TCONS_00011302	ENSPTRT00000011524.3	0.801733	1.04402e-10	C4	C7	Chimp
TCONS_00011302	ENSPTRT00000011643.4	0.845429	9.86265e-13	C4	C8	Chimp
TCONS_00011302	ENSPTRT00000011760.3	0.81694	2.37377e-11	C4	C8	Chimp
TCONS_00011302	ENSPTRT00000012061.4	0.841058	1.67219e-12	C4	C7	Chimp
TCONS_00011302	ENSPTRT00000012255.4	0.900961	1.85738e-16	C4	C8	Chimp
TCONS_00011302	ENSPTRT00000012280.4	0.942246	4.36668e-21	C4	C7	Chimp
TCONS_00011302	ENSPTRT00000013151.4	0.829614	6.19895e-12	C4	C7	Chimp
TCONS_00011302	ENSPTRT00000014250.2	0.820507	1.64414e-11	C4	C8	Chimp
TCONS_00011302	ENSPTRT00000014521.2	0.83614	2.97255e-12	C4	C8	Chimp
TCONS_00011302	ENSPTRT00000015485.4	0.831735	4.89839e-12	C4	C7	Chimp
TCONS_00011302	ENSPTRT00000015753.3	0.874394	1.86857e-14	C4	C8	Chimp
TCONS_00011302	ENSPTRT00000016266.3	0.80919	5.13333e-11	C4	C7	Chimp
TCONS_00011302	ENSPTRT00000016427.4	0.833324	4.09755e-12	C4	C7	Chimp
TCONS_00011302	ENSPTRT00000017199.5	0.810757	4.40493e-11	C4	C8	Chimp
TCONS_00011302	ENSPTRT00000018537.3	0.895518	5.27399e-16	C4	C7	Chimp
TCONS_00011302	ENSPTRT00000018627.3	0.804404	8.12451e-11	C4	C7	Chimp
TCONS_00011302	ENSPTRT00000018918.3	0.868599	4.44857e-14	C4	C8	Chimp
TCONS_00011302	ENSPTRT00000021763.3	0.821659	1.45777e-11	C4	C8	Chimp
TCONS_00011302	ENSPTRT00000021898.3	0.868946	4.22818e-14	C4	C7	Chimp
TCONS_00011302	ENSPTRT00000022232.4	0.8132	3.45951e-11	C4	C7	Chimp
TCONS_00011302	ENSPTRT00000022686.4	0.813959	3.20739e-11	C4	C7	Chimp
TCONS_00011302	ENSPTRT00000022953.2	0.86566	6.80017e-14	C4	C8	Chimp
TCONS_00011302	ENSPTRT00000023182.4	0.832015	4.74751e-12	C4	C7	Chimp
TCONS_00011302	ENSPTRT00000023305.3	0.926633	5.07545e-19	C4	C8	Chimp
TCONS_00011302	ENSPTRT00000023456.5	0.856098	2.53202e-13	C4	C7	Chimp
TCONS_00011302	ENSPTRT00000023678.6	0.879198	8.80692e-15	C4	C8	Chimp
TCONS_00011302	ENSPTRT00000023859.1	0.917292	5.41138e-18	C4	C7	Chimp
TCONS_00011302	ENSPTRT00000024186.4	0.812343	3.76719e-11	C4	C8	Chimp
TCONS_00011302	ENSPTRT00000025188.3	0.936849	2.58892e-20	C4	C8	Chimp
TCONS_00011302	ENSPTRT00000025576.4	0.838975	2.13861e-12	C4	C8	Chimp
TCONS_00011302	ENSPTRT00000026080.4	0.84048	1.7908e-12	C4	C8	Chimp
TCONS_00011302	ENSPTRT00000027452.3	0.89038	1.34189e-15	C4	C8	Chimp
TCONS_00011302	ENSPTRT00000027458.5	0.808288	5.60308e-11	C4	C7	Chimp
TCONS_00011302	ENSPTRT00000027652.3	0.866862	5.72367e-14	C4	C7	Chimp
TCONS_00011302	ENSPTRT00000028235.3	0.805098	7.60694e-11	C4	C8	Chimp
TCONS_00011302	ENSPTRT00000028270.4	0.803868	8.54657e-11	C4	C8	Chimp
TCONS_00011302	ENSPTRT00000028598.3	0.852665	3.96742e-13	C4	C7	Chimp
TCONS_00011302	ENSPTRT00000029743.3	0.884045	3.9901e-15	C4	C7	Chimp
TCONS_00011302	ENSPTRT00000030138.4	0.832482	4.50532e-12	C4	C8	Chimp
TCONS_00011302	ENSPTRT00000030769.5	0.888232	1.95587e-15	C4	C7	Chimp
TCONS_00011302	ENSPTRT00000031286.2	0.856451	2.41611e-13	C4	C7	Chimp
TCONS_00011302	ENSPTRT00000031496.3	0.863293	9.50187e-14	C4	C7	Chimp
TCONS_00011302	ENSPTRT00000031528.3	0.813117	3.48848e-11	C4	C7	Chimp
TCONS_00011302	ENSPTRT00000031667.4	0.905701	7.11567e-17	C4	C8	Chimp
TCONS_00011302	ENSPTRT00000031852.3	0.849164	6.20088e-13	C4	C7	Chimp
TCONS_00011302	ENSPTRT00000033815.5	0.863454	9.29031e-14	C4	C8	Chimp
TCONS_00011302	ENSPTRT00000034088.3	0.941377	5.88065e-21	C4	C7	Chimp
TCONS_00011302	ENSPTRT00000035301.3	0.812132	3.84648e-11	C4	C8	Chimp
TCONS_00011302	ENSPTRT00000037137.3	0.883813	4.14747e-15	C4	C7	Chimp
TCONS_00011302	ENSPTRT00000037603.3	0.806207	6.84459e-11	C4	C7	Chimp
TCONS_00011302	ENSPTRT00000037894.4	0.861482	1.22238e-13	C4	C8	Chimp
TCONS_00011302	ENSPTRT00000037938.4	0.865786	6.6788e-14	C4	C7	Chimp
TCONS_00011302	ENSPTRT00000037959.2	0.806595	6.5949e-11	C4	C7	Chimp
TCONS_00011302	ENSPTRT00000039369.4	0.854162	3.2662e-13	C4	C8	Chimp
TCONS_00011302	ENSPTRT00000041463.5	0.826769	8.45892e-12	C4	C7	Chimp
TCONS_00011302	ENSPTRT00000044459.3	0.808153	5.6768e-11	C4	C7	Chimp
TCONS_00011302	ENSPTRT00000044603.4	0.870837	3.19788e-14	C4	C8	Chimp
TCONS_00011302	ENSPTRT00000044863.3	0.812468	3.72076e-11	C4	C8	Chimp
TCONS_00011302	ENSPTRT00000044905.3	0.871513	2.89099e-14	C4	C7	Chimp
TCONS_00011302	ENSPTRT00000046558.4	0.893941	7.06051e-16	C4	C8	Chimp
TCONS_00011302	ENSPTRT00000046588.3	0.82046	1.65226e-11	C4	C7	Chimp
TCONS_00011302	ENSPTRT00000046958.4	0.87722	1.20506e-14	C4	C7	Chimp
TCONS_00011302	ENSPTRT00000048098.2	0.800373	1.18445e-10	C4	C8	Chimp
TCONS_00011302	ENSPTRT00000049030.3	0.822238	1.37181e-11	C4	C7	Chimp
TCONS_00011302	ENSPTRT00000049382.3	0.810216	4.64454e-11	C4	C8	Chimp
TCONS_00011302	ENSPTRT00000049549.3	0.853643	3.4948e-13	C4	C7	Chimp
TCONS_00011302	ENSPTRT00000049896.3	0.923743	1.08982e-18	C4	C8	Chimp
TCONS_00011302	ENSPTRT00000050036.3	0.824956	1.02815e-11	C4	C8	Chimp
TCONS_00011302	ENSPTRT00000050071.2	0.804746	7.86585e-11	C4	C7	Chimp
TCONS_00011302	ENSPTRT00000055561.3	0.840308	1.82765e-12	C4	C7	Chimp
TCONS_00011302	ENSPTRT00000055775.2	0.828138	7.28848e-12	C4	C7	Chimp
TCONS_00011302	ENSPTRT00000056712.2	0.848589	6.66539e-13	C4	C7	Chimp
TCONS_00011302	ENSPTRT00000056843.2	0.81044	4.5441e-11	C4	C8	Chimp
TCONS_00011302	ENSPTRT00000057629.1	0.84038	1.81216e-12	C4	C8	Chimp
TCONS_00011302	ENSPTRT00000058202.3	0.874148	1.94023e-14	C4	C8	Chimp
TCONS_00011302	ENSPTRT00000058359.2	0.804739	7.87102e-11	C4	C7	Chimp
TCONS_00011302	ENSPTRT00000059068.2	0.855352	2.79437e-13	C4	C8	Chimp
TCONS_00011302	ENSPTRT00000060348.2	0.810606	4.47058e-11	C4	C7	Chimp
TCONS_00011302	ENSPTRT00000062459.1	0.807001	6.34322e-11	C4	C8	Chimp
TCONS_00011302	ENSPTRT00000064991.2	0.810052	4.71984e-11	C4	C8	Chimp
TCONS_00011302	ENSPTRT00000066253.2	0.803566	8.79297e-11	C4	C8	Chimp
TCONS_00011302	ENSPTRT00000066585.2	0.831548	5.00191e-12	C4	C7	Chimp
TCONS_00011302	ENSPTRT00000066689.2	0.82216	1.38316e-11	C4	C8	Chimp
TCONS_00011302	ENSPTRT00000074630.1	0.883339	4.48696e-15	C4	C7	Chimp
TCONS_00011302	ENSPTRT00000075440.1	0.808838	5.31202e-11	C4	C7	Chimp
TCONS_00012395	ENSPTRT00000001713.3	0.823163	1.24419e-11	C4	C2	Chimp
TCONS_00012395	ENSPTRT00000003822.4	0.806841	6.44095e-11	C4	C2	Chimp
TCONS_00012395	ENSPTRT00000004707.3	0.812423	3.73728e-11	C4	C2	Chimp
TCONS_00012395	ENSPTRT00000021826.4	0.814014	3.18969e-11	C4	C2	Chimp
TCONS_00012395	ENSPTRT00000022106.4	0.818588	2.00536e-11	C4	C2	Chimp
TCONS_00012395	ENSPTRT00000022112.3	0.801954	1.02271e-10	C4	C2	Chimp
TCONS_00012395	ENSPTRT00000028474.4	0.811498	4.09519e-11	C4	C2	Chimp
TCONS_00012395	ENSPTRT00000037079.3	0.845642	9.60772e-13	C4	C2	Chimp
TCONS_00012395	ENSPTRT00000043411.4	0.800045	1.22097e-10	C4	C2	Chimp
TCONS_00012395	ENSPTRT00000046342.4	0.815997	2.61236e-11	C4	C2	Chimp
TCONS_00012395	ENSPTRT00000050131.3	0.836081	2.9928e-12	C4	C2	Chimp
TCONS_00012395	ENSPTRT00000056366.3	0.809007	5.22589e-11	C4	C2	Chimp
TCONS_00012395	ENSPTRT00000066815.1	0.803228	9.07738e-11	C4	C2	Chimp
TCONS_00016423	ENSPTRT00000076402.1	0.805538	7.29573e-11	C4	C6	Chimp
TCONS_00021200	ENSPTRT00000003904.3	0.835574	3.17217e-12	C4	C4	Chimp
TCONS_00021200	ENSPTRT00000010028.4	0.802092	1.0096e-10	C4	C6	Chimp
TCONS_00021473	ENSPTRT00000000438.3	0.827486	7.82512e-12	C4	C1	Chimp
TCONS_00021473	ENSPTRT00000008491.4	0.800967	1.12111e-10	C4	C1	Chimp
TCONS_00021473	ENSPTRT00000045818.4	0.80154	1.06298e-10	C4	C1	Chimp
TCONS_00021473	ENSPTRT00000059937.3	0.862046	1.13054e-13	C4	C1	Chimp
TCONS_00022304	ENSPTRT00000003327.3	0.809292	5.08272e-11	C4	C8	Chimp
TCONS_00022304	ENSPTRT00000014521.2	0.803853	8.55858e-11	C4	C8	Chimp
TCONS_00022304	ENSPTRT00000015753.3	0.811982	3.90398e-11	C4	C8	Chimp
TCONS_00022304	ENSPTRT00000037261.4	0.800553	1.16493e-10	C4	C8	Chimp
TCONS_00022304	ENSPTRT00000049382.3	0.81328	3.43211e-11	C4	C8	Chimp
TCONS_00022304	ENSPTRT00000064097.2	0.848346	6.87156e-13	C4	C7	Chimp
TCONS_00037952	ENSPTRT00000001754.3	0.850398	5.30471e-13	C4	C7	Chimp
TCONS_00037952	ENSPTRT00000003547.3	0.80099	1.11867e-10	C4	C7	Chimp
TCONS_00037952	ENSPTRT00000015753.3	0.820392	1.66393e-11	C4	C8	Chimp
TCONS_00037952	ENSPTRT00000018918.3	0.806611	6.58481e-11	C4	C8	Chimp
TCONS_00037952	ENSPTRT00000022232.4	0.801205	1.0966e-10	C4	C7	Chimp
TCONS_00037952	ENSPTRT00000023456.5	0.856508	2.39783e-13	C4	C7	Chimp
TCONS_00037952	ENSPTRT00000031496.3	0.809699	4.88532e-11	C4	C7	Chimp
TCONS_00037952	ENSPTRT00000056712.2	0.835289	3.27761e-12	C4	C7	Chimp
TCONS_00037952	ENSPTRT00000058180.3	0.808768	5.34842e-11	C4	C7	Chimp
TCONS_00039587	ENSPTRT00000009677.3	0.85487	2.97727e-13	C4	C5	Chimp
TCONS_00039587	ENSPTRT00000013734.3	0.821893	1.42239e-11	C4	C6	Chimp
TCONS_00039587	ENSPTRT00000014906.5	0.823125	1.24922e-11	C4	C4	Chimp
TCONS_00039587	ENSPTRT00000019648.5	0.836609	2.81625e-12	C4	C5	Chimp
TCONS_00039587	ENSPTRT00000019762.4	0.816914	2.38012e-11	C4	C5	Chimp
TCONS_00039587	ENSPTRT00000024886.4	0.812794	3.60236e-11	C4	C4	Chimp
TCONS_00039587	ENSPTRT00000025313.6	0.834108	3.74983e-12	C4	C5	Chimp
TCONS_00039587	ENSPTRT00000031186.3	0.83426	3.68556e-12	C4	C5	Chimp
TCONS_00039587	ENSPTRT00000038624.4	0.80218	1.00137e-10	C4	C4	Chimp
TCONS_00039587	ENSPTRT00000041364.3	0.806183	6.86009e-11	C4	C4	Chimp
TCONS_00039587	ENSPTRT00000059105.3	0.834989	3.39196e-12	C4	C4	Chimp
TCONS_00039814	ENSPTRT00000005825.2	0.802396	9.814e-11	C4	C7	Chimp
TCONS_00039814	ENSPTRT00000007113.4	0.818483	2.02713e-11	C4	C7	Chimp
TCONS_00039814	ENSPTRT00000010337.5	0.807933	5.7985e-11	C4	C7	Chimp
TCONS_00039814	ENSPTRT00000020994.3	0.812726	3.62646e-11	C4	C7	Chimp
TCONS_00039814	ENSPTRT00000029236.5	0.802931	9.33369e-11	C4	C7	Chimp
TCONS_00039814	ENSPTRT00000054842.3	0.839633	1.97925e-12	C4	C7	Chimp
TCONS_00039814	ENSPTRT00000067605.2	0.801078	1.10965e-10	C4	C2	Chimp
TCONS_00039815	ENSPTRT00000002824.4	0.824628	1.06477e-11	C4	C7	Chimp
TCONS_00039815	ENSPTRT00000010014.4	0.80006	1.21926e-10	C4	C8	Chimp
TCONS_00039815	ENSPTRT00000012280.4	0.807392	6.10878e-11	C4	C7	Chimp

## Sheet: C5 corr--> PCG clusters
lncRNA	Genes	Correlation	P-value	lncRNA cluster	PCG_cluster	Species
TCONS_00007860	EPHB3	0.821312	8.45e-11	C5	C1	Human
TCONS_00009520	CTNNA3	0.804133	4.12e-10	C5	C8	Human
TCONS_00009520	PROX1-AS1	0.862078	8.97e-13	C5	C8	Human
TCONS_00003466	ENSPTRT00000001346.3	0.860879	1.32824e-13	C5	C2	Chimp
TCONS_00003466	ENSPTRT00000001509.2	0.804768	7.84889e-11	C5	C2	Chimp
TCONS_00003466	ENSPTRT00000001904.5	0.84028	1.83388e-12	C5	C2	Chimp
TCONS_00003466	ENSPTRT00000001979.2	0.835999	3.02113e-12	C5	C2	Chimp
TCONS_00003466	ENSPTRT00000002303.3	0.832402	4.54619e-12	C5	C2	Chimp
TCONS_00003466	ENSPTRT00000003879.3	0.800069	1.21824e-10	C5	C2	Chimp
TCONS_00003466	ENSPTRT00000004345.3	0.800421	1.17925e-10	C5	C1	Chimp
TCONS_00003466	ENSPTRT00000004949.4	0.827169	8.09987e-12	C5	C2	Chimp
TCONS_00003466	ENSPTRT00000005368.4	0.825799	9.39204e-12	C5	C2	Chimp
TCONS_00003466	ENSPTRT00000005535.3	0.802638	9.5936e-11	C5	C2	Chimp
TCONS_00003466	ENSPTRT00000007573.3	0.814845	2.93443e-11	C5	C7	Chimp
TCONS_00003466	ENSPTRT00000007782.2	0.826853	8.3822e-12	C5	C2	Chimp
TCONS_00003466	ENSPTRT00000007912.4	0.845457	9.82907e-13	C5	C2	Chimp
TCONS_00003466	ENSPTRT00000008520.4	0.834505	3.58444e-12	C5	C2	Chimp
TCONS_00003466	ENSPTRT00000008979.3	0.834359	3.64407e-12	C5	C2	Chimp
TCONS_00003466	ENSPTRT00000009691.4	0.85237	4.12118e-13	C5	C2	Chimp
TCONS_00003466	ENSPTRT00000011299.3	0.804829	7.8041e-11	C5	C2	Chimp
TCONS_00003466	ENSPTRT00000012701.2	0.819461	1.83274e-11	C5	C2	Chimp
TCONS_00003466	ENSPTRT00000012734.5	0.857704	2.04394e-13	C5	C1	Chimp
TCONS_00003466	ENSPTRT00000012902.5	0.824194	1.1152e-11	C5	C2	Chimp
TCONS_00003466	ENSPTRT00000013604.3	0.828761	6.80819e-12	C5	C2	Chimp
TCONS_00003466	ENSPTRT00000013773.5	0.812865	3.57674e-11	C5	C2	Chimp
TCONS_00003466	ENSPTRT00000017123.3	0.83878	2.18791e-12	C5	C2	Chimp
TCONS_00003466	ENSPTRT00000018329.4	0.831591	4.97834e-12	C5	C1	Chimp
TCONS_00003466	ENSPTRT00000018427.3	0.878824	9.34962e-15	C5	C2	Chimp
TCONS_00003466	ENSPTRT00000023393.5	0.816234	2.5505e-11	C5	C7	Chimp
TCONS_00003466	ENSPTRT00000023436.3	0.819204	1.88198e-11	C5	C2	Chimp
TCONS_00003466	ENSPTRT00000023568.3	0.86785	4.96089e-14	C5	C2	Chimp
TCONS_00003466	ENSPTRT00000023871.5	0.805133	7.58226e-11	C5	C2	Chimp
TCONS_00003466	ENSPTRT00000024115.3	0.805017	7.66583e-11	C5	C2	Chimp
TCONS_00003466	ENSPTRT00000024670.3	0.848645	6.61879e-13	C5	C7	Chimp
TCONS_00003466	ENSPTRT00000025099.1	0.810324	4.59569e-11	C5	C3	Chimp
TCONS_00003466	ENSPTRT00000025285.4	0.818074	2.11418e-11	C5	C2	Chimp
TCONS_00003466	ENSPTRT00000028210.4	0.847522	7.61539e-13	C5	C2	Chimp
TCONS_00003466	ENSPTRT00000028213.4	0.858191	1.91457e-13	C5	C2	Chimp
TCONS_00003466	ENSPTRT00000028282.5	0.836612	2.8152e-12	C5	C2	Chimp
TCONS_00003466	ENSPTRT00000028527.5	0.858252	1.89883e-13	C5	C2	Chimp
TCONS_00003466	ENSPTRT00000029630.4	0.828662	6.88295e-12	C5	C1	Chimp
TCONS_00003466	ENSPTRT00000029931.3	0.816478	2.48801e-11	C5	C2	Chimp
TCONS_00003466	ENSPTRT00000030753.6	0.806449	6.6876e-11	C5	C7	Chimp
TCONS_00003466	ENSPTRT00000031236.5	0.837834	2.44359e-12	C5	C2	Chimp
TCONS_00003466	ENSPTRT00000031368.3	0.828714	6.84368e-12	C5	C2	Chimp
TCONS_00003466	ENSPTRT00000032348.4	0.833769	3.8966e-12	C5	C2	Chimp
TCONS_00003466	ENSPTRT00000033004.4	0.816005	2.61029e-11	C5	C1	Chimp
TCONS_00003466	ENSPTRT00000034494.6	0.833217	4.14738e-12	C5	C1	Chimp
TCONS_00003466	ENSPTRT00000035944.5	0.803084	9.20122e-11	C5	C2	Chimp
TCONS_00003466	ENSPTRT00000035954.2	0.810254	4.62757e-11	C5	C2	Chimp
TCONS_00003466	ENSPTRT00000036878.4	0.842487	1.40959e-12	C5	C1	Chimp
TCONS_00003466	ENSPTRT00000037318.5	0.838795	2.18407e-12	C5	C1	Chimp
TCONS_00003466	ENSPTRT00000037688.5	0.807847	5.84667e-11	C5	C2	Chimp
TCONS_00003466	ENSPTRT00000037958.5	0.81664	2.44746e-11	C5	C2	Chimp
TCONS_00003466	ENSPTRT00000038121.3	0.849144	6.21608e-13	C5	C2	Chimp
TCONS_00003466	ENSPTRT00000039020.3	0.82498	1.02548e-11	C5	C2	Chimp
TCONS_00003466	ENSPTRT00000040047.4	0.84947	5.96585e-13	C5	C2	Chimp
TCONS_00003466	ENSPTRT00000040325.3	0.857546	2.08773e-13	C5	C2	Chimp
TCONS_00003466	ENSPTRT00000040645.5	0.820691	1.61304e-11	C5	C2	Chimp
TCONS_00003466	ENSPTRT00000040859.4	0.824172	1.11789e-11	C5	C2	Chimp
TCONS_00003466	ENSPTRT00000041123.3	0.831406	5.08196e-12	C5	C2	Chimp
TCONS_00003466	ENSPTRT00000041155.3	0.873555	2.12411e-14	C5	C2	Chimp
TCONS_00003466	ENSPTRT00000044314.3	0.87267	2.42919e-14	C5	C2	Chimp
TCONS_00003466	ENSPTRT00000044738.4	0.801659	1.05128e-10	C5	C2	Chimp
TCONS_00003466	ENSPTRT00000045532.3	0.837292	2.60225e-12	C5	C2	Chimp
TCONS_00003466	ENSPTRT00000046270.4	0.811867	3.94875e-11	C5	C2	Chimp
TCONS_00003466	ENSPTRT00000047385.2	0.814833	2.93797e-11	C5	C2	Chimp
TCONS_00003466	ENSPTRT00000047577.3	0.829359	6.37594e-12	C5	C1	Chimp
TCONS_00003466	ENSPTRT00000047948.4	0.844955	1.04517e-12	C5	C2	Chimp
TCONS_00003466	ENSPTRT00000049693.1	0.841171	1.64987e-12	C5	C2	Chimp
TCONS_00003466	ENSPTRT00000050131.3	0.81509	2.86312e-11	C5	C2	Chimp
TCONS_00003466	ENSPTRT00000054937.2	0.853296	3.65621e-13	C5	C2	Chimp
TCONS_00003466	ENSPTRT00000054963.2	0.842734	1.36824e-12	C5	C2	Chimp
TCONS_00003466	ENSPTRT00000056160.3	0.804383	8.14063e-11	C5	C8	Chimp
TCONS_00003466	ENSPTRT00000056366.3	0.835214	3.30589e-12	C5	C2	Chimp
TCONS_00003466	ENSPTRT00000059123.3	0.842245	1.45103e-12	C5	C2	Chimp
TCONS_00003466	ENSPTRT00000060211.3	0.806007	6.97653e-11	C5	C8	Chimp
TCONS_00003466	ENSPTRT00000061863.3	0.82361	1.1867e-11	C5	C2	Chimp
TCONS_00003466	ENSPTRT00000062315.3	0.849523	5.92588e-13	C5	C2	Chimp
TCONS_00003466	ENSPTRT00000062472.3	0.815327	2.79556e-11	C5	C1	Chimp
TCONS_00003466	ENSPTRT00000063819.2	0.807376	6.11813e-11	C5	C2	Chimp
TCONS_00003466	ENSPTRT00000064073.2	0.832682	4.40547e-12	C5	C1	Chimp
TCONS_00003466	ENSPTRT00000064442.2	0.839009	2.1299e-12	C5	C2	Chimp
TCONS_00003466	ENSPTRT00000064795.2	0.823801	1.16282e-11	C5	C2	Chimp
TCONS_00003466	ENSPTRT00000065769.1	0.834499	3.58668e-12	C5	C2	Chimp
TCONS_00003466	ENSPTRT00000066401.1	0.821511	1.48051e-11	C5	C2	Chimp
TCONS_00003466	ENSPTRT00000066459.2	0.874013	1.98087e-14	C5	C2	Chimp
TCONS_00003466	ENSPTRT00000067484.2	0.876521	1.34442e-14	C5	C2	Chimp
TCONS_00003466	ENSPTRT00000074394.1	0.800292	1.19341e-10	C5	C2	Chimp
TCONS_00003466	ENSPTRT00000075833.1	0.806833	6.44583e-11	C5	C2	Chimp
TCONS_00003466	ENSPTRT00000075866.1	0.818309	2.06364e-11	C5	C2	Chimp
TCONS_00012562	ENSPTRT00000007313.3	0.800149	1.20927e-10	C5	C2	Chimp
TCONS_00012562	ENSPTRT00000030904.4	0.806861	6.42853e-11	C5	C2	Chimp
TCONS_00012562	ENSPTRT00000056399.1	0.801421	1.07477e-10	C5	C2	Chimp
TCONS_00024916	ENSPTRT00000022763.4	0.827626	7.7075e-12	C5	C8	Chimp
TCONS_00035808	ENSPTRT00000000822.6	0.815341	2.7914e-11	C5	C4	Chimp
TCONS_00035808	ENSPTRT00000001203.4	0.842784	1.36015e-12	C5	C4	Chimp
TCONS_00035808	ENSPTRT00000001280.3	0.822629	1.31646e-11	C5	C4	Chimp
TCONS_00035808	ENSPTRT00000001363.4	0.848932	6.38458e-13	C5	C4	Chimp
TCONS_00035808	ENSPTRT00000001510.3	0.822627	1.31677e-11	C5	C4	Chimp
TCONS_00035808	ENSPTRT00000001781.5	0.836343	2.90393e-12	C5	C4	Chimp
TCONS_00035808	ENSPTRT00000002188.3	0.811802	3.97428e-11	C5	C4	Chimp
TCONS_00035808	ENSPTRT00000002314.5	0.86502	7.44846e-14	C5	C4	Chimp
TCONS_00035808	ENSPTRT00000003584.3	0.851711	4.48581e-13	C5	C4	Chimp
TCONS_00035808	ENSPTRT00000003747.4	0.802702	9.53635e-11	C5	C4	Chimp
TCONS_00035808	ENSPTRT00000003817.3	0.831953	4.78053e-12	C5	C4	Chimp
TCONS_00035808	ENSPTRT00000004017.3	0.82703	8.22255e-12	C5	C4	Chimp
TCONS_00035808	ENSPTRT00000004779.3	0.832009	4.7509e-12	C5	C4	Chimp
TCONS_00035808	ENSPTRT00000005165.3	0.846195	8.97672e-13	C5	C4	Chimp
TCONS_00035808	ENSPTRT00000005731.5	0.861757	1.17679e-13	C5	C4	Chimp
TCONS_00035808	ENSPTRT00000005802.4	0.906172	6.45172e-17	C5	C4	Chimp
TCONS_00035808	ENSPTRT00000005981.3	0.840414	1.80488e-12	C5	C4	Chimp
TCONS_00035808	ENSPTRT00000006261.5	0.809895	4.79262e-11	C5	C4	Chimp
TCONS_00035808	ENSPTRT00000006771.5	0.822183	1.37974e-11	C5	C4	Chimp
TCONS_00035808	ENSPTRT00000008034.4	0.852363	4.12523e-13	C5	C4	Chimp
TCONS_00035808	ENSPTRT00000008320.4	0.85856	1.82158e-13	C5	C4	Chimp
TCONS_00035808	ENSPTRT00000008351.1	0.815952	2.62425e-11	C5	C4	Chimp
TCONS_00035808	ENSPTRT00000009340.3	0.846764	8.36654e-13	C5	C4	Chimp
TCONS_00035808	ENSPTRT00000010191.3	0.833427	4.05016e-12	C5	C4	Chimp
TCONS_00035808	ENSPTRT00000010498.4	0.808061	5.72742e-11	C5	C4	Chimp
TCONS_00035808	ENSPTRT00000011026.5	0.871929	2.71627e-14	C5	C4	Chimp
TCONS_00035808	ENSPTRT00000011317.5	0.800037	1.22187e-10	C5	C4	Chimp
TCONS_00035808	ENSPTRT00000011790.4	0.836839	2.74247e-12	C5	C4	Chimp
TCONS_00035808	ENSPTRT00000011794.5	0.806754	6.4951e-11	C5	C4	Chimp
TCONS_00035808	ENSPTRT00000011842.4	0.818341	2.05685e-11	C5	C4	Chimp
TCONS_00035808	ENSPTRT00000011931.4	0.822697	1.30697e-11	C5	C4	Chimp
TCONS_00035808	ENSPTRT00000012077.3	0.842644	1.38315e-12	C5	C4	Chimp
TCONS_00035808	ENSPTRT00000012595.3	0.826417	8.78671e-12	C5	C4	Chimp
TCONS_00035808	ENSPTRT00000012659.5	0.836645	2.80457e-12	C5	C4	Chimp
TCONS_00035808	ENSPTRT00000012852.5	0.81894	1.93402e-11	C5	C4	Chimp
TCONS_00035808	ENSPTRT00000013009.4	0.816379	2.51322e-11	C5	C4	Chimp
TCONS_00035808	ENSPTRT00000013056.4	0.835607	3.16041e-12	C5	C4	Chimp
TCONS_00035808	ENSPTRT00000013202.3	0.881263	6.3119e-15	C5	C4	Chimp
TCONS_00035808	ENSPTRT00000013391.5	0.88542	3.16651e-15	C5	C4	Chimp
TCONS_00035808	ENSPTRT00000013651.4	0.807934	5.79788e-11	C5	C4	Chimp
TCONS_00035808	ENSPTRT00000014331.3	0.805336	7.43735e-11	C5	C4	Chimp
TCONS_00035808	ENSPTRT00000014449.3	0.834709	3.50182e-12	C5	C4	Chimp
TCONS_00035808	ENSPTRT00000015030.2	0.82749	7.82173e-12	C5	C4	Chimp
TCONS_00035808	ENSPTRT00000016601.3	0.850376	5.31931e-13	C5	C4	Chimp
TCONS_00035808	ENSPTRT00000016906.2	0.826783	8.44586e-12	C5	C4	Chimp
TCONS_00035808	ENSPTRT00000017588.4	0.836862	2.73508e-12	C5	C4	Chimp
TCONS_00035808	ENSPTRT00000017609.2	0.855766	2.64582e-13	C5	C4	Chimp
TCONS_00035808	ENSPTRT00000017836.4	0.819132	1.896e-11	C5	C4	Chimp
TCONS_00035808	ENSPTRT00000018121.5	0.871568	2.86734e-14	C5	C4	Chimp
TCONS_00035808	ENSPTRT00000018213.4	0.823415	1.21145e-11	C5	C4	Chimp
TCONS_00035808	ENSPTRT00000018467.3	0.88275	4.94634e-15	C5	C4	Chimp
TCONS_00035808	ENSPTRT00000018481.4	0.818391	2.04634e-11	C5	C4	Chimp
TCONS_00035808	ENSPTRT00000018970.6	0.850485	5.2459e-13	C5	C4	Chimp
TCONS_00035808	ENSPTRT00000020070.4	0.849062	6.28082e-13	C5	C4	Chimp
TCONS_00035808	ENSPTRT00000020075.2	0.879449	8.46074e-15	C5	C4	Chimp
TCONS_00035808	ENSPTRT00000022479.3	0.85771	2.04229e-13	C5	C4	Chimp
TCONS_00035808	ENSPTRT00000022674.2	0.818869	1.94826e-11	C5	C4	Chimp
TCONS_00035808	ENSPTRT00000023261.3	0.844817	1.06294e-12	C5	C4	Chimp
TCONS_00035808	ENSPTRT00000023363.4	0.890591	1.29263e-15	C5	C4	Chimp
TCONS_00035808	ENSPTRT00000023676.4	0.852535	4.0348e-13	C5	C4	Chimp
TCONS_00035808	ENSPTRT00000023961.4	0.819751	1.77846e-11	C5	C4	Chimp
TCONS_00035808	ENSPTRT00000025135.5	0.84034	1.82092e-12	C5	C4	Chimp
TCONS_00035808	ENSPTRT00000025303.3	0.888912	1.73735e-15	C5	C4	Chimp
TCONS_00035808	ENSPTRT00000026623.5	0.808483	5.49843e-11	C5	C4	Chimp
TCONS_00035808	ENSPTRT00000026695.3	0.84518	1.01683e-12	C5	C4	Chimp
TCONS_00035808	ENSPTRT00000026763.1	0.84108	1.66768e-12	C5	C4	Chimp
TCONS_00035808	ENSPTRT00000027408.3	0.809634	4.91618e-11	C5	C4	Chimp
TCONS_00035808	ENSPTRT00000027463.2	0.868343	4.61785e-14	C5	C4	Chimp
TCONS_00035808	ENSPTRT00000027838.3	0.818472	2.02938e-11	C5	C4	Chimp
TCONS_00035808	ENSPTRT00000028035.3	0.820433	1.65698e-11	C5	C4	Chimp
TCONS_00035808	ENSPTRT00000028334.5	0.844467	1.10926e-12	C5	C4	Chimp
TCONS_00035808	ENSPTRT00000028388.4	0.801586	1.05842e-10	C5	C4	Chimp
TCONS_00035808	ENSPTRT00000028781.4	0.921339	2.01228e-18	C5	C4	Chimp
TCONS_00035808	ENSPTRT00000028901.5	0.852421	4.09424e-13	C5	C4	Chimp
TCONS_00035808	ENSPTRT00000028958.4	0.83043	5.66428e-12	C5	C4	Chimp
TCONS_00035808	ENSPTRT00000029118.2	0.864827	7.65572e-14	C5	C4	Chimp
TCONS_00035808	ENSPTRT00000029951.3	0.800985	1.1192e-10	C5	C4	Chimp
TCONS_00035808	ENSPTRT00000030190.5	0.811255	4.19435e-11	C5	C4	Chimp
TCONS_00035808	ENSPTRT00000030479.6	0.80456	8.00532e-11	C5	C4	Chimp
TCONS_00035808	ENSPTRT00000030617.4	0.810466	4.53223e-11	C5	C4	Chimp
TCONS_00035808	ENSPTRT00000030632.4	0.816095	2.58658e-11	C5	C4	Chimp
TCONS_00035808	ENSPTRT00000030765.5	0.856377	2.43985e-13	C5	C4	Chimp
TCONS_00035808	ENSPTRT00000030902.4	0.814777	2.95457e-11	C5	C4	Chimp
TCONS_00035808	ENSPTRT00000030918.4	0.807094	6.28675e-11	C5	C4	Chimp
TCONS_00035808	ENSPTRT00000031097.3	0.8121	3.85873e-11	C5	C4	Chimp
TCONS_00035808	ENSPTRT00000031329.3	0.832761	4.36644e-12	C5	C4	Chimp
TCONS_00035808	ENSPTRT00000031353.5	0.810436	4.54558e-11	C5	C4	Chimp
TCONS_00035808	ENSPTRT00000031784.4	0.836822	2.74768e-12	C5	C4	Chimp
TCONS_00035808	ENSPTRT00000031949.4	0.837037	2.68017e-12	C5	C4	Chimp
TCONS_00035808	ENSPTRT00000032239.4	0.80601	6.97465e-11	C5	C4	Chimp
TCONS_00035808	ENSPTRT00000032298.5	0.810732	4.41574e-11	C5	C4	Chimp
TCONS_00035808	ENSPTRT00000032344.3	0.843221	1.29028e-12	C5	C4	Chimp
TCONS_00035808	ENSPTRT00000032588.3	0.811561	4.06996e-11	C5	C4	Chimp
TCONS_00035808	ENSPTRT00000033047.5	0.823431	1.20942e-11	C5	C4	Chimp
TCONS_00035808	ENSPTRT00000033132.5	0.819659	1.7955e-11	C5	C4	Chimp
TCONS_00035808	ENSPTRT00000033379.2	0.883497	4.37112e-15	C5	C4	Chimp
TCONS_00035808	ENSPTRT00000033658.4	0.809872	4.80368e-11	C5	C4	Chimp
TCONS_00035808	ENSPTRT00000033810.4	0.8271	8.16022e-12	C5	C4	Chimp
TCONS_00035808	ENSPTRT00000033813.4	0.826329	8.87099e-12	C5	C4	Chimp
TCONS_00035808	ENSPTRT00000034072.5	0.850637	5.14545e-13	C5	C4	Chimp
TCONS_00035808	ENSPTRT00000034178.1	0.815404	2.77371e-11	C5	C4	Chimp
TCONS_00035808	ENSPTRT00000034711.4	0.82787	7.50484e-12	C5	C4	Chimp
TCONS_00035808	ENSPTRT00000035823.3	0.807558	6.01197e-11	C5	C4	Chimp
TCONS_00035808	ENSPTRT00000035945.3	0.83901	2.12965e-12	C5	C4	Chimp
TCONS_00035808	ENSPTRT00000036389.3	0.849255	6.12954e-13	C5	C4	Chimp
TCONS_00035808	ENSPTRT00000037221.3	0.842211	1.45695e-12	C5	C4	Chimp
TCONS_00035808	ENSPTRT00000037617.4	0.834909	3.42285e-12	C5	C4	Chimp
TCONS_00035808	ENSPTRT00000037809.3	0.830914	5.36811e-12	C5	C4	Chimp
TCONS_00035808	ENSPTRT00000037823.3	0.800675	1.15188e-10	C5	C4	Chimp
TCONS_00035808	ENSPTRT00000037940.3	0.831822	4.85113e-12	C5	C4	Chimp
TCONS_00035808	ENSPTRT00000037991.2	0.869425	3.94105e-14	C5	C4	Chimp
TCONS_00035808	ENSPTRT00000037999.5	0.834498	3.58729e-12	C5	C4	Chimp
TCONS_00035808	ENSPTRT00000038746.4	0.831361	5.10767e-12	C5	C4	Chimp
TCONS_00035808	ENSPTRT00000038868.5	0.835589	3.16663e-12	C5	C4	Chimp
TCONS_00035808	ENSPTRT00000038916.3	0.801069	1.11052e-10	C5	C4	Chimp
TCONS_00035808	ENSPTRT00000039321.2	0.844484	1.10704e-12	C5	C4	Chimp
TCONS_00035808	ENSPTRT00000040951.5	0.84224	1.45196e-12	C5	C4	Chimp
TCONS_00035808	ENSPTRT00000041216.1	0.803447	8.89227e-11	C5	C4	Chimp
TCONS_00035808	ENSPTRT00000041309.4	0.858712	1.78459e-13	C5	C4	Chimp
TCONS_00035808	ENSPTRT00000042707.3	0.852662	3.96885e-13	C5	C4	Chimp
TCONS_00035808	ENSPTRT00000042983.4	0.842275	1.44591e-12	C5	C4	Chimp
TCONS_00035808	ENSPTRT00000044258.3	0.850257	5.40048e-13	C5	C4	Chimp
TCONS_00035808	ENSPTRT00000045284.4	0.840067	1.88048e-12	C5	C4	Chimp
TCONS_00035808	ENSPTRT00000045496.3	0.858474	1.84289e-13	C5	C4	Chimp
TCONS_00035808	ENSPTRT00000045796.4	0.817601	2.21908e-11	C5	C4	Chimp
TCONS_00035808	ENSPTRT00000046204.4	0.810344	4.58694e-11	C5	C4	Chimp
TCONS_00035808	ENSPTRT00000047203.3	0.81808	2.11286e-11	C5	C4	Chimp
TCONS_00035808	ENSPTRT00000047252.2	0.831193	5.20381e-12	C5	C4	Chimp
TCONS_00035808	ENSPTRT00000048286.4	0.82612	9.07255e-12	C5	C4	Chimp
TCONS_00035808	ENSPTRT00000048704.3	0.834648	3.52617e-12	C5	C4	Chimp
TCONS_00035808	ENSPTRT00000048888.2	0.820096	1.71602e-11	C5	C4	Chimp
TCONS_00035808	ENSPTRT00000056146.2	0.836828	2.7459e-12	C5	C4	Chimp
TCONS_00035808	ENSPTRT00000056387.4	0.878466	9.89748e-15	C5	C4	Chimp
TCONS_00035808	ENSPTRT00000059728.2	0.804962	7.706e-11	C5	C4	Chimp
TCONS_00035808	ENSPTRT00000062316.1	0.809718	4.87641e-11	C5	C4	Chimp
TCONS_00035808	ENSPTRT00000065065.1	0.818651	1.99241e-11	C5	C4	Chimp
TCONS_00035808	ENSPTRT00000066276.1	0.827573	7.75208e-12	C5	C4	Chimp
TCONS_00035808	ENSPTRT00000066958.2	0.859562	1.59027e-13	C5	C4	Chimp
TCONS_00035808	ENSPTRT00000069442.1	0.8284	7.08268e-12	C5	C4	Chimp
TCONS_00035808	ENSPTRT00000073072.1	0.827134	8.13007e-12	C5	C4	Chimp
TCONS_00035808	ENSPTRT00000074367.1	0.835323	3.26486e-12	C5	C4	Chimp
TCONS_00035808	ENSPTRT00000075759.1	0.882307	5.32123e-15	C5	C4	Chimp
TCONS_00035808	ENSPTRT00000076223.1	0.812936	3.55169e-11	C5	C4	Chimp
TCONS_00038675	ENSPTRT00000017266.3	0.801731	1.04426e-10	C5	C1	Chimp
TCONS_00038675	ENSPTRT00000064129.2	0.826465	8.74096e-12	C5	C1	Chimp
TCONS_00040152	ENSPTRT00000000102.4	0.815862	2.64828e-11	C5	C1	Chimp
TCONS_00040152	ENSPTRT00000000314.3	0.88312	4.65328e-15	C5	C1	Chimp
TCONS_00040152	ENSPTRT00000000438.3	0.816007	2.60989e-11	C5	C1	Chimp
TCONS_00040152	ENSPTRT00000000525.3	0.823542	1.19521e-11	C5	C1	Chimp
TCONS_00040152	ENSPTRT00000000688.2	0.805531	7.30026e-11	C5	C1	Chimp
TCONS_00040152	ENSPTRT00000001485.3	0.813993	3.19626e-11	C5	C1	Chimp
TCONS_00040152	ENSPTRT00000001487.5	0.887957	2.05133e-15	C5	C1	Chimp
TCONS_00040152	ENSPTRT00000001531.3	0.856138	2.51871e-13	C5	C1	Chimp
TCONS_00040152	ENSPTRT00000001785.4	0.902674	1.32055e-16	C5	C1	Chimp
TCONS_00040152	ENSPTRT00000002107.4	0.805568	7.27434e-11	C5	C1	Chimp
TCONS_00040152	ENSPTRT00000002365.5	0.838375	2.29419e-12	C5	C1	Chimp
TCONS_00040152	ENSPTRT00000002411.2	0.802849	9.40606e-11	C5	C1	Chimp
TCONS_00040152	ENSPTRT00000002789.4	0.823654	1.18112e-11	C5	C1	Chimp
TCONS_00040152	ENSPTRT00000002970.5	0.80178	1.03947e-10	C5	C1	Chimp
TCONS_00040152	ENSPTRT00000003196.3	0.810908	4.33997e-11	C5	C1	Chimp
TCONS_00040152	ENSPTRT00000003202.4	0.809542	4.96045e-11	C5	C1	Chimp
TCONS_00040152	ENSPTRT00000003811.3	0.818588	2.00548e-11	C5	C1	Chimp
TCONS_00040152	ENSPTRT00000003968.3	0.811469	4.10683e-11	C5	C1	Chimp
TCONS_00040152	ENSPTRT00000003988.3	0.853949	3.35857e-13	C5	C1	Chimp
TCONS_00040152	ENSPTRT00000004764.2	0.83366	3.94491e-12	C5	C1	Chimp
TCONS_00040152	ENSPTRT00000005418.3	0.88783	2.09707e-15	C5	C1	Chimp
TCONS_00040152	ENSPTRT00000005779.3	0.813927	3.21743e-11	C5	C1	Chimp
TCONS_00040152	ENSPTRT00000006644.3	0.815805	2.66371e-11	C5	C1	Chimp
TCONS_00040152	ENSPTRT00000007365.4	0.846237	8.93029e-13	C5	C1	Chimp
TCONS_00040152	ENSPTRT00000007665.4	0.831478	5.0414e-12	C5	C1	Chimp
TCONS_00040152	ENSPTRT00000007823.2	0.825933	9.2577e-12	C5	C1	Chimp
TCONS_00040152	ENSPTRT00000007932.3	0.872612	2.45078e-14	C5	C1	Chimp
TCONS_00040152	ENSPTRT00000008002.4	0.829951	5.97271e-12	C5	C1	Chimp
TCONS_00040152	ENSPTRT00000008059.5	0.83863	2.22684e-12	C5	C1	Chimp
TCONS_00040152	ENSPTRT00000008163.4	0.901846	1.55847e-16	C5	C1	Chimp
TCONS_00040152	ENSPTRT00000008239.5	0.912941	1.48415e-17	C5	C1	Chimp
TCONS_00040152	ENSPTRT00000008294.3	0.800389	1.18276e-10	C5	C1	Chimp
TCONS_00040152	ENSPTRT00000008908.3	0.8289	6.70562e-12	C5	C1	Chimp
TCONS_00040152	ENSPTRT00000009479.3	0.824155	1.11994e-11	C5	C1	Chimp
TCONS_00040152	ENSPTRT00000009929.4	0.813677	3.29907e-11	C5	C1	Chimp
TCONS_00040152	ENSPTRT00000010082.2	0.890011	1.43247e-15	C5	C1	Chimp
TCONS_00040152	ENSPTRT00000010239.2	0.826068	9.12341e-12	C5	C1	Chimp
TCONS_00040152	ENSPTRT00000010555.4	0.829621	6.19438e-12	C5	C1	Chimp
TCONS_00040152	ENSPTRT00000010633.2	0.851983	4.3321e-13	C5	C1	Chimp
TCONS_00040152	ENSPTRT00000010841.2	0.809076	5.19086e-11	C5	C1	Chimp
TCONS_00040152	ENSPTRT00000011019.2	0.838915	2.15371e-12	C5	C1	Chimp
TCONS_00040152	ENSPTRT00000011414.4	0.852723	3.938e-13	C5	C1	Chimp
TCONS_00040152	ENSPTRT00000011425.3	0.84274	1.36736e-12	C5	C1	Chimp
TCONS_00040152	ENSPTRT00000011687.4	0.829024	6.6147e-12	C5	C1	Chimp
TCONS_00040152	ENSPTRT00000011700.6	0.815762	2.67535e-11	C5	C1	Chimp
TCONS_00040152	ENSPTRT00000011768.3	0.808179	5.66225e-11	C5	C1	Chimp
TCONS_00040152	ENSPTRT00000012142.5	0.873227	2.23275e-14	C5	C1	Chimp
TCONS_00040152	ENSPTRT00000012154.5	0.84956	5.89876e-13	C5	C1	Chimp
TCONS_00040152	ENSPTRT00000013336.2	0.857192	2.18885e-13	C5	C1	Chimp
TCONS_00040152	ENSPTRT00000013586.5	0.87877	9.4305e-15	C5	C1	Chimp
TCONS_00040152	ENSPTRT00000013769.5	0.830681	5.50873e-12	C5	C1	Chimp
TCONS_00040152	ENSPTRT00000013903.4	0.859404	1.6247e-13	C5	C1	Chimp
TCONS_00040152	ENSPTRT00000014140.2	0.815773	2.67235e-11	C5	C1	Chimp
TCONS_00040152	ENSPTRT00000014703.2	0.820452	1.65362e-11	C5	C1	Chimp
TCONS_00040152	ENSPTRT00000014928.3	0.835212	3.30656e-12	C5	C1	Chimp
TCONS_00040152	ENSPTRT00000014929.3	0.875449	1.5883e-14	C5	C1	Chimp
TCONS_00040152	ENSPTRT00000015297.3	0.917729	4.87543e-18	C5	C1	Chimp
TCONS_00040152	ENSPTRT00000015440.4	0.841769	1.53609e-12	C5	C1	Chimp
TCONS_00040152	ENSPTRT00000015612.3	0.91259	1.60647e-17	C5	C1	Chimp
TCONS_00040152	ENSPTRT00000016530.2	0.860546	1.39025e-13	C5	C1	Chimp
TCONS_00040152	ENSPTRT00000016762.4	0.899013	2.7166e-16	C5	C1	Chimp
TCONS_00040152	ENSPTRT00000017208.3	0.841467	1.59257e-12	C5	C1	Chimp
TCONS_00040152	ENSPTRT00000017629.4	0.821113	1.54357e-11	C5	C1	Chimp
TCONS_00040152	ENSPTRT00000018817.3	0.805086	7.61591e-11	C5	C1	Chimp
TCONS_00040152	ENSPTRT00000019103.2	0.87616	1.42234e-14	C5	C1	Chimp
TCONS_00040152	ENSPTRT00000020697.2	0.80027	1.1958e-10	C5	C1	Chimp
TCONS_00040152	ENSPTRT00000020911.4	0.813862	3.23847e-11	C5	C1	Chimp
TCONS_00040152	ENSPTRT00000020993.3	0.847487	7.64932e-13	C5	C1	Chimp
TCONS_00040152	ENSPTRT00000021237.4	0.830072	5.89307e-12	C5	C1	Chimp
TCONS_00040152	ENSPTRT00000021563.5	0.878263	1.02211e-14	C5	C1	Chimp
TCONS_00040152	ENSPTRT00000021566.4	0.829873	6.02425e-12	C5	C1	Chimp
TCONS_00040152	ENSPTRT00000021759.4	0.854032	3.32232e-13	C5	C1	Chimp
TCONS_00040152	ENSPTRT00000022732.5	0.845004	1.03898e-12	C5	C1	Chimp
TCONS_00040152	ENSPTRT00000023547.5	0.8184	2.04452e-11	C5	C1	Chimp
TCONS_00040152	ENSPTRT00000023551.3	0.848752	6.53015e-13	C5	C1	Chimp
TCONS_00040152	ENSPTRT00000023757.5	0.897737	3.47088e-16	C5	C1	Chimp
TCONS_00040152	ENSPTRT00000023759.3	0.833663	3.94362e-12	C5	C1	Chimp
TCONS_00040152	ENSPTRT00000023763.2	0.836564	2.83078e-12	C5	C1	Chimp
TCONS_00040152	ENSPTRT00000024618.3	0.866333	6.17611e-14	C5	C1	Chimp
TCONS_00040152	ENSPTRT00000025542.4	0.835038	3.37276e-12	C5	C1	Chimp
TCONS_00040152	ENSPTRT00000025785.3	0.884347	3.79353e-15	C5	C1	Chimp
TCONS_00040152	ENSPTRT00000025824.3	0.89445	6.42869e-16	C5	C1	Chimp
TCONS_00040152	ENSPTRT00000025902.2	0.810969	4.31403e-11	C5	C1	Chimp
TCONS_00040152	ENSPTRT00000026679.4	0.873956	1.99821e-14	C5	C1	Chimp
TCONS_00040152	ENSPTRT00000027507.3	0.895842	4.96457e-16	C5	C1	Chimp
TCONS_00040152	ENSPTRT00000027564.3	0.824808	1.04456e-11	C5	C1	Chimp
TCONS_00040152	ENSPTRT00000027683.4	0.862365	1.08157e-13	C5	C1	Chimp
TCONS_00040152	ENSPTRT00000029276.3	0.817419	2.26057e-11	C5	C1	Chimp
TCONS_00040152	ENSPTRT00000029617.3	0.850854	5.00522e-13	C5	C1	Chimp
TCONS_00040152	ENSPTRT00000029790.4	0.868813	4.31105e-14	C5	C1	Chimp
TCONS_00040152	ENSPTRT00000030168.4	0.859232	1.66326e-13	C5	C1	Chimp
TCONS_00040152	ENSPTRT00000030307.3	0.829374	6.36518e-12	C5	C1	Chimp
TCONS_00040152	ENSPTRT00000030476.5	0.815233	2.8222e-11	C5	C1	Chimp
TCONS_00040152	ENSPTRT00000030477.5	0.849685	5.80595e-13	C5	C1	Chimp
TCONS_00040152	ENSPTRT00000030483.3	0.809193	5.13198e-11	C5	C1	Chimp
TCONS_00040152	ENSPTRT00000030808.3	0.840372	1.81398e-12	C5	C1	Chimp
TCONS_00040152	ENSPTRT00000031232.6	0.845112	1.02535e-12	C5	C1	Chimp
TCONS_00040152	ENSPTRT00000031522.4	0.86707	5.55445e-14	C5	C1	Chimp
TCONS_00040152	ENSPTRT00000031815.5	0.808401	5.54224e-11	C5	C1	Chimp
TCONS_00040152	ENSPTRT00000031965.3	0.839109	2.10526e-12	C5	C1	Chimp
TCONS_00040152	ENSPTRT00000031985.2	0.805435	7.3673e-11	C5	C1	Chimp
TCONS_00040152	ENSPTRT00000032165.2	0.841355	1.61398e-12	C5	C1	Chimp
TCONS_00040152	ENSPTRT00000032244.3	0.90084	1.90198e-16	C5	C1	Chimp
TCONS_00040152	ENSPTRT00000032337.5	0.854782	3.01155e-13	C5	C1	Chimp
TCONS_00040152	ENSPTRT00000032351.3	0.91398	1.17212e-17	C5	C1	Chimp
TCONS_00040152	ENSPTRT00000032388.4	0.904032	1.00319e-16	C5	C1	Chimp
TCONS_00040152	ENSPTRT00000032742.4	0.827558	7.7646e-12	C5	C1	Chimp
TCONS_00040152	ENSPTRT00000032872.3	0.831999	4.75632e-12	C5	C1	Chimp
TCONS_00040152	ENSPTRT00000033382.3	0.876696	1.30822e-14	C5	C1	Chimp
TCONS_00040152	ENSPTRT00000033721.5	0.814615	3.0031e-11	C5	C1	Chimp
TCONS_00040152	ENSPTRT00000033774.2	0.882739	4.95597e-15	C5	C1	Chimp
TCONS_00040152	ENSPTRT00000034939.3	0.843332	1.27301e-12	C5	C1	Chimp
TCONS_00040152	ENSPTRT00000034995.4	0.874349	1.88156e-14	C5	C1	Chimp
TCONS_00040152	ENSPTRT00000035267.5	0.810031	4.72959e-11	C5	C1	Chimp
TCONS_00040152	ENSPTRT00000036217.4	0.847826	7.33269e-13	C5	C1	Chimp
TCONS_00040152	ENSPTRT00000036884.5	0.902306	1.42172e-16	C5	C1	Chimp
TCONS_00040152	ENSPTRT00000037369.3	0.804968	7.70159e-11	C5	C1	Chimp
TCONS_00040152	ENSPTRT00000037442.3	0.862641	1.04087e-13	C5	C1	Chimp
TCONS_00040152	ENSPTRT00000037569.4	0.817961	2.13883e-11	C5	C1	Chimp
TCONS_00040152	ENSPTRT00000037781.5	0.821922	1.41808e-11	C5	C1	Chimp
TCONS_00040152	ENSPTRT00000037928.4	0.87795	1.07398e-14	C5	C1	Chimp
TCONS_00040152	ENSPTRT00000038440.3	0.880667	6.95386e-15	C5	C1	Chimp
TCONS_00040152	ENSPTRT00000038697.2	0.81565	2.70577e-11	C5	C1	Chimp
TCONS_00040152	ENSPTRT00000039337.2	0.825119	1.01032e-11	C5	C1	Chimp
TCONS_00040152	ENSPTRT00000039353.3	0.852564	4.01956e-13	C5	C1	Chimp
TCONS_00040152	ENSPTRT00000039817.3	0.835569	3.17398e-12	C5	C1	Chimp
TCONS_00040152	ENSPTRT00000040338.4	0.809496	4.98311e-11	C5	C1	Chimp
TCONS_00040152	ENSPTRT00000041228.5	0.805549	7.28792e-11	C5	C1	Chimp
TCONS_00040152	ENSPTRT00000041480.4	0.835699	3.12723e-12	C5	C1	Chimp
TCONS_00040152	ENSPTRT00000042465.4	0.838399	2.28771e-12	C5	C1	Chimp
TCONS_00040152	ENSPTRT00000042635.4	0.804468	8.07579e-11	C5	C1	Chimp
TCONS_00040152	ENSPTRT00000042899.2	0.909255	3.35118e-17	C5	C1	Chimp
TCONS_00040152	ENSPTRT00000043406.3	0.800501	1.17052e-10	C5	C1	Chimp
TCONS_00040152	ENSPTRT00000043535.3	0.803338	8.98376e-11	C5	C1	Chimp
TCONS_00040152	ENSPTRT00000044855.3	0.814863	2.92926e-11	C5	C1	Chimp
TCONS_00040152	ENSPTRT00000045211.3	0.849101	6.25019e-13	C5	C1	Chimp
TCONS_00040152	ENSPTRT00000045288.3	0.854603	3.08308e-13	C5	C1	Chimp
TCONS_00040152	ENSPTRT00000045785.3	0.800653	1.15417e-10	C5	C1	Chimp
TCONS_00040152	ENSPTRT00000045818.4	0.813317	3.41965e-11	C5	C1	Chimp
TCONS_00040152	ENSPTRT00000046242.2	0.858499	1.83662e-13	C5	C1	Chimp
TCONS_00040152	ENSPTRT00000046373.4	0.885999	2.87045e-15	C5	C1	Chimp
TCONS_00040152	ENSPTRT00000046796.3	0.863366	9.40599e-14	C5	C1	Chimp
TCONS_00040152	ENSPTRT00000048053.5	0.874598	1.811e-14	C5	C1	Chimp
TCONS_00040152	ENSPTRT00000048612.3	0.810199	4.65217e-11	C5	C1	Chimp
TCONS_00040152	ENSPTRT00000050307.3	0.836406	2.88308e-12	C5	C1	Chimp
TCONS_00040152	ENSPTRT00000050660.4	0.839774	1.94674e-12	C5	C1	Chimp
TCONS_00040152	ENSPTRT00000054973.3	0.801485	1.06841e-10	C5	C1	Chimp
TCONS_00040152	ENSPTRT00000054992.3	0.810767	4.40058e-11	C5	C1	Chimp
TCONS_00040152	ENSPTRT00000055104.2	0.87186	2.74435e-14	C5	C1	Chimp
TCONS_00040152	ENSPTRT00000055664.1	0.839953	1.90615e-12	C5	C1	Chimp
TCONS_00040152	ENSPTRT00000056858.1	0.914647	1.00582e-17	C5	C1	Chimp
TCONS_00040152	ENSPTRT00000056909.3	0.89246	9.24636e-16	C5	C1	Chimp
TCONS_00040152	ENSPTRT00000056946.1	0.885762	2.98867e-15	C5	C1	Chimp
TCONS_00040152	ENSPTRT00000057471.1	0.900497	2.03479e-16	C5	C1	Chimp
TCONS_00040152	ENSPTRT00000058067.3	0.845959	9.24096e-13	C5	C1	Chimp
TCONS_00040152	ENSPTRT00000058271.3	0.897035	3.96629e-16	C5	C1	Chimp
TCONS_00040152	ENSPTRT00000058364.3	0.817021	2.35434e-11	C5	C1	Chimp
TCONS_00040152	ENSPTRT00000059666.3	0.831209	5.1947e-12	C5	C1	Chimp
TCONS_00040152	ENSPTRT00000061109.1	0.823884	1.15262e-11	C5	C1	Chimp
TCONS_00040152	ENSPTRT00000061546.2	0.846739	8.39238e-13	C5	C1	Chimp
TCONS_00040152	ENSPTRT00000064837.1	0.831115	5.24957e-12	C5	C1	Chimp
TCONS_00040152	ENSPTRT00000064932.2	0.850189	5.4469e-13	C5	C1	Chimp
TCONS_00040152	ENSPTRT00000065326.2	0.802726	9.5148e-11	C5	C1	Chimp
TCONS_00040152	ENSPTRT00000065624.1	0.869812	3.72254e-14	C5	C1	Chimp
TCONS_00040152	ENSPTRT00000065739.2	0.871215	3.02283e-14	C5	C1	Chimp
TCONS_00040152	ENSPTRT00000066624.2	0.824032	1.13462e-11	C5	C1	Chimp
TCONS_00040152	ENSPTRT00000066788.2	0.870186	3.52211e-14	C5	C1	Chimp
TCONS_00040152	ENSPTRT00000067353.2	0.888037	2.02321e-15	C5	C1	Chimp
TCONS_00040152	ENSPTRT00000067421.2	0.857613	2.06896e-13	C5	C1	Chimp
TCONS_00040152	ENSPTRT00000067542.2	0.808001	5.76077e-11	C5	C1	Chimp
TCONS_00040152	ENSPTRT00000067994.2	0.801029	1.11464e-10	C5	C1	Chimp
TCONS_00040152	ENSPTRT00000072787.1	0.824687	1.05807e-11	C5	C1	Chimp
TCONS_00040152	ENSPTRT00000072829.1	0.818055	2.11815e-11	C5	C1	Chimp
TCONS_00040152	ENSPTRT00000074468.1	0.81384	3.2456e-11	C5	C1	Chimp
TCONS_00040152	ENSPTRT00000074694.1	0.848566	6.68403e-13	C5	C1	Chimp
TCONS_00040152	ENSPTRT00000075571.1	0.831387	5.09282e-12	C5	C1	Chimp
TCONS_00040976	ENSPTRT00000001785.4	0.808275	5.60987e-11	C5	C1	Chimp
TCONS_00040976	ENSPTRT00000015612.3	0.805781	7.12875e-11	C5	C1	Chimp
TCONS_00040976	ENSPTRT00000023759.3	0.821072	1.55018e-11	C5	C1	Chimp
TCONS_00040976	ENSPTRT00000055104.2	0.801778	1.03965e-10	C5	C1	Chimp
TCONS_00040976	ENSPTRT00000064837.1	0.816045	2.59984e-11	C5	C1	Chimp
TCONS_00048182	ENSPTRT00000000885.3	0.834683	3.51234e-12	C5	C2	Chimp
TCONS_00048182	ENSPTRT00000003985.4	0.874055	1.96816e-14	C5	C2	Chimp
TCONS_00048182	ENSPTRT00000003988.3	0.802045	1.01405e-10	C5	C1	Chimp
TCONS_00048182	ENSPTRT00000004949.4	0.837465	2.55061e-12	C5	C2	Chimp
TCONS_00048182	ENSPTRT00000005175.5	0.840372	1.81395e-12	C5	C2	Chimp
TCONS_00048182	ENSPTRT00000005779.3	0.800394	1.18221e-10	C5	C1	Chimp
TCONS_00048182	ENSPTRT00000008076.5	0.806756	6.49383e-11	C5	C2	Chimp
TCONS_00048182	ENSPTRT00000009500.4	0.80347	8.87258e-11	C5	C1	Chimp
TCONS_00048182	ENSPTRT00000010197.5	0.829169	6.51023e-12	C5	C2	Chimp
TCONS_00048182	ENSPTRT00000011529.4	0.843415	1.26031e-12	C5	C2	Chimp
TCONS_00048182	ENSPTRT00000012127.5	0.81339	3.39479e-11	C5	C1	Chimp
TCONS_00048182	ENSPTRT00000013073.4	0.803161	9.13411e-11	C5	C2	Chimp
TCONS_00048182	ENSPTRT00000014539.3	0.876587	1.33062e-14	C5	C2	Chimp
TCONS_00048182	ENSPTRT00000017350.3	0.824353	1.09648e-11	C5	C2	Chimp
TCONS_00048182	ENSPTRT00000018103.4	0.853631	3.5005e-13	C5	C2	Chimp
TCONS_00048182	ENSPTRT00000018266.4	0.903634	1.0878e-16	C5	C2	Chimp
TCONS_00048182	ENSPTRT00000018560.3	0.853213	3.69599e-13	C5	C2	Chimp
TCONS_00048182	ENSPTRT00000021781.5	0.829944	5.97726e-12	C5	C2	Chimp
TCONS_00048182	ENSPTRT00000021826.4	0.859821	1.53507e-13	C5	C2	Chimp
TCONS_00048182	ENSPTRT00000023436.3	0.800695	1.14971e-10	C5	C2	Chimp
TCONS_00048182	ENSPTRT00000023457.2	0.803874	8.54176e-11	C5	C2	Chimp
TCONS_00048182	ENSPTRT00000023563.5	0.832026	4.74185e-12	C5	C2	Chimp
TCONS_00048182	ENSPTRT00000023871.5	0.819041	1.91403e-11	C5	C2	Chimp
TCONS_00048182	ENSPTRT00000027252.6	0.830404	5.68046e-12	C5	C2	Chimp
TCONS_00048182	ENSPTRT00000027554.3	0.891808	1.04008e-15	C5	C2	Chimp
TCONS_00048182	ENSPTRT00000029298.4	0.896665	4.25315e-16	C5	C2	Chimp
TCONS_00048182	ENSPTRT00000029839.5	0.827119	8.14373e-12	C5	C2	Chimp
TCONS_00048182	ENSPTRT00000030360.3	0.809478	4.99151e-11	C5	C2	Chimp
TCONS_00048182	ENSPTRT00000030602.5	0.827914	7.46946e-12	C5	C1	Chimp
TCONS_00048182	ENSPTRT00000031236.5	0.825125	1.00964e-11	C5	C2	Chimp
TCONS_00048182	ENSPTRT00000032124.4	0.819887	1.75365e-11	C5	C2	Chimp
TCONS_00048182	ENSPTRT00000032362.3	0.836179	2.95939e-12	C5	C2	Chimp
TCONS_00048182	ENSPTRT00000033842.3	0.800818	1.13666e-10	C5	C2	Chimp
TCONS_00048182	ENSPTRT00000037688.5	0.827847	7.52414e-12	C5	C2	Chimp
TCONS_00048182	ENSPTRT00000039020.3	0.830451	5.65133e-12	C5	C2	Chimp
TCONS_00048182	ENSPTRT00000041123.3	0.80671	6.52271e-11	C5	C2	Chimp
TCONS_00048182	ENSPTRT00000044376.3	0.850376	5.31915e-13	C5	C2	Chimp
TCONS_00048182	ENSPTRT00000044936.4	0.802041	1.01445e-10	C5	C2	Chimp
TCONS_00048182	ENSPTRT00000045497.2	0.804284	8.21685e-11	C5	C2	Chimp
TCONS_00048182	ENSPTRT00000046996.3	0.826666	8.55299e-12	C5	C1	Chimp
TCONS_00048182	ENSPTRT00000047672.4	0.844746	1.0722e-12	C5	C2	Chimp
TCONS_00048182	ENSPTRT00000048766.4	0.803019	9.25722e-11	C5	C2	Chimp
TCONS_00048182	ENSPTRT00000050891.5	0.811993	3.89999e-11	C5	C2	Chimp
TCONS_00048182	ENSPTRT00000062315.3	0.810945	4.3241e-11	C5	C2	Chimp
TCONS_00048182	ENSPTRT00000065473.2	0.852989	3.80478e-13	C5	C2	Chimp
TCONS_00048182	ENSPTRT00000066613.2	0.869973	3.63517e-14	C5	C2	Chimp
TCONS_00048182	ENSPTRT00000067918.2	0.831676	4.93082e-12	C5	C2	Chimp
TCONS_00048182	ENSPTRT00000073079.1	0.815205	2.83015e-11	C5	C2	Chimp
TCONS_00048182	ENSPTRT00000075833.1	0.804038	8.41067e-11	C5	C2	Chimp

## Sheet: C6 corr--> PCG clusters
lncRNA	Genes	Correlation	P-value	lncRNA cluster	PCG_cluster	Species
TCONS_00017311	RUNX1T1	0.807222	3.13228e-10	C6	C1	Human
TCONS_00092208	AMER3	0.907349	7.03749e-16	C6	C1	Human
TCONS_00092208	AP3B2	0.800011	5.88191e-10	C6	C1	Human
TCONS_00092208	ATP2B3	0.823694	6.69248e-11	C6	C4	Human
TCONS_00092208	CIT	0.811061	2.21565e-10	C6	C7	Human
TCONS_00092208	CKMT1B	0.804124	4.11922e-10	C6	C1	Human
TCONS_00092208	CORO6	0.800779	5.50696e-10	C6	C7	Human
TCONS_00092208	CRYM	0.80101	5.39847e-10	C6	C6	Human
TCONS_00092208	DNM1	0.803029	4.53262e-10	C6	C6	Human
TCONS_00092208	FLJ41278	0.842073	9.79462e-12	C6	C7	Human
TCONS_00092208	FLRT3	0.837045	1.69617e-11	C6	C1	Human
TCONS_00092208	GABRB2	0.868149	4.03185e-13	C6	C6	Human
TCONS_00092208	GLB1L3	0.877081	1.15313e-13	C6	C1	Human
TCONS_00092208	GRIN2A	0.802253	4.84894e-10	C6	C5	Human
TCONS_00092208	HTR5A	0.817244	1.24739e-10	C6	C1	Human
TCONS_00092208	JPH1	0.8333	2.52306e-11	C6	C2	Human
TCONS_00092208	KCNT1	0.847113	5.53998e-12	C6	C1	Human
TCONS_00092208	LINC00599	0.821398	8.37703e-11	C6	C1	Human
TCONS_00092208	LINC00622	0.858026	1.49919e-12	C6	C7	Human
TCONS_00092208	LOC100130673	0.848689	4.61618e-12	C6	C1	Human
TCONS_00092208	PAK7	0.85769	1.5632e-12	C6	C1	Human
TCONS_00092208	SCN1A	0.837883	1.54985e-11	C6	C7	Human
TCONS_00092208	SH3GL2	0.818188	1.14048e-10	C6	C6	Human
TCONS_00092208	SLITRK4	0.867953	4.13989e-13	C6	C6	Human
TCONS_00092208	SMIM18	0.844977	7.0706e-12	C6	C1	Human
TCONS_00092208	STEAP2	0.82154	8.26199e-11	C6	C6	Human
TCONS_00092208	STXBP5L	0.841672	1.02406e-11	C6	C1	Human
TCONS_00092208	THCAT155	0.864721	6.36463e-13	C6	C3	Human
TCONS_00092208	UNC5A	0.808813	2.71626e-10	C6	C6	Human
TCONS_00092208	UNC80	0.808662	2.75339e-10	C6	C1	Human
TCONS_00092208	WASIR2	0.825217	5.75622e-11	C6	C1	Human
TCONS_00092208	ZNF204P	0.809407	2.57443e-10	C6	C6	Human
TCONS_00092208	ZNF273	0.840548	1.15932e-11	C6	C1	Human
TCONS_00004915	ENSPTRT00000000465.3	0.823747	1.16948e-11	C6	C1	Chimp
TCONS_00004915	ENSPTRT00000001123.2	0.879578	8.28739e-15	C6	C1	Chimp
TCONS_00004915	ENSPTRT00000001250.5	0.808733	5.36638e-11	C6	C1	Chimp
TCONS_00004915	ENSPTRT00000001275.3	0.80163	1.05404e-10	C6	C1	Chimp
TCONS_00004915	ENSPTRT00000001409.4	0.805228	7.51392e-11	C6	C2	Chimp
TCONS_00004915	ENSPTRT00000001493.5	0.827853	7.51892e-12	C6	C2	Chimp
TCONS_00004915	ENSPTRT00000001618.2	0.809871	4.804e-11	C6	C1	Chimp
TCONS_00004915	ENSPTRT00000001852.4	0.827844	7.52644e-12	C6	C2	Chimp
TCONS_00004915	ENSPTRT00000002063.2	0.869212	4.06613e-14	C6	C1	Chimp
TCONS_00004915	ENSPTRT00000002106.3	0.823038	1.26083e-11	C6	C1	Chimp
TCONS_00004915	ENSPTRT00000002172.4	0.819673	1.79298e-11	C6	C1	Chimp
TCONS_00004915	ENSPTRT00000002377.5	0.804189	8.291e-11	C6	C2	Chimp
TCONS_00004915	ENSPTRT00000003008.5	0.841454	1.59507e-12	C6	C2	Chimp
TCONS_00004915	ENSPTRT00000003020.4	0.889626	1.53292e-15	C6	C1	Chimp
TCONS_00004915	ENSPTRT00000003307.4	0.848795	6.49495e-13	C6	C2	Chimp
TCONS_00004915	ENSPTRT00000003372.4	0.808462	5.5095e-11	C6	C1	Chimp
TCONS_00004915	ENSPTRT00000003557.5	0.834444	3.60922e-12	C6	C1	Chimp
TCONS_00004915	ENSPTRT00000003634.5	0.871114	3.06881e-14	C6	C1	Chimp
TCONS_00004915	ENSPTRT00000003684.4	0.804052	8.39934e-11	C6	C1	Chimp
TCONS_00004915	ENSPTRT00000003885.3	0.8979	3.36418e-16	C6	C1	Chimp
TCONS_00004915	ENSPTRT00000004533.3	0.833894	3.84193e-12	C6	C1	Chimp
TCONS_00004915	ENSPTRT00000004641.3	0.904252	9.59109e-17	C6	C1	Chimp
TCONS_00004915	ENSPTRT00000004761.2	0.857162	2.19771e-13	C6	C1	Chimp
TCONS_00004915	ENSPTRT00000004811.2	0.855091	2.89187e-13	C6	C2	Chimp
TCONS_00004915	ENSPTRT00000005190.4	0.83811	2.36604e-12	C6	C2	Chimp
TCONS_00004915	ENSPTRT00000005645.3	0.870547	3.33864e-14	C6	C1	Chimp
TCONS_00004915	ENSPTRT00000006622.5	0.809617	4.92452e-11	C6	C1	Chimp
TCONS_00004915	ENSPTRT00000007434.5	0.818795	1.96309e-11	C6	C1	Chimp
TCONS_00004915	ENSPTRT00000007955.4	0.8785	9.8443e-15	C6	C1	Chimp
TCONS_00004915	ENSPTRT00000008303.3	0.80012	1.21254e-10	C6	C1	Chimp
TCONS_00004915	ENSPTRT00000008593.3	0.831548	5.00183e-12	C6	C1	Chimp
TCONS_00004915	ENSPTRT00000008806.4	0.888719	1.79704e-15	C6	C1	Chimp
TCONS_00004915	ENSPTRT00000008872.3	0.909271	3.33932e-17	C6	C1	Chimp
TCONS_00004915	ENSPTRT00000009494.5	0.851612	4.54288e-13	C6	C1	Chimp
TCONS_00004915	ENSPTRT00000009533.4	0.83858	2.23974e-12	C6	C1	Chimp
TCONS_00004915	ENSPTRT00000009535.5	0.824464	1.08363e-11	C6	C2	Chimp
TCONS_00004915	ENSPTRT00000009565.5	0.81022	4.64263e-11	C6	C1	Chimp
TCONS_00004915	ENSPTRT00000009641.4	0.871306	2.98202e-14	C6	C1	Chimp
TCONS_00004915	ENSPTRT00000009752.5	0.856051	2.54789e-13	C6	C1	Chimp
TCONS_00004915	ENSPTRT00000010952.3	0.825059	1.0168e-11	C6	C1	Chimp
TCONS_00004915	ENSPTRT00000011037.4	0.806888	6.4123e-11	C6	C1	Chimp
TCONS_00004915	ENSPTRT00000011133.4	0.826228	8.96775e-12	C6	C2	Chimp
TCONS_00004915	ENSPTRT00000011623.4	0.812254	3.80025e-11	C6	C1	Chimp
TCONS_00004915	ENSPTRT00000012337.6	0.887918	2.0654e-15	C6	C1	Chimp
TCONS_00004915	ENSPTRT00000012427.5	0.823636	1.18338e-11	C6	C1	Chimp
TCONS_00004915	ENSPTRT00000012890.3	0.839177	2.08839e-12	C6	C1	Chimp
TCONS_00004915	ENSPTRT00000012948.3	0.847392	7.74013e-13	C6	C1	Chimp
TCONS_00004915	ENSPTRT00000013048.4	0.807908	5.8126e-11	C6	C1	Chimp
TCONS_00004915	ENSPTRT00000013109.5	0.810212	4.64633e-11	C6	C1	Chimp
TCONS_00004915	ENSPTRT00000013167.4	0.84357	1.23699e-12	C6	C1	Chimp
TCONS_00004915	ENSPTRT00000013263.5	0.827244	8.03428e-12	C6	C1	Chimp
TCONS_00004915	ENSPTRT00000013321.4	0.811484	4.10084e-11	C6	C1	Chimp
TCONS_00004915	ENSPTRT00000013336.2	0.8172	2.31181e-11	C6	C1	Chimp
TCONS_00004915	ENSPTRT00000013360.6	0.875474	1.58215e-14	C6	C1	Chimp
TCONS_00004915	ENSPTRT00000013511.3	0.851456	4.63497e-13	C6	C2	Chimp
TCONS_00004915	ENSPTRT00000013538.3	0.847425	7.70769e-13	C6	C1	Chimp
TCONS_00004915	ENSPTRT00000016211.6	0.810953	4.32099e-11	C6	C1	Chimp
TCONS_00004915	ENSPTRT00000016899.2	0.860094	1.47905e-13	C6	C1	Chimp
TCONS_00004915	ENSPTRT00000017129.4	0.812582	3.67898e-11	C6	C2	Chimp
TCONS_00004915	ENSPTRT00000017302.2	0.857349	2.14336e-13	C6	C1	Chimp
TCONS_00004915	ENSPTRT00000017339.3	0.827907	7.4747e-12	C6	C1	Chimp
TCONS_00004915	ENSPTRT00000017375.3	0.80819	5.65655e-11	C6	C1	Chimp
TCONS_00004915	ENSPTRT00000017533.5	0.805068	7.62879e-11	C6	C1	Chimp
TCONS_00004915	ENSPTRT00000017580.5	0.873907	2.01321e-14	C6	C1	Chimp
TCONS_00004915	ENSPTRT00000018269.4	0.8025	9.7181e-11	C6	C1	Chimp
TCONS_00004915	ENSPTRT00000018441.3	0.807485	6.05465e-11	C6	C1	Chimp
TCONS_00004915	ENSPTRT00000018478.3	0.851511	4.60216e-13	C6	C1	Chimp
TCONS_00004915	ENSPTRT00000018480.4	0.811803	3.9738e-11	C6	C2	Chimp
TCONS_00004915	ENSPTRT00000018526.2	0.845784	9.44225e-13	C6	C2	Chimp
TCONS_00004915	ENSPTRT00000019379.5	0.821891	1.42273e-11	C6	C1	Chimp
TCONS_00004915	ENSPTRT00000020037.4	0.819406	1.84308e-11	C6	C1	Chimp
TCONS_00004915	ENSPTRT00000020185.2	0.918605	3.94824e-18	C6	C1	Chimp
TCONS_00004915	ENSPTRT00000020220.4	0.80694	6.38014e-11	C6	C2	Chimp
TCONS_00004915	ENSPTRT00000021858.3	0.847943	7.2264e-13	C6	C1	Chimp
TCONS_00004915	ENSPTRT00000021963.4	0.805264	7.48812e-11	C6	C1	Chimp
TCONS_00004915	ENSPTRT00000022020.3	0.860149	1.46801e-13	C6	C1	Chimp
TCONS_00004915	ENSPTRT00000022047.5	0.903092	1.21395e-16	C6	C1	Chimp
TCONS_00004915	ENSPTRT00000022066.4	0.862164	1.11225e-13	C6	C1	Chimp
TCONS_00004915	ENSPTRT00000022151.5	0.851978	4.33479e-13	C6	C1	Chimp
TCONS_00004915	ENSPTRT00000022779.3	0.835233	3.29863e-12	C6	C1	Chimp
TCONS_00004915	ENSPTRT00000022966.3	0.805727	7.16539e-11	C6	C2	Chimp
TCONS_00004915	ENSPTRT00000023213.4	0.803305	9.01185e-11	C6	C1	Chimp
TCONS_00004915	ENSPTRT00000023333.5	0.86856	4.47402e-14	C6	C1	Chimp
TCONS_00004915	ENSPTRT00000023612.3	0.854001	3.33557e-13	C6	C1	Chimp
TCONS_00004915	ENSPTRT00000023658.3	0.888758	1.78481e-15	C6	C1	Chimp
TCONS_00004915	ENSPTRT00000023708.3	0.814885	2.9226e-11	C6	C1	Chimp
TCONS_00004915	ENSPTRT00000024730.4	0.808407	5.5387e-11	C6	C1	Chimp
TCONS_00004915	ENSPTRT00000024838.3	0.815746	2.67976e-11	C6	C2	Chimp
TCONS_00004915	ENSPTRT00000025094.5	0.851682	4.50254e-13	C6	C1	Chimp
TCONS_00004915	ENSPTRT00000025323.5	0.826987	8.26095e-12	C6	C2	Chimp
TCONS_00004915	ENSPTRT00000025745.5	0.85514	2.87337e-13	C6	C1	Chimp
TCONS_00004915	ENSPTRT00000027224.1	0.824958	1.02791e-11	C6	C2	Chimp
TCONS_00004915	ENSPTRT00000027425.2	0.83013	5.85583e-12	C6	C1	Chimp
TCONS_00004915	ENSPTRT00000027488.3	0.823529	1.19691e-11	C6	C1	Chimp
TCONS_00004915	ENSPTRT00000027498.4	0.837231	2.62077e-12	C6	C1	Chimp
TCONS_00004915	ENSPTRT00000027568.5	0.875788	1.50701e-14	C6	C1	Chimp
TCONS_00004915	ENSPTRT00000028218.5	0.824343	1.0977e-11	C6	C1	Chimp
TCONS_00004915	ENSPTRT00000028373.2	0.811018	4.29341e-11	C6	C1	Chimp
TCONS_00004915	ENSPTRT00000028498.3	0.843488	1.24927e-12	C6	C1	Chimp
TCONS_00004915	ENSPTRT00000028546.5	0.813376	3.39954e-11	C6	C2	Chimp
TCONS_00004915	ENSPTRT00000028777.4	0.828275	7.18028e-12	C6	C1	Chimp
TCONS_00004915	ENSPTRT00000028869.3	0.911955	1.85217e-17	C6	C1	Chimp
TCONS_00004915	ENSPTRT00000028884.3	0.837199	2.63047e-12	C6	C1	Chimp
TCONS_00004915	ENSPTRT00000028944.3	0.847348	7.78201e-13	C6	C1	Chimp
TCONS_00004915	ENSPTRT00000028985.5	0.823761	1.16774e-11	C6	C2	Chimp
TCONS_00004915	ENSPTRT00000029363.4	0.842476	1.41132e-12	C6	C2	Chimp
TCONS_00004915	ENSPTRT00000029898.2	0.832868	4.31414e-12	C6	C1	Chimp
TCONS_00004915	ENSPTRT00000030290.3	0.842581	1.39364e-12	C6	C2	Chimp
TCONS_00004915	ENSPTRT00000030554.2	0.807016	6.33402e-11	C6	C2	Chimp
TCONS_00004915	ENSPTRT00000030761.5	0.80744	6.08084e-11	C6	C2	Chimp
TCONS_00004915	ENSPTRT00000030867.5	0.842267	1.44722e-12	C6	C1	Chimp
TCONS_00004915	ENSPTRT00000031043.5	0.810124	4.68647e-11	C6	C1	Chimp
TCONS_00004915	ENSPTRT00000031178.3	0.84572	9.51718e-13	C6	C2	Chimp
TCONS_00004915	ENSPTRT00000031192.5	0.810494	4.51999e-11	C6	C1	Chimp
TCONS_00004915	ENSPTRT00000031616.4	0.808606	5.43328e-11	C6	C2	Chimp
TCONS_00004915	ENSPTRT00000031618.4	0.865436	7.02086e-14	C6	C1	Chimp
TCONS_00004915	ENSPTRT00000031639.5	0.90296	1.24681e-16	C6	C2	Chimp
TCONS_00004915	ENSPTRT00000031728.3	0.803329	8.99182e-11	C6	C2	Chimp
TCONS_00004915	ENSPTRT00000031731.3	0.85088	4.98888e-13	C6	C1	Chimp
TCONS_00004915	ENSPTRT00000031752.3	0.87713	1.22218e-14	C6	C1	Chimp
TCONS_00004915	ENSPTRT00000032145.3	0.890143	1.39951e-15	C6	C1	Chimp
TCONS_00004915	ENSPTRT00000032324.4	0.820316	1.67715e-11	C6	C1	Chimp
TCONS_00004915	ENSPTRT00000032756.4	0.822448	1.34186e-11	C6	C1	Chimp
TCONS_00004915	ENSPTRT00000032849.2	0.803684	8.69606e-11	C6	C1	Chimp
TCONS_00004915	ENSPTRT00000033410.5	0.840935	1.69682e-12	C6	C1	Chimp
TCONS_00004915	ENSPTRT00000033602.5	0.839407	2.03274e-12	C6	C1	Chimp
TCONS_00004915	ENSPTRT00000033847.4	0.84549	9.78963e-13	C6	C1	Chimp
TCONS_00004915	ENSPTRT00000033987.5	0.875294	1.62685e-14	C6	C1	Chimp
TCONS_00004915	ENSPTRT00000034006.4	0.830372	5.70087e-12	C6	C1	Chimp
TCONS_00004915	ENSPTRT00000034015.4	0.80773	5.91335e-11	C6	C1	Chimp
TCONS_00004915	ENSPTRT00000034064.3	0.846	9.19424e-13	C6	C1	Chimp
TCONS_00004915	ENSPTRT00000034200.5	0.815545	2.73473e-11	C6	C1	Chimp
TCONS_00004915	ENSPTRT00000034244.5	0.847048	8.07756e-13	C6	C1	Chimp
TCONS_00004915	ENSPTRT00000034261.3	0.830698	5.49822e-12	C6	C1	Chimp
TCONS_00004915	ENSPTRT00000034283.4	0.871445	2.92051e-14	C6	C1	Chimp
TCONS_00004915	ENSPTRT00000034504.5	0.861872	1.15823e-13	C6	C2	Chimp
TCONS_00004915	ENSPTRT00000034550.5	0.826247	8.94975e-12	C6	C1	Chimp
TCONS_00004915	ENSPTRT00000034760.3	0.818369	2.05102e-11	C6	C1	Chimp
TCONS_00004915	ENSPTRT00000035098.4	0.810796	4.38817e-11	C6	C1	Chimp
TCONS_00004915	ENSPTRT00000035230.4	0.814272	3.10841e-11	C6	C2	Chimp
TCONS_00004915	ENSPTRT00000035267.5	0.80023	1.20021e-10	C6	C1	Chimp
TCONS_00004915	ENSPTRT00000035312.4	0.848473	6.76283e-13	C6	C1	Chimp
TCONS_00004915	ENSPTRT00000035846.4	0.820771	1.59962e-11	C6	C1	Chimp
TCONS_00004915	ENSPTRT00000035863.4	0.82188	1.42445e-11	C6	C2	Chimp
TCONS_00004915	ENSPTRT00000035867.6	0.818473	2.02933e-11	C6	C2	Chimp
TCONS_00004915	ENSPTRT00000035873.4	0.902728	1.30622e-16	C6	C2	Chimp
TCONS_00004915	ENSPTRT00000036226.3	0.822271	1.36709e-11	C6	C1	Chimp
TCONS_00004915	ENSPTRT00000036245.3	0.883213	4.58214e-15	C6	C1	Chimp
TCONS_00004915	ENSPTRT00000036557.5	0.801228	1.09427e-10	C6	C1	Chimp
TCONS_00004915	ENSPTRT00000036597.5	0.817884	2.15566e-11	C6	C1	Chimp
TCONS_00004915	ENSPTRT00000036889.5	0.824714	1.05504e-11	C6	C1	Chimp
TCONS_00004915	ENSPTRT00000036910.4	0.804947	7.71703e-11	C6	C1	Chimp
TCONS_00004915	ENSPTRT00000037563.3	0.886793	2.50677e-15	C6	C1	Chimp
TCONS_00004915	ENSPTRT00000037630.2	0.860975	1.3108e-13	C6	C1	Chimp
TCONS_00004915	ENSPTRT00000037654.4	0.810143	4.67781e-11	C6	C1	Chimp
TCONS_00004915	ENSPTRT00000038013.3	0.803972	8.46311e-11	C6	C1	Chimp
TCONS_00004915	ENSPTRT00000038288.5	0.821505	1.48158e-11	C6	C1	Chimp
TCONS_00004915	ENSPTRT00000038390.4	0.81829	2.06785e-11	C6	C2	Chimp
TCONS_00004915	ENSPTRT00000038461.4	0.861383	1.23909e-13	C6	C1	Chimp
TCONS_00004915	ENSPTRT00000038557.4	0.805417	7.37966e-11	C6	C1	Chimp
TCONS_00004915	ENSPTRT00000039255.3	0.86608	6.40368e-14	C6	C1	Chimp
TCONS_00004915	ENSPTRT00000039392.3	0.812034	3.88417e-11	C6	C2	Chimp
TCONS_00004915	ENSPTRT00000039408.5	0.827263	8.01717e-12	C6	C1	Chimp
TCONS_00004915	ENSPTRT00000039545.2	0.866446	6.07623e-14	C6	C2	Chimp
TCONS_00004915	ENSPTRT00000040586.4	0.867572	5.16543e-14	C6	C1	Chimp
TCONS_00004915	ENSPTRT00000040788.4	0.871466	2.91129e-14	C6	C1	Chimp
TCONS_00004915	ENSPTRT00000041101.4	0.812876	3.57312e-11	C6	C2	Chimp
TCONS_00004915	ENSPTRT00000042447.2	0.807814	5.86579e-11	C6	C1	Chimp
TCONS_00004915	ENSPTRT00000042600.4	0.810886	4.34958e-11	C6	C1	Chimp
TCONS_00004915	ENSPTRT00000043058.4	0.820837	1.5887e-11	C6	C1	Chimp
TCONS_00004915	ENSPTRT00000043291.4	0.916967	5.84695e-18	C6	C1	Chimp
TCONS_00004915	ENSPTRT00000043769.4	0.831325	5.12812e-12	C6	C1	Chimp
TCONS_00004915	ENSPTRT00000044450.3	0.810868	4.35703e-11	C6	C1	Chimp
TCONS_00004915	ENSPTRT00000044451.5	0.912711	1.56349e-17	C6	C2	Chimp
TCONS_00004915	ENSPTRT00000045083.3	0.8402	1.8513e-12	C6	C1	Chimp
TCONS_00004915	ENSPTRT00000045328.4	0.824351	1.09669e-11	C6	C2	Chimp
TCONS_00004915	ENSPTRT00000045425.4	0.814568	3.01736e-11	C6	C1	Chimp
TCONS_00004915	ENSPTRT00000046904.3	0.84401	1.17274e-12	C6	C2	Chimp
TCONS_00004915	ENSPTRT00000047191.5	0.814166	3.14138e-11	C6	C2	Chimp
TCONS_00004915	ENSPTRT00000047465.4	0.860931	1.31875e-13	C6	C1	Chimp
TCONS_00004915	ENSPTRT00000048521.3	0.821762	1.44219e-11	C6	C1	Chimp
TCONS_00004915	ENSPTRT00000048745.4	0.838982	2.13681e-12	C6	C1	Chimp
TCONS_00004915	ENSPTRT00000049537.4	0.845469	9.81431e-13	C6	C1	Chimp
TCONS_00004915	ENSPTRT00000049627.5	0.864524	7.99123e-14	C6	C1	Chimp
TCONS_00004915	ENSPTRT00000049767.4	0.831674	4.932e-12	C6	C1	Chimp
TCONS_00004915	ENSPTRT00000054992.3	0.816187	2.56264e-11	C6	C1	Chimp
TCONS_00004915	ENSPTRT00000055226.3	0.80698	6.35571e-11	C6	C2	Chimp
TCONS_00004915	ENSPTRT00000056161.2	0.849108	6.24482e-13	C6	C1	Chimp
TCONS_00004915	ENSPTRT00000056404.3	0.852248	4.18653e-13	C6	C1	Chimp
TCONS_00004915	ENSPTRT00000056706.1	0.807858	5.84069e-11	C6	C1	Chimp
TCONS_00004915	ENSPTRT00000056718.2	0.826276	8.92165e-12	C6	C1	Chimp
TCONS_00004915	ENSPTRT00000056765.4	0.830605	5.55581e-12	C6	C1	Chimp
TCONS_00004915	ENSPTRT00000056999.3	0.836665	2.79814e-12	C6	C1	Chimp
TCONS_00004915	ENSPTRT00000057026.2	0.827254	8.02513e-12	C6	C1	Chimp
TCONS_00004915	ENSPTRT00000057136.3	0.822137	1.38649e-11	C6	C1	Chimp
TCONS_00004915	ENSPTRT00000058087.4	0.818727	1.97697e-11	C6	C1	Chimp
TCONS_00004915	ENSPTRT00000058993.2	0.82107	1.55042e-11	C6	C1	Chimp
TCONS_00004915	ENSPTRT00000059135.2	0.838261	2.32473e-12	C6	C2	Chimp
TCONS_00004915	ENSPTRT00000059688.2	0.814736	2.96672e-11	C6	C1	Chimp
TCONS_00004915	ENSPTRT00000059784.4	0.810037	4.72681e-11	C6	C2	Chimp
TCONS_00004915	ENSPTRT00000059827.1	0.843805	1.20229e-12	C6	C1	Chimp
TCONS_00004915	ENSPTRT00000059897.3	0.810379	4.57129e-11	C6	C1	Chimp
TCONS_00004915	ENSPTRT00000060252.4	0.852298	4.15959e-13	C6	C1	Chimp
TCONS_00004915	ENSPTRT00000060397.3	0.857206	2.18478e-13	C6	C2	Chimp
TCONS_00004915	ENSPTRT00000061959.2	0.840484	1.78992e-12	C6	C1	Chimp
TCONS_00004915	ENSPTRT00000064920.2	0.871158	3.04857e-14	C6	C1	Chimp
TCONS_00004915	ENSPTRT00000066178.1	0.827981	7.41436e-12	C6	C1	Chimp
TCONS_00004915	ENSPTRT00000066784.1	0.803819	8.5862e-11	C6	C1	Chimp
TCONS_00004915	ENSPTRT00000072982.1	0.815913	2.63483e-11	C6	C1	Chimp
TCONS_00004915	ENSPTRT00000075284.1	0.84321	1.29206e-12	C6	C1	Chimp
TCONS_00004915	ENSPTRT00000075345.1	0.817181	2.31619e-11	C6	C2	Chimp
TCONS_00005477	ENSPTRT00000010872.4	0.821684	1.45401e-11	C6	C1	Chimp
TCONS_00005477	ENSPTRT00000018516.4	0.8112	4.21696e-11	C6	C1	Chimp
TCONS_00005477	ENSPTRT00000021237.4	0.802816	9.4355e-11	C6	C1	Chimp
TCONS_00008441	ENSPTRT00000003834.4	0.804545	8.01659e-11	C6	C1	Chimp
TCONS_00008441	ENSPTRT00000004641.3	0.81222	3.81334e-11	C6	C1	Chimp
TCONS_00016438	ENSPTRT00000002499.4	0.818185	2.09008e-11	C6	C7	Chimp
TCONS_00016438	ENSPTRT00000019209.4	0.801177	1.09947e-10	C6	C7	Chimp
TCONS_00016438	ENSPTRT00000020531.3	0.834081	3.76135e-12	C6	C7	Chimp
TCONS_00016438	ENSPTRT00000026036.5	0.803341	8.98145e-11	C6	C7	Chimp
TCONS_00016438	ENSPTRT00000032461.2	0.884942	3.43246e-15	C6	C7	Chimp
TCONS_00016438	ENSPTRT00000033360.4	0.815264	2.81317e-11	C6	C7	Chimp
TCONS_00016438	ENSPTRT00000033579.4	0.821419	1.49496e-11	C6	C7	Chimp
TCONS_00016438	ENSPTRT00000055763.1	0.809194	5.13169e-11	C6	C8	Chimp
TCONS_00016438	ENSPTRT00000060032.3	0.835474	3.20875e-12	C6	C7	Chimp
TCONS_00018242	ENSPTRT00000018103.4	0.821152	1.53719e-11	C6	C2	Chimp
TCONS_00018242	ENSPTRT00000018330.3	0.802689	9.54785e-11	C6	C1	Chimp
TCONS_00018242	ENSPTRT00000048766.4	0.810751	4.40727e-11	C6	C2	Chimp
TCONS_00026518	ENSPTRT00000074901.1	0.818197	2.08755e-11	C6	C1	Chimp
TCONS_00026518	ENSPTRT00000075276.1	0.800165	1.20745e-10	C6	C1	Chimp
TCONS_00047401	ENSPTRT00000003189.5	0.874536	1.82825e-14	C6	C6	Chimp
TCONS_00047401	ENSPTRT00000003670.3	0.816547	2.47074e-11	C6	C4	Chimp
TCONS_00047401	ENSPTRT00000010028.4	0.80564	7.22498e-11	C6	C6	Chimp
TCONS_00047401	ENSPTRT00000010131.3	0.807917	5.8075e-11	C6	C3	Chimp
TCONS_00047401	ENSPTRT00000011462.5	0.812895	3.56622e-11	C6	C6	Chimp
TCONS_00047401	ENSPTRT00000011973.4	0.812888	3.56878e-11	C6	C4	Chimp
TCONS_00047401	ENSPTRT00000018398.4	0.843491	1.24878e-12	C6	C4	Chimp
TCONS_00047401	ENSPTRT00000026214.3	0.850618	5.15789e-13	C6	C4	Chimp
TCONS_00047401	ENSPTRT00000031186.3	0.832269	4.61415e-12	C6	C5	Chimp
TCONS_00047401	ENSPTRT00000031662.3	0.817211	2.30922e-11	C6	C4	Chimp
TCONS_00047401	ENSPTRT00000031809.3	0.832953	4.27295e-12	C6	C4	Chimp
TCONS_00047401	ENSPTRT00000034303.4	0.808148	5.67934e-11	C6	C3	Chimp
TCONS_00047401	ENSPTRT00000037770.4	0.844631	1.08733e-12	C6	C4	Chimp
TCONS_00047401	ENSPTRT00000040520.3	0.855503	2.73914e-13	C6	C3	Chimp
TCONS_00047401	ENSPTRT00000057318.3	0.84253	1.40223e-12	C6	C4	Chimp
TCONS_00047401	ENSPTRT00000059105.3	0.843548	1.2403e-12	C6	C4	Chimp
TCONS_00047401	ENSPTRT00000067066.2	0.842878	1.34483e-12	C6	C3	Chimp

## Sheet: C7 corr--> PCG clusters
lncRNA	Genes	Correlation	P-value	lncRNA cluster	PCG_cluster	Species
TCONS_00009665	B4GALNT3	0.837515	1.61263e-11	C7	C5	Human
TCONS_00009665	CYB561	0.808997	2.67153e-10	C7	C5	Human
TCONS_00009665	LOC105376360	0.803546	4.33279e-10	C7	C6	Human
TCONS_00009665	LOC440300	0.827262	4.6907e-11	C7	C5	Human
TCONS_00020074	CCNA1	0.807754	2.98697e-10	C7	C5	Human
TCONS_00020074	COL24A1	0.807488	3.05895e-10	C7	C5	Human
TCONS_00020074	DACH2	0.806079	3.46742e-10	C7	C5	Human
TCONS_00020074	KCNG3	0.809948	2.45155e-10	C7	C5	Human
TCONS_00021941	ADAM23	0.883011	4.75509e-14	C7	C7	Human
TCONS_00021941	AGBL4	0.813011	1.85269e-10	C7	C5	Human
TCONS_00021941	AKAP5	0.839867	1.24925e-11	C7	C5	Human
TCONS_00021941	ATP1A3	0.817457	1.22244e-10	C7	C6	Human
TCONS_00021941	ATP2B3	0.835775	1.94292e-11	C7	C4	Human
TCONS_00021941	ATRNL1	0.820811	8.86735e-11	C7	C6	Human
TCONS_00021941	BEX5	0.815613	1.45449e-10	C7	C6	Human
TCONS_00021941	C11orf87	0.857039	1.6947e-12	C7	C6	Human
TCONS_00021941	CA7	0.86994	3.16046e-13	C7	C7	Human
TCONS_00021941	CACNA1E	0.869927	3.16612e-13	C7	C4	Human
TCONS_00021941	CACNA2D1	0.828278	4.23309e-11	C7	C5	Human
TCONS_00021941	CACNA2D3	0.825134	5.80375e-11	C7	C5	Human
TCONS_00021941	CADPS	0.8099	2.46214e-10	C7	C6	Human
TCONS_00021941	CALM3	0.800131	5.82165e-10	C7	C5	Human
TCONS_00021941	CALY	0.869009	3.5886e-13	C7	C5	Human
TCONS_00021941	CAP2	0.828748	4.03585e-11	C7	C6	Human
TCONS_00021941	CCNA1	0.847331	5.40249e-12	C7	C5	Human
TCONS_00021941	CDH12	0.802945	4.5658e-10	C7	C7	Human
TCONS_00021941	CDK5R1	0.8723	2.27996e-13	C7	C6	Human
TCONS_00021941	CDK5R2	0.861821	9.27537e-13	C7	C5	Human
TCONS_00021941	CHL1	0.806538	3.32904e-10	C7	C6	Human
TCONS_00021941	CIT	0.868599	3.7937e-13	C7	C7	Human
TCONS_00021941	CLEC2L	0.84533	6.79285e-12	C7	C6	Human
TCONS_00021941	CNTN3	0.813185	1.82313e-10	C7	C6	Human
TCONS_00021941	CNTN5	0.810415	2.34979e-10	C7	C7	Human
TCONS_00021941	CNTNAP5	0.804244	4.07612e-10	C7	C4	Human
TCONS_00021941	CSMD3	0.869284	3.45685e-13	C7	C5	Human
TCONS_00021941	CSRNP3	0.837136	1.67963e-11	C7	C5	Human
TCONS_00021941	DCTN1-AS1	0.839751	1.26518e-11	C7	C7	Human
TCONS_00021941	DMTN	0.815285	1.49989e-10	C7	C6	Human
TCONS_00021941	DOK6	0.80311	4.5007e-10	C7	C5	Human
TCONS_00021941	ELAVL2	0.800598	5.59325e-10	C7	C6	Human
TCONS_00021941	EPHA5	0.854938	2.19332e-12	C7	C5	Human
TCONS_00021941	FAM189A1	0.809047	2.65947e-10	C7	C4	Human
TCONS_00021941	FBXL2	0.837269	1.65579e-11	C7	C6	Human
TCONS_00021941	FLJ41278	0.976682	5.34365e-27	C7	C7	Human
TCONS_00021941	FRMPD4	0.892042	1.12098e-14	C7	C5	Human
TCONS_00021941	GABRB3	0.884215	3.9491e-14	C7	C5	Human
TCONS_00021941	GABRG2	0.84757	5.25518e-12	C7	C6	Human
TCONS_00021941	GLRB	0.86215	8.89071e-13	C7	C6	Human
TCONS_00021941	GPR22	0.826478	5.07513e-11	C7	C6	Human
TCONS_00021941	GPR63	0.870272	3.01962e-13	C7	C5	Human
TCONS_00021941	GREM2	0.807101	3.16623e-10	C7	C5	Human
TCONS_00021941	GRIA3	0.836762	1.74854e-11	C7	C5	Human
TCONS_00021941	GRIN2A	0.854089	2.43172e-12	C7	C5	Human
TCONS_00021941	GRM7	0.880362	7.10431e-14	C7	C5	Human
TCONS_00021941	HCN1	0.805523	3.64219e-10	C7	C6	Human
TCONS_00021941	HMP19	0.832522	2.73668e-11	C7	C3	Human
TCONS_00021941	HPRT1	0.816946	1.28307e-10	C7	C6	Human
TCONS_00021941	HS6ST3	0.84608	6.23624e-12	C7	C5	Human
TCONS_00021941	HTR1E	0.853897	2.48879e-12	C7	C6	Human
TCONS_00021941	INA	0.80095	5.42631e-10	C7	C6	Human
TCONS_00021941	KCNAB2	0.824393	6.24605e-11	C7	C5	Human
TCONS_00021941	KCNH3	0.846246	6.1188e-12	C7	C7	Human
TCONS_00021941	KCNIP4	0.824266	6.32496e-11	C7	C6	Human
TCONS_00021941	KCNK4	0.823487	6.83023e-11	C7	C5	Human
TCONS_00021941	KCNQ5	0.807607	3.02658e-10	C7	C5	Human
TCONS_00021941	KCNS2	0.811654	2.09868e-10	C7	C7	Human
TCONS_00021941	KHDRBS2	0.803092	4.5081e-10	C7	C6	Human
TCONS_00021941	KIAA1549L	0.832842	2.6469e-11	C7	C6	Human
TCONS_00021941	LINC00622	0.868495	3.84786e-13	C7	C7	Human
TCONS_00021941	LMO7	0.812261	1.98511e-10	C7	C5	Human
TCONS_00021941	LNX1	0.829604	3.6987e-11	C7	C6	Human
TCONS_00021941	LOC101927055	0.81042	2.3487e-10	C7	C7	Human
TCONS_00021941	LOC101928335	0.835408	2.02017e-11	C7	C6	Human
TCONS_00021941	LPPR5	0.833414	2.49327e-11	C7	C5	Human
TCONS_00021941	LRFN5	0.887506	2.35229e-14	C7	C6	Human
TCONS_00021941	LRRC73	0.835645	1.96993e-11	C7	C5	Human
TCONS_00021941	LRRTM4	0.821875	7.9969e-11	C7	C6	Human
TCONS_00021941	LRTM2	0.810853	2.25798e-10	C7	C3	Human
TCONS_00021941	MAP2	0.854869	2.2118e-12	C7	C5	Human
TCONS_00021941	MCF2	0.864557	6.50318e-13	C7	C7	Human
TCONS_00021941	NCDN	0.847377	5.37391e-12	C7	C3	Human
TCONS_00021941	NCEH1	0.874596	1.6491e-13	C7	C6	Human
TCONS_00021941	NEFH	0.840834	1.12335e-11	C7	C7	Human
TCONS_00021941	NEFL	0.808662	2.75334e-10	C7	C6	Human
TCONS_00021941	NEFM	0.862906	8.06401e-13	C7	C6	Human
TCONS_00021941	NELL2	0.832728	2.67863e-11	C7	C5	Human
TCONS_00021941	NSF	0.812176	2.00064e-10	C7	C6	Human
TCONS_00021941	NUDT11	0.828776	4.02461e-11	C7	C6	Human
TCONS_00021941	OPCML	0.801797	5.04434e-10	C7	C6	Human
TCONS_00021941	PABPC1L2B	0.821593	8.21944e-11	C7	C6	Human
TCONS_00021941	PAQR9	0.840081	1.22021e-11	C7	C4	Human
TCONS_00021941	PCDH8	0.807967	2.93071e-10	C7	C5	Human
TCONS_00021941	PCSK2	0.861046	1.02425e-12	C7	C6	Human
TCONS_00021941	PLCB1	0.801931	4.98588e-10	C7	C7	Human
TCONS_00021941	PLXNA4	0.889434	1.72344e-14	C7	C4	Human
TCONS_00021941	PNMA3	0.845549	6.62594e-12	C7	C6	Human
TCONS_00021941	PPP1R14C	0.821589	8.22299e-11	C7	C5	Human
TCONS_00021941	PPP3R1	0.86362	7.35021e-13	C7	C6	Human
TCONS_00021941	PRKAG2-AS1	0.820796	8.88037e-11	C7	C6	Human
TCONS_00021941	PXYLP1	0.801752	5.06382e-10	C7	C5	Human
TCONS_00021941	REEP1	0.839778	1.26146e-11	C7	C5	Human
TCONS_00021941	RFPL1S	0.889709	1.64787e-14	C7	C5	Human
TCONS_00021941	RIIAD1	0.847434	5.33887e-12	C7	C5	Human
TCONS_00021941	RIMBP2	0.841961	9.91703e-12	C7	C5	Human
TCONS_00021941	RNF128	0.863906	7.08135e-13	C7	C5	Human
TCONS_00021941	RPRML	0.846424	5.99565e-12	C7	C7	Human
TCONS_00021941	RS1	0.807343	3.09889e-10	C7	C7	Human
TCONS_00021941	SCN1A	0.867177	4.59471e-13	C7	C7	Human
TCONS_00021941	SCN3B	0.805173	3.75648e-10	C7	C5	Human
TCONS_00021941	SLC2A13	0.808229	2.86251e-10	C7	C6	Human
TCONS_00021941	SLC4A10	0.849183	4.35792e-12	C7	C6	Human
TCONS_00021941	SLITRK5	0.864857	6.252e-13	C7	C6	Human
TCONS_00021941	SMKR1	0.800931	5.43522e-10	C7	C5	Human
TCONS_00021941	SORCS3	0.813594	1.75547e-10	C7	C4	Human
TCONS_00021941	STEAP2	0.867127	4.62593e-13	C7	C6	Human
TCONS_00021941	SULT4A1	0.853552	2.59477e-12	C7	C6	Human
TCONS_00021941	SYN1	0.824292	6.30902e-11	C7	C6	Human
TCONS_00021941	SYN2	0.802862	4.59891e-10	C7	C6	Human
TCONS_00021941	SYT1	0.842699	9.1348e-12	C7	C6	Human
TCONS_00021941	TENM3	0.817349	1.23504e-10	C7	C4	Human
TCONS_00021941	THY1	0.902355	1.82505e-15	C7	C5	Human
TCONS_00021941	TMEM130	0.871665	2.4911e-13	C7	C5	Human
TCONS_00021941	TSPAN13	0.888927	1.87122e-14	C7	C6	Human
TCONS_00021941	TTC39A	0.841636	1.02807e-11	C7	C7	Human
TCONS_00021941	TTC9	0.803499	4.35077e-10	C7	C6	Human
TCONS_00021941	UCHL1	0.850112	3.90796e-12	C7	C5	Human
TCONS_00021941	VSTM2L	0.817847	1.17809e-10	C7	C5	Human
TCONS_00021941	WASF1	0.895454	6.27949e-15	C7	C5	Human
TCONS_00021941	WIPF3	0.817338	1.23638e-10	C7	C3	Human
TCONS_00021941	ZFR2	0.847388	5.36679e-12	C7	C6	Human
TCONS_00021941	ZNF697	0.85044	3.76033e-12	C7	C6	Human
TCONS_00023362	ANKRD36BP2	0.840318	1.1889e-11	C7	C7	Human
TCONS_00023362	CHRM3-AS2	0.827761	4.46063e-11	C7	C7	Human
TCONS_00023362	DLGAP2	0.816357	1.35632e-10	C7	C5	Human
TCONS_00023362	LIN28B	0.810794	2.27017e-10	C7	C7	Human
TCONS_00023362	LOC440040	0.84641	6.00521e-12	C7	C7	Human
TCONS_00023362	MIAT	0.805893	3.52501e-10	C7	C7	Human
TCONS_00023362	PCDH10	0.800563	5.61021e-10	C7	C3	Human
TCONS_00023362	PDZD2	0.802283	4.83616e-10	C7	C3	Human
TCONS_00023362	SLC35F1	0.809901	2.4621e-10	C7	C6	Human
TCONS_00023362	TMEM257	0.815677	1.44582e-10	C7	C7	Human
TCONS_00023412	AADAT	0.864702	6.38046e-13	C7	C7	Human
TCONS_00023412	ARX	0.8266	5.0135e-11	C7	C7	Human
TCONS_00023412	CD27-AS1	0.970371	4.79243e-25	C7	C3	Human
TCONS_00023412	CDC14B	0.82797	4.36712e-11	C7	C3	Human
TCONS_00023412	DHRS4-AS1	0.826357	5.13698e-11	C7	C3	Human
TCONS_00023412	EMX2	0.801672	5.09915e-10	C7	C7	Human
TCONS_00023412	EPB41L2	0.895371	6.36954e-15	C7	C3	Human
TCONS_00023412	FLJ27354	0.847876	5.07275e-12	C7	C3	Human
TCONS_00023412	FOXG1	0.822879	7.24996e-11	C7	C5	Human
TCONS_00023412	FOXG1-AS1	0.810235	2.3886e-10	C7	C3	Human
TCONS_00023412	FSCN1	0.880692	6.76155e-14	C7	C3	Human
TCONS_00023412	GSTO2	0.805456	3.66395e-10	C7	C3	Human
TCONS_00023412	HSPB8	0.832549	2.72895e-11	C7	C5	Human
TCONS_00023412	IGSF11	0.801957	4.97494e-10	C7	C3	Human
TCONS_00023412	INF2	0.888787	1.91428e-14	C7	C3	Human
TCONS_00023412	KIAA0930	0.853668	2.5587e-12	C7	C3	Human
TCONS_00023412	LHX2	0.834057	2.33043e-11	C7	C7	Human
TCONS_00023412	LINC01551	0.805631	3.6075e-10	C7	C3	Human
TCONS_00023412	LINC01563	0.803001	4.54366e-10	C7	C7	Human
TCONS_00023412	LMF1	0.819695	9.87466e-11	C7	C3	Human
TCONS_00023412	LOC101927359	0.854836	2.22095e-12	C7	C3	Human
TCONS_00023412	MOXD1	0.814222	1.65616e-10	C7	C3	Human
TCONS_00023412	NR2E1	0.842006	9.86737e-12	C7	C3	Human
TCONS_00023412	PDE6B	0.811865	2.05867e-10	C7	C3	Human
TCONS_00023412	PHLDA3	0.828978	3.94239e-11	C7	C3	Human
TCONS_00023412	RHOBTB1	0.861286	9.93304e-13	C7	C7	Human
TCONS_00023412	RXRG	0.832637	2.7041e-11	C7	C3	Human
TCONS_00023412	SALL1	0.802686	4.67005e-10	C7	C3	Human
TCONS_00023412	SH3BGR	0.806851	3.23754e-10	C7	C5	Human
TCONS_00023412	SLC9A9	0.802762	4.63913e-10	C7	C3	Human
TCONS_00023412	STEAP1B	0.806205	3.42878e-10	C7	C3	Human
TCONS_00023412	TMEM53	0.802725	4.6542e-10	C7	C5	Human
TCONS_00023742	ABRACL	0.805951	3.50707e-10	C7	C5	Human
TCONS_00023742	ACRV1	0.831902	2.91893e-11	C7	C7	Human
TCONS_00023742	ADAMTS19	0.873705	1.87136e-13	C7	C3	Human
TCONS_00023742	AGBL4	0.808639	2.75911e-10	C7	C5	Human
TCONS_00023742	ALOX12P2	0.802479	4.7548e-10	C7	C5	Human
TCONS_00023742	ANKRD30B	0.886432	2.79068e-14	C7	C6	Human
TCONS_00023742	ANKRD30BL	0.88206	5.4988e-14	C7	C7	Human
TCONS_00023742	ANKRD30BP2	0.819086	1.04683e-10	C7	C5	Human
TCONS_00023742	ANKRD36BP2	0.925954	1.17394e-17	C7	C7	Human
TCONS_00023742	ANO3	0.824822	5.98657e-11	C7	C3	Human
TCONS_00023742	ANO5	0.824003	6.49137e-11	C7	C6	Human
TCONS_00023742	ARHGAP32	0.807044	3.18243e-10	C7	C7	Human
TCONS_00023742	ATRNL1	0.828729	4.04355e-11	C7	C6	Human
TCONS_00023742	BBS12	0.80044	5.66949e-10	C7	C5	Human
TCONS_00023742	BCL11A	0.918737	6.44566e-17	C7	C5	Human
TCONS_00023742	BCL11B	0.806554	3.32434e-10	C7	C3	Human
TCONS_00023742	C2orf80	0.864279	6.74435e-13	C7	C6	Human
TCONS_00023742	C9orf91	0.848537	4.69833e-12	C7	C6	Human
TCONS_00023742	CACNG3	0.898346	3.78165e-15	C7	C5	Human
TCONS_00023742	CAMK1G	0.907482	6.85606e-16	C7	C5	Human
TCONS_00023742	CAMK2A	0.867422	4.44651e-13	C7	C5	Human
TCONS_00023742	CAMKV	0.898203	3.87902e-15	C7	C5	Human
TCONS_00023742	CCNA1	0.873954	1.80664e-13	C7	C5	Human
TCONS_00023742	CDH8	0.83972	1.26947e-11	C7	C5	Human
TCONS_00023742	CDH9	0.904125	1.30968e-15	C7	C5	Human
TCONS_00023742	CFAP221	0.812641	1.91689e-10	C7	C5	Human
TCONS_00023742	CHGA	0.848136	4.92255e-12	C7	C7	Human
TCONS_00023742	CHN1	0.860962	1.03525e-12	C7	C6	Human
TCONS_00023742	CHRM1	0.925195	1.41515e-17	C7	C5	Human
TCONS_00023742	CHRM4	0.828848	3.99528e-11	C7	C3	Human
TCONS_00023742	CHSY3	0.805437	3.66995e-10	C7	C5	Human
TCONS_00023742	CIDEA	0.847018	5.60045e-12	C7	C7	Human
TCONS_00023742	COL24A1	0.875142	1.52547e-13	C7	C5	Human
TCONS_00023742	CPNE4	0.851614	3.27243e-12	C7	C5	Human
TCONS_00023742	CPNE5	0.802714	4.65864e-10	C7	C3	Human
TCONS_00023742	CPNE7	0.815983	1.40488e-10	C7	C5	Human
TCONS_00023742	CPO	0.802373	4.79856e-10	C7	C7	Human
TCONS_00023742	CYB561	0.80159	5.13509e-10	C7	C5	Human
TCONS_00023742	DACH2	0.879071	8.61081e-14	C7	C5	Human
TCONS_00023742	DAPK1	0.8015	5.17519e-10	C7	C5	Human
TCONS_00023742	DCLK3	0.830263	3.4573e-11	C7	C3	Human
TCONS_00023742	DCX	0.872486	2.22138e-13	C7	C7	Human
TCONS_00023742	DDN	0.859076	1.31447e-12	C7	C5	Human
TCONS_00023742	DGAT2	0.837383	1.63577e-11	C7	C3	Human
TCONS_00023742	DLGAP2	0.868903	3.64066e-13	C7	C5	Human
TCONS_00023742	DLX1	0.854439	2.33074e-12	C7	C6	Human
TCONS_00023742	DLX2	0.860551	1.09093e-12	C7	C7	Human
TCONS_00023742	DLX5	0.861412	9.77429e-13	C7	C3	Human
TCONS_00023742	DLX6-AS1	0.821243	8.50341e-11	C7	C5	Human
TCONS_00023742	DPYS	0.808425	2.81276e-10	C7	C6	Human
TCONS_00023742	DRP2	0.901968	1.96058e-15	C7	C7	Human
TCONS_00023742	DUSP19	0.872699	2.15621e-13	C7	C5	Human
TCONS_00023742	EFNB3	0.806084	3.46575e-10	C7	C5	Human
TCONS_00023742	ENC1	0.804094	4.13015e-10	C7	C5	Human
TCONS_00023742	ENOX1	0.805004	3.81268e-10	C7	C5	Human
TCONS_00023742	EPHA10	0.821627	8.19246e-11	C7	C5	Human
TCONS_00023742	EPHB6	0.817431	1.22547e-10	C7	C7	Human
TCONS_00023742	EPHX4	0.818876	1.06808e-10	C7	C6	Human
TCONS_00023742	EXTL1	0.823848	6.59183e-11	C7	C6	Human
TCONS_00023742	F12	0.820449	9.18273e-11	C7	C5	Human
TCONS_00023742	FGF13	0.860105	1.15443e-12	C7	C5	Human
TCONS_00023742	FLJ33534	0.869798	3.22261e-13	C7	C6	Human
TCONS_00023742	FLRT2	0.901252	2.23694e-15	C7	C7	Human
TCONS_00023742	FOXG1	0.836667	1.76629e-11	C7	C5	Human
TCONS_00023742	FRAS1	0.841984	9.8918e-12	C7	C5	Human
TCONS_00023742	GABRA5	0.848199	4.88654e-12	C7	C5	Human
TCONS_00023742	GALNTL5	0.819635	9.93169e-11	C7	C6	Human
TCONS_00023742	GPR55	0.880424	7.03906e-14	C7	C3	Human
TCONS_00023742	GRIA3	0.856481	1.81548e-12	C7	C5	Human
TCONS_00023742	HPYR1	0.820138	9.46207e-11	C7	C5	Human
TCONS_00023742	HRASLS	0.837789	1.56564e-11	C7	C5	Human
TCONS_00023742	HTR6	0.862019	9.04159e-13	C7	C3	Human
TCONS_00023742	ICAM5	0.87827	9.69046e-14	C7	C4	Human
TCONS_00023742	ISLR2	0.806834	3.24257e-10	C7	C5	Human
TCONS_00023742	ITPKA	0.821415	8.3628e-11	C7	C6	Human
TCONS_00023742	JAKMIP1	0.868114	4.05122e-13	C7	C3	Human
TCONS_00023742	KALRN	0.8266	5.01345e-11	C7	C5	Human
TCONS_00023742	KCNA4	0.878423	9.47521e-14	C7	C3	Human
TCONS_00023742	KCNB2	0.829193	3.85734e-11	C7	C6	Human
TCONS_00023742	KCNG3	0.826225	5.2058e-11	C7	C5	Human
TCONS_00023742	KCNH3	0.817337	1.23642e-10	C7	C7	Human
TCONS_00023742	KCNJ4	0.870874	2.77955e-13	C7	C5	Human
TCONS_00023742	KCNQ3	0.819625	9.94058e-11	C7	C5	Human
TCONS_00023742	KCNQ5	0.886294	2.85194e-14	C7	C5	Human
TCONS_00023742	KCNQ5-IT1	0.80879	2.72182e-10	C7	C7	Human
TCONS_00023742	KCNV1	0.819354	1.02028e-10	C7	C6	Human
TCONS_00023742	KCTD1	0.822536	7.49756e-11	C7	C7	Human
TCONS_00023742	KCTD16	0.828404	4.17953e-11	C7	C5	Human
TCONS_00023742	KHDRBS2	0.84365	8.21235e-12	C7	C6	Human
TCONS_00023742	KIAA1211L	0.842686	9.14807e-12	C7	C5	Human
TCONS_00023742	KIAA1324	0.835784	1.94106e-11	C7	C5	Human
TCONS_00023742	KIF17	0.801801	5.04242e-10	C7	C5	Human
TCONS_00023742	KNCN	0.891896	1.14852e-14	C7	C5	Human
TCONS_00023742	LDAH	0.812483	1.94501e-10	C7	C5	Human
TCONS_00023742	LDB2	0.824674	6.07509e-11	C7	C6	Human
TCONS_00023742	LHFPL5	0.86896	3.61239e-13	C7	C6	Human
TCONS_00023742	LIN28B	0.858334	1.44254e-12	C7	C7	Human
TCONS_00023742	LINC00643	0.823386	6.89811e-11	C7	C5	Human
TCONS_00023742	LINC00839	0.854754	2.24313e-12	C7	C5	Human
TCONS_00023742	LINC00889	0.926013	1.15671e-17	C7	C5	Human
TCONS_00023742	LINC01116	0.809705	2.50598e-10	C7	C6	Human
TCONS_00023742	LINC01122	0.870903	2.76811e-13	C7	C7	Human
TCONS_00023742	LINC01250	0.847347	5.39248e-12	C7	C3	Human
TCONS_00023742	LINC01252	0.847155	5.51312e-12	C7	C7	Human
TCONS_00023742	LINC01537	0.816387	1.3525e-10	C7	C3	Human
TCONS_00023742	LINCR-0002	0.802423	4.77785e-10	C7	C6	Human
TCONS_00023742	LMO7	0.87767	1.05823e-13	C7	C5	Human
TCONS_00023742	LOC101927636	0.810891	2.25015e-10	C7	C6	Human
TCONS_00023742	LOC101928322	0.831232	3.12869e-11	C7	C5	Human
TCONS_00023742	LOC101928335	0.838743	1.41197e-11	C7	C6	Human
TCONS_00023742	LOC200726	0.810731	2.2833e-10	C7	C3	Human
TCONS_00023742	LOC375196	0.813363	1.79349e-10	C7	C5	Human
TCONS_00023742	LOC389906	0.808954	2.68196e-10	C7	C5	Human
TCONS_00023742	LOC400706	0.802946	4.56543e-10	C7	C7	Human
TCONS_00023742	LOC440040	0.90292	1.64263e-15	C7	C7	Human
TCONS_00023742	LOC729683	0.81799	1.16221e-10	C7	C3	Human
TCONS_00023742	LPPR5	0.830725	3.29683e-11	C7	C5	Human
TCONS_00023742	LRRC4C	0.860969	1.03428e-12	C7	C5	Human
TCONS_00023742	LRRC6	0.872288	2.28384e-13	C7	C5	Human
TCONS_00023742	LRRC7	0.807767	2.9835e-10	C7	C5	Human
TCONS_00023742	LRRTM1	0.875075	1.5401e-13	C7	C5	Human
TCONS_00023742	LRRTM4	0.826344	5.14368e-11	C7	C6	Human
TCONS_00023742	LRTM2	0.83013	3.50477e-11	C7	C3	Human
TCONS_00023742	MAGEL2	0.823552	6.78674e-11	C7	C5	Human
TCONS_00023742	MAST3	0.870347	2.98873e-13	C7	C5	Human
TCONS_00023742	MATK	0.882074	5.48651e-14	C7	C7	Human
TCONS_00023742	MC4R	0.802232	4.85759e-10	C7	C5	Human
TCONS_00023742	MGC2889	0.815558	1.46205e-10	C7	C5	Human
TCONS_00023742	MIAT	0.804708	3.91346e-10	C7	C7	Human
TCONS_00023742	MIR137HG	0.887776	2.25287e-14	C7	C5	Human
TCONS_00023742	MMP17	0.823797	6.6251e-11	C7	C5	Human
TCONS_00023742	MYH7	0.820377	9.24709e-11	C7	C3	Human
TCONS_00023742	NAGPA	0.838352	1.47325e-11	C7	C7	Human
TCONS_00023742	NBAT1	0.850168	3.88253e-12	C7	C5	Human
TCONS_00023742	NECAB1	0.887522	2.34634e-14	C7	C5	Human
TCONS_00023742	NETO1	0.862054	9.00172e-13	C7	C5	Human
TCONS_00023742	NGEF	0.906915	7.66131e-16	C7	C7	Human
TCONS_00023742	NIM1K	0.867521	4.38779e-13	C7	C7	Human
TCONS_00023742	NME5	0.825134	5.80358e-11	C7	C5	Human
TCONS_00023742	NPY1R	0.83036	3.42297e-11	C7	C5	Human
TCONS_00023742	NPY5R	0.856943	1.71482e-12	C7	C5	Human
TCONS_00023742	NRGN	0.902828	1.67108e-15	C7	C7	Human
TCONS_00023742	OPRD1	0.871559	2.52796e-13	C7	C7	Human
TCONS_00023742	OXGR1	0.813554	1.76195e-10	C7	C7	Human
TCONS_00023742	PAX7	0.839165	1.3487e-11	C7	C6	Human
TCONS_00023742	PCAT18	0.822828	7.28642e-11	C7	C7	Human
TCONS_00023742	PCDH10	0.802868	4.5965e-10	C7	C3	Human
TCONS_00023742	PCDH7	0.855001	2.17656e-12	C7	C7	Human
TCONS_00023742	PCDH8	0.830147	3.49873e-11	C7	C5	Human
TCONS_00023742	PDE2A	0.854372	2.34952e-12	C7	C5	Human
TCONS_00023742	PLCB1	0.836798	1.74166e-11	C7	C7	Human
TCONS_00023742	PLK2	0.848675	4.62381e-12	C7	C5	Human
TCONS_00023742	PNPLA5	0.835731	1.9521e-11	C7	C3	Human
TCONS_00023742	POPDC3	0.82585	5.40457e-11	C7	C5	Human
TCONS_00023742	PRB2	0.873023	2.06041e-13	C7	C7	Human
TCONS_00023742	PRKAR2B	0.830194	3.48179e-11	C7	C6	Human
TCONS_00023742	PRKCB	0.816991	1.27755e-10	C7	C5	Human
TCONS_00023742	PTPN5	0.8724	2.24832e-13	C7	C3	Human
TCONS_00023742	RBP4	0.840218	1.20206e-11	C7	C5	Human
TCONS_00023742	RGS4	0.803536	4.3367e-10	C7	C6	Human
TCONS_00023742	RHOBTB2	0.823107	7.08979e-11	C7	C5	Human
TCONS_00023742	RMI2	0.846004	6.2909e-12	C7	C5	Human
TCONS_00023742	RTKN2	0.868913	3.63549e-13	C7	C7	Human
TCONS_00023742	SEMA5B	0.806972	3.20301e-10	C7	C5	Human
TCONS_00023742	SH2D5	0.859986	1.17187e-12	C7	C5	Human
TCONS_00023742	SLC12A8	0.894918	6.88714e-15	C7	C5	Human
TCONS_00023742	SLC22A9	0.819168	1.03862e-10	C7	C7	Human
TCONS_00023742	SLIT2	0.921318	3.57201e-17	C7	C7	Human
TCONS_00023742	SORCS1	0.819958	9.62729e-11	C7	C7	Human
TCONS_00023742	ST6GALNAC5	0.854835	2.22115e-12	C7	C5	Human
TCONS_00023742	STXBP6	0.833589	2.4478e-11	C7	C5	Human
TCONS_00023742	STYK1	0.859276	1.28175e-12	C7	C6	Human
TCONS_00023742	SYT5	0.900822	2.42026e-15	C7	C5	Human
TCONS_00023742	SYT6	0.805962	3.5036e-10	C7	C3	Human
TCONS_00023742	TAC3	0.875936	1.36107e-13	C7	C7	Human
TCONS_00023742	TAF7L	0.87983	7.69272e-14	C7	C5	Human
TCONS_00023742	TCHH	0.811997	2.03373e-10	C7	C7	Human
TCONS_00023742	TESPA1	0.805971	3.50064e-10	C7	C6	Human
TCONS_00023742	THRB-AS1	0.831666	2.99134e-11	C7	C5	Human
TCONS_00023742	TLL2	0.816682	1.31541e-10	C7	C3	Human
TCONS_00023742	TMEM132B	0.808074	2.90258e-10	C7	C5	Human
TCONS_00023742	TMEM132D	0.831409	3.07188e-11	C7	C6	Human
TCONS_00023742	TMEM241	0.845791	6.44573e-12	C7	C6	Human
TCONS_00023742	TPBGL	0.801543	5.15598e-10	C7	C3	Human
TCONS_00023742	TRPV6	0.829712	3.65808e-11	C7	C7	Human
TCONS_00023742	VSIG1	0.811973	2.0383e-10	C7	C7	Human
TCONS_00023742	VSTM2A	0.860715	1.06841e-12	C7	C7	Human
TCONS_00023742	VSTM2A-OT1	0.900216	2.70258e-15	C7	C7	Human
TCONS_00023742	WNT1	0.81165	2.0996e-10	C7	C3	Human
TCONS_00023742	WNT10A	0.826647	4.99008e-11	C7	C5	Human
TCONS_00023742	WNT10B	0.902606	1.74177e-15	C7	C5	Human
TCONS_00023742	ZBBX	0.860442	1.10607e-12	C7	C5	Human
TCONS_00023742	ZFR2	0.806551	3.32534e-10	C7	C6	Human
TCONS_00023742	ZMAT4	0.869598	3.3117e-13	C7	C7	Human
TCONS_00039437	LOC100507534	0.833325	2.51648e-11	C7	C5	Human
TCONS_00046032	CDH9	0.804184	4.09764e-10	C7	C5	Human
TCONS_00046032	DACH2	0.803485	4.35618e-10	C7	C5	Human
TCONS_00046032	INHBA-AS1	0.810954	2.23736e-10	C7	C5	Human
TCONS_00046032	KCNG3	0.803236	4.45178e-10	C7	C5	Human
TCONS_00046032	LOC100128714	0.808073	2.903e-10	C7	C3	Human
TCONS_00046032	PCDH20	0.818399	1.11782e-10	C7	C5	Human
TCONS_00048641	STOX1	0.803616	4.30661e-10	C7	C5	Human
TCONS_00057728	AKAP5	0.843525	8.32861e-12	C7	C5	Human
TCONS_00057728	CA7	0.857004	1.70204e-12	C7	C7	Human
TCONS_00057728	CACNA1E	0.831546	3.02864e-11	C7	C4	Human
TCONS_00057728	CACNA2D3	0.806308	3.39779e-10	C7	C5	Human
TCONS_00057728	CACNG3	0.800722	5.534e-10	C7	C5	Human
TCONS_00057728	CALY	0.849067	4.41719e-12	C7	C5	Human
TCONS_00057728	CAMK1G	0.804027	4.15442e-10	C7	C5	Human
TCONS_00057728	CAMKV	0.825129	5.80676e-11	C7	C5	Human
TCONS_00057728	CCNA1	0.887517	2.34816e-14	C7	C5	Human
TCONS_00057728	CDH9	0.827759	4.4613e-11	C7	C5	Human
TCONS_00057728	CHRM4	0.818429	1.11465e-10	C7	C3	Human
TCONS_00057728	CIT	0.840633	1.14849e-11	C7	C7	Human
TCONS_00057728	CSMD3	0.801536	5.15915e-10	C7	C5	Human
TCONS_00057728	DACH2	0.837543	1.6077e-11	C7	C5	Human
TCONS_00057728	DAPK1	0.801244	5.291e-10	C7	C5	Human
TCONS_00057728	DCTN1-AS1	0.829334	3.80195e-11	C7	C7	Human
TCONS_00057728	EFNB3	0.816955	1.282e-10	C7	C5	Human
TCONS_00057728	FLJ41278	0.876917	1.18101e-13	C7	C7	Human
TCONS_00057728	GPR63	0.867082	4.65386e-13	C7	C5	Human
TCONS_00057728	GRIA3	0.810413	2.35034e-10	C7	C5	Human
TCONS_00057728	HTR1E	0.829501	3.73764e-11	C7	C6	Human
TCONS_00057728	KCNG3	0.811161	2.19554e-10	C7	C5	Human
TCONS_00057728	KCNH3	0.805417	3.67645e-10	C7	C7	Human
TCONS_00057728	KIAA1324	0.810797	2.2695e-10	C7	C5	Human
TCONS_00057728	LAMP5	0.803632	4.3006e-10	C7	C3	Human
TCONS_00057728	LHFPL5	0.81405	1.68282e-10	C7	C6	Human
TCONS_00057728	LMO7	0.828325	4.21312e-11	C7	C5	Human
TCONS_00057728	LOC101928335	0.857532	1.59421e-12	C7	C6	Human
TCONS_00057728	LPPR5	0.820667	8.99168e-11	C7	C5	Human
TCONS_00057728	LRRC73	0.801428	5.20745e-10	C7	C5	Human
TCONS_00057728	LRRTM1	0.81146	2.13636e-10	C7	C5	Human
TCONS_00057728	LRRTM4	0.814497	1.61427e-10	C7	C6	Human
TCONS_00057728	LRTM2	0.855096	2.15165e-12	C7	C3	Human
TCONS_00057728	NME5	0.819789	9.78511e-11	C7	C5	Human
TCONS_00057728	PNCK	0.832082	2.8649e-11	C7	C5	Human
TCONS_00057728	PRKAR2B	0.806302	3.39949e-10	C7	C6	Human
TCONS_00057728	RFPL1S	0.803721	4.26716e-10	C7	C5	Human
TCONS_00057728	RIIAD1	0.885946	3.01307e-14	C7	C5	Human
TCONS_00057728	RPRML	0.8437	8.16632e-12	C7	C7	Human
TCONS_00057728	SMKR1	0.82671	4.95843e-11	C7	C5	Human
TCONS_00057728	SNX32	0.850986	3.52544e-12	C7	C7	Human
TCONS_00057728	STEAP2	0.808748	2.73211e-10	C7	C6	Human
TCONS_00057728	TAF7L	0.828509	4.1353e-11	C7	C5	Human
TCONS_00057728	THY1	0.862688	8.29436e-13	C7	C5	Human
TCONS_00057728	TSPAN13	0.826939	4.84565e-11	C7	C6	Human
TCONS_00057728	UCHL1	0.80442	4.01374e-10	C7	C5	Human
TCONS_00057728	WASF1	0.83697	1.7099e-11	C7	C5	Human
TCONS_00057728	WIPF3	0.800826	5.48459e-10	C7	C3	Human
TCONS_00057728	ZFR2	0.828445	4.16206e-11	C7	C6	Human
TCONS_00059667	ADGRA1	0.824513	6.17244e-11	C7	C6	Human
TCONS_00059667	ARHGAP24	0.806013	3.48785e-10	C7	C6	Human
TCONS_00059667	BEND5	0.821711	8.12564e-11	C7	C5	Human
TCONS_00059667	FABP3	0.80527	3.72446e-10	C7	C5	Human
TCONS_00059667	FAM19A2	0.807815	2.97082e-10	C7	C7	Human
TCONS_00059667	GFRA2	0.831491	3.04617e-11	C7	C6	Human
TCONS_00059667	LINC01511	0.820925	8.76975e-11	C7	C6	Human
TCONS_00059667	LINGO1	0.817192	1.25359e-10	C7	C5	Human
TCONS_00059667	LOC105376360	0.817322	1.23816e-10	C7	C6	Human
TCONS_00059667	LY86-AS1	0.809444	2.56585e-10	C7	C6	Human
TCONS_00059667	PPP1R14C	0.801174	5.32277e-10	C7	C5	Human
TCONS_00059667	PTH2R	0.812524	1.93774e-10	C7	C6	Human
TCONS_00059667	RTN4RL2	0.804512	3.98128e-10	C7	C4	Human
TCONS_00059667	SLC30A3	0.81647	1.34194e-10	C7	C5	Human
TCONS_00059667	TMEM155	0.81145	2.1383e-10	C7	C6	Human
TCONS_00061735	NDN	0.810334	2.36717e-10	C7	C5	Human
TCONS_00061735	RAB6C-AS1	0.805244	3.733e-10	C7	C5	Human
TCONS_00061735	UOX	0.811947	2.04313e-10	C7	C3	Human
TCONS_00061735	ZMAT3	0.806168	3.44026e-10	C7	C5	Human
TCONS_00068835	C22orf24	0.803835	4.22476e-10	C7	C5	Human
TCONS_00078968	AADAT	0.830545	3.35822e-11	C7	C7	Human
TCONS_00078968	ADAMTS19	0.847918	5.04809e-12	C7	C3	Human
TCONS_00078968	CD27-AS1	0.840982	1.10513e-11	C7	C3	Human
TCONS_00078968	FOXG1-AS1	0.812581	1.92759e-10	C7	C3	Human
TCONS_00078968	IGSF11	0.831935	2.90892e-11	C7	C3	Human
TCONS_00078968	LOC101927359	0.872973	2.07472e-13	C7	C3	Human
TCONS_00081573	AHRR	0.84433	7.60767e-12	C7	C5	Human
TCONS_00081573	BASP1	0.816559	1.33082e-10	C7	C6	Human
TCONS_00081573	CFAP52	0.820442	9.18935e-11	C7	C4	Human
TCONS_00081573	CNGB1	0.832321	2.79455e-11	C7	C5	Human
TCONS_00081573	GABRA3	0.814662	1.58972e-10	C7	C5	Human
TCONS_00081573	GFRA2	0.825303	5.70688e-11	C7	C6	Human
TCONS_00081573	GNG2	0.842497	9.34337e-12	C7	C6	Human
TCONS_00081573	KLK7	0.816854	1.29424e-10	C7	C6	Human
TCONS_00081573	LOC100996635	0.819675	9.89298e-11	C7	C5	Human
TCONS_00081573	LOC105376360	0.813478	1.77447e-10	C7	C6	Human
TCONS_00081573	LY86-AS1	0.847273	5.43874e-12	C7	C6	Human
TCONS_00081573	NPY2R	0.807402	3.08235e-10	C7	C4	Human
TCONS_00081573	NT5DC3	0.826061	5.29164e-11	C7	C5	Human
TCONS_00081573	PGM2L1	0.826248	5.19343e-11	C7	C5	Human
TCONS_00081573	PTER	0.820974	8.72828e-11	C7	C5	Human
TCONS_00081573	RTN4RL1	0.823729	6.66925e-11	C7	C4	Human
TCONS_00081573	RTN4RL2	0.815108	1.52491e-10	C7	C4	Human
TCONS_00081573	SLC30A3	0.827459	4.59848e-11	C7	C5	Human
TCONS_00081573	SOSTDC1	0.861452	9.72446e-13	C7	C4	Human
TCONS_00081573	TRIP13	0.813788	1.72425e-10	C7	C6	Human
TCONS_00081573	YWHAH	0.835225	2.05979e-11	C7	C6	Human
TCONS_00098299	FAM201A	0.822542	7.49348e-11	C7	C3	Human
TCONS_00004770	ENSPTRT00000000348.2	0.836135	2.97417e-12	C7	C7	Chimp
TCONS_00004770	ENSPTRT00000000742.5	0.831813	4.85602e-12	C7	C7	Chimp
TCONS_00004770	ENSPTRT00000014250.2	0.821905	1.42064e-11	C7	C8	Chimp
TCONS_00004770	ENSPTRT00000014366.2	0.824517	1.07751e-11	C7	C8	Chimp
TCONS_00004770	ENSPTRT00000018918.3	0.814529	3.02932e-11	C7	C8	Chimp
TCONS_00004770	ENSPTRT00000022232.4	0.81795	2.14112e-11	C7	C7	Chimp
TCONS_00004770	ENSPTRT00000023305.3	0.815823	2.65874e-11	C7	C8	Chimp
TCONS_00004770	ENSPTRT00000024895.5	0.815843	2.65355e-11	C7	C8	Chimp
TCONS_00004770	ENSPTRT00000028598.3	0.831561	4.995e-12	C7	C7	Chimp
TCONS_00004770	ENSPTRT00000030167.5	0.848921	6.39272e-13	C7	C8	Chimp
TCONS_00004770	ENSPTRT00000032208.3	0.806437	6.69539e-11	C7	C7	Chimp
TCONS_00004770	ENSPTRT00000066253.2	0.821906	1.42057e-11	C7	C8	Chimp
TCONS_00006628	ENSPTRT00000005050.4	0.910819	2.38208e-17	C7	C3	Chimp
TCONS_00011475	ENSPTRT00000065284.2	0.834749	3.48592e-12	C7	C4	Chimp
TCONS_00011699	ENSPTRT00000029079.3	0.800158	1.20832e-10	C7	C8	Chimp
TCONS_00016925	ENSPTRT00000046869.2	0.851086	4.8596e-13	C7	C4	Chimp
TCONS_00023768	ENSPTRT00000000083.5	0.80649	6.66125e-11	C7	C6	Chimp
TCONS_00023768	ENSPTRT00000000247.3	0.820453	1.6535e-11	C7	C6	Chimp
TCONS_00023768	ENSPTRT00000000369.3	0.914482	1.04467e-17	C7	C6	Chimp
TCONS_00023768	ENSPTRT00000000502.4	0.872938	2.33266e-14	C7	C6	Chimp
TCONS_00023768	ENSPTRT00000000524.4	0.920334	2.58519e-18	C7	C4	Chimp
TCONS_00023768	ENSPTRT00000001109.3	0.809661	4.9032e-11	C7	C4	Chimp
TCONS_00023768	ENSPTRT00000001708.4	0.807922	5.80486e-11	C7	C4	Chimp
TCONS_00023768	ENSPTRT00000001996.3	0.80807	5.72216e-11	C7	C4	Chimp
TCONS_00023768	ENSPTRT00000001999.3	0.820692	1.61291e-11	C7	C4	Chimp
TCONS_00023768	ENSPTRT00000002188.3	0.83992	1.91359e-12	C7	C4	Chimp
TCONS_00023768	ENSPTRT00000002391.5	0.827965	7.42742e-12	C7	C4	Chimp
TCONS_00023768	ENSPTRT00000002484.3	0.922254	1.59695e-18	C7	C4	Chimp
TCONS_00023768	ENSPTRT00000003179.4	0.882247	5.37406e-15	C7	C5	Chimp
TCONS_00023768	ENSPTRT00000003335.3	0.877433	1.16536e-14	C7	C4	Chimp
TCONS_00023768	ENSPTRT00000003342.4	0.877668	1.12299e-14	C7	C6	Chimp
TCONS_00023768	ENSPTRT00000003670.3	0.859783	1.54317e-13	C7	C4	Chimp
TCONS_00023768	ENSPTRT00000003749.4	0.830024	5.92448e-12	C7	C4	Chimp
TCONS_00023768	ENSPTRT00000003836.2	0.806083	6.9257e-11	C7	C4	Chimp
TCONS_00023768	ENSPTRT00000003841.4	0.862037	1.13201e-13	C7	C4	Chimp
TCONS_00023768	ENSPTRT00000003904.3	0.845724	9.5122e-13	C7	C4	Chimp
TCONS_00023768	ENSPTRT00000004779.3	0.810833	4.37221e-11	C7	C4	Chimp
TCONS_00023768	ENSPTRT00000004801.4	0.830727	5.48056e-12	C7	C6	Chimp
TCONS_00023768	ENSPTRT00000005123.5	0.868653	4.41332e-14	C7	C3	Chimp
TCONS_00023768	ENSPTRT00000005681.4	0.942969	3.39572e-21	C7	C6	Chimp
TCONS_00023768	ENSPTRT00000005750.5	0.864006	8.59649e-14	C7	C4	Chimp
TCONS_00023768	ENSPTRT00000005890.3	0.877685	1.11994e-14	C7	C6	Chimp
TCONS_00023768	ENSPTRT00000005939.4	0.830166	5.83273e-12	C7	C4	Chimp
TCONS_00023768	ENSPTRT00000006358.5	0.865306	7.15141e-14	C7	C5	Chimp
TCONS_00023768	ENSPTRT00000006511.3	0.839698	1.96431e-12	C7	C6	Chimp
TCONS_00023768	ENSPTRT00000007003.2	0.885953	2.89294e-15	C7	C4	Chimp
TCONS_00023768	ENSPTRT00000007007.5	0.841002	1.68329e-12	C7	C4	Chimp
TCONS_00023768	ENSPTRT00000007020.4	0.831891	4.81372e-12	C7	C4	Chimp
TCONS_00023768	ENSPTRT00000008214.3	0.909492	3.18344e-17	C7	C4	Chimp
TCONS_00023768	ENSPTRT00000009000.3	0.842265	1.44764e-12	C7	C4	Chimp
TCONS_00023768	ENSPTRT00000009004.5	0.829005	6.62832e-12	C7	C4	Chimp
TCONS_00023768	ENSPTRT00000009677.3	0.933805	6.60038e-20	C7	C5	Chimp
TCONS_00023768	ENSPTRT00000009839.2	0.82019	1.69929e-11	C7	C6	Chimp
TCONS_00023768	ENSPTRT00000010028.4	0.883208	4.586e-15	C7	C6	Chimp
TCONS_00023768	ENSPTRT00000010131.3	0.884498	3.69881e-15	C7	C3	Chimp
TCONS_00023768	ENSPTRT00000010479.5	0.84106	1.67162e-12	C7	C4	Chimp
TCONS_00023768	ENSPTRT00000010993.3	0.816715	2.42896e-11	C7	C6	Chimp
TCONS_00023768	ENSPTRT00000011206.3	0.807514	6.03764e-11	C7	C4	Chimp
TCONS_00023768	ENSPTRT00000011252.3	0.817482	2.2462e-11	C7	C4	Chimp
TCONS_00023768	ENSPTRT00000011462.5	0.876958	1.25566e-14	C7	C6	Chimp
TCONS_00023768	ENSPTRT00000011464.2	0.83073	5.47889e-12	C7	C4	Chimp
TCONS_00023768	ENSPTRT00000011973.4	0.84754	7.59902e-13	C7	C4	Chimp
TCONS_00023768	ENSPTRT00000011983.1	0.844673	1.08177e-12	C7	C4	Chimp
TCONS_00023768	ENSPTRT00000012113.3	0.862336	1.08593e-13	C7	C3	Chimp
TCONS_00023768	ENSPTRT00000012423.3	0.834474	3.59685e-12	C7	C4	Chimp
TCONS_00023768	ENSPTRT00000012757.4	0.815606	2.71781e-11	C7	C4	Chimp
TCONS_00023768	ENSPTRT00000013126.3	0.890388	1.33997e-15	C7	C4	Chimp
TCONS_00023768	ENSPTRT00000013223.3	0.819769	1.7752e-11	C7	C4	Chimp
TCONS_00023768	ENSPTRT00000013698.3	0.822034	1.40153e-11	C7	C4	Chimp
TCONS_00023768	ENSPTRT00000013734.3	0.869645	3.81539e-14	C7	C6	Chimp
TCONS_00023768	ENSPTRT00000013738.4	0.833922	3.82962e-12	C7	C4	Chimp
TCONS_00023768	ENSPTRT00000013966.3	0.819447	1.83527e-11	C7	C4	Chimp
TCONS_00023768	ENSPTRT00000014906.5	0.915454	8.34232e-18	C7	C4	Chimp
TCONS_00023768	ENSPTRT00000014949.5	0.819222	1.87861e-11	C7	C4	Chimp
TCONS_00023768	ENSPTRT00000014993.3	0.890707	1.26625e-15	C7	C4	Chimp
TCONS_00023768	ENSPTRT00000015002.4	0.857596	2.07381e-13	C7	C4	Chimp
TCONS_00023768	ENSPTRT00000015403.2	0.855523	2.73185e-13	C7	C4	Chimp
TCONS_00023768	ENSPTRT00000015462.3	0.842154	1.46694e-12	C7	C4	Chimp
TCONS_00023768	ENSPTRT00000016010.3	0.808836	5.31307e-11	C7	C4	Chimp
TCONS_00023768	ENSPTRT00000016011.3	0.810933	4.32937e-11	C7	C4	Chimp
TCONS_00023768	ENSPTRT00000016018.3	0.84977	5.74388e-13	C7	C5	Chimp
TCONS_00023768	ENSPTRT00000016506.4	0.808976	5.24165e-11	C7	C4	Chimp
TCONS_00023768	ENSPTRT00000017203.1	0.808631	5.41972e-11	C7	C6	Chimp
TCONS_00023768	ENSPTRT00000018016.4	0.863159	9.68165e-14	C7	C6	Chimp
TCONS_00023768	ENSPTRT00000018379.3	0.851392	4.67319e-13	C7	C4	Chimp
TCONS_00023768	ENSPTRT00000018398.4	0.866686	5.87007e-14	C7	C4	Chimp
TCONS_00023768	ENSPTRT00000018547.4	0.811546	4.07579e-11	C7	C4	Chimp
TCONS_00023768	ENSPTRT00000018550.5	0.821804	1.43572e-11	C7	C4	Chimp
TCONS_00023768	ENSPTRT00000018574.2	0.814119	3.15637e-11	C7	C5	Chimp
TCONS_00023768	ENSPTRT00000019648.5	0.904879	8.43385e-17	C7	C5	Chimp
TCONS_00023768	ENSPTRT00000019762.4	0.830146	5.84539e-12	C7	C5	Chimp
TCONS_00023768	ENSPTRT00000020050.5	0.816371	2.51524e-11	C7	C6	Chimp
TCONS_00023768	ENSPTRT00000021448.2	0.805744	7.15345e-11	C7	C4	Chimp
TCONS_00023768	ENSPTRT00000021739.5	0.82021	1.69578e-11	C7	C4	Chimp
TCONS_00023768	ENSPTRT00000022368.3	0.882666	5.01522e-15	C7	C4	Chimp
TCONS_00023768	ENSPTRT00000022618.3	0.896553	4.34389e-16	C7	C4	Chimp
TCONS_00023768	ENSPTRT00000022752.2	0.832185	4.65806e-12	C7	C4	Chimp
TCONS_00023768	ENSPTRT00000023649.4	0.831989	4.76131e-12	C7	C5	Chimp
TCONS_00023768	ENSPTRT00000023944.2	0.801102	1.10716e-10	C7	C4	Chimp
TCONS_00023768	ENSPTRT00000024303.1	0.835585	3.16817e-12	C7	C4	Chimp
TCONS_00023768	ENSPTRT00000024556.2	0.833335	4.09266e-12	C7	C4	Chimp
TCONS_00023768	ENSPTRT00000024712.5	0.879857	7.92473e-15	C7	C4	Chimp
TCONS_00023768	ENSPTRT00000024860.3	0.826047	9.14456e-12	C7	C4	Chimp
TCONS_00023768	ENSPTRT00000024886.4	0.914559	1.02639e-17	C7	C4	Chimp
TCONS_00023768	ENSPTRT00000025313.6	0.892229	9.64052e-16	C7	C5	Chimp
TCONS_00023768	ENSPTRT00000025446.2	0.83815	2.35518e-12	C7	C4	Chimp
TCONS_00023768	ENSPTRT00000025852.3	0.827484	7.82718e-12	C7	C4	Chimp
TCONS_00023768	ENSPTRT00000026214.3	0.883353	4.47718e-15	C7	C4	Chimp
TCONS_00023768	ENSPTRT00000026552.3	0.810556	4.49244e-11	C7	C6	Chimp
TCONS_00023768	ENSPTRT00000026764.3	0.856696	2.33867e-13	C7	C4	Chimp
TCONS_00023768	ENSPTRT00000027749.3	0.807149	6.25345e-11	C7	C5	Chimp
TCONS_00023768	ENSPTRT00000028016.2	0.831153	5.22739e-12	C7	C4	Chimp
TCONS_00023768	ENSPTRT00000028034.5	0.820786	1.59714e-11	C7	C5	Chimp
TCONS_00023768	ENSPTRT00000028139.3	0.837545	2.52693e-12	C7	C4	Chimp
TCONS_00023768	ENSPTRT00000028499.2	0.806008	6.97574e-11	C7	C4	Chimp
TCONS_00023768	ENSPTRT00000028562.5	0.854246	3.23073e-13	C7	C5	Chimp
TCONS_00023768	ENSPTRT00000029091.4	0.805434	7.36769e-11	C7	C4	Chimp
TCONS_00023768	ENSPTRT00000030337.5	0.830939	5.3533e-12	C7	C4	Chimp
TCONS_00023768	ENSPTRT00000030430.2	0.826676	8.54416e-12	C7	C4	Chimp
TCONS_00023768	ENSPTRT00000030834.3	0.849108	6.24454e-13	C7	C5	Chimp
TCONS_00023768	ENSPTRT00000031102.5	0.891936	1.01639e-15	C7	C4	Chimp
TCONS_00023768	ENSPTRT00000031186.3	0.8468	8.32966e-13	C7	C5	Chimp
TCONS_00023768	ENSPTRT00000031809.3	0.899829	2.31891e-16	C7	C4	Chimp
TCONS_00023768	ENSPTRT00000034137.3	0.961928	1.0267e-24	C7	C5	Chimp
TCONS_00023768	ENSPTRT00000034178.1	0.818522	2.019e-11	C7	C4	Chimp
TCONS_00023768	ENSPTRT00000034303.4	0.901603	1.63552e-16	C7	C3	Chimp
TCONS_00023768	ENSPTRT00000034341.4	0.831241	5.17608e-12	C7	C4	Chimp
TCONS_00023768	ENSPTRT00000034857.4	0.845939	9.26428e-13	C7	C4	Chimp
TCONS_00023768	ENSPTRT00000036088.5	0.815318	2.79789e-11	C7	C4	Chimp
TCONS_00023768	ENSPTRT00000037523.4	0.812718	3.62957e-11	C7	C3	Chimp
TCONS_00023768	ENSPTRT00000037607.3	0.818646	1.99336e-11	C7	C6	Chimp
TCONS_00023768	ENSPTRT00000037770.4	0.854225	3.23965e-13	C7	C4	Chimp
TCONS_00023768	ENSPTRT00000038624.4	0.857847	2.0051e-13	C7	C4	Chimp
TCONS_00023768	ENSPTRT00000038631.3	0.828696	6.85692e-12	C7	C6	Chimp
TCONS_00023768	ENSPTRT00000038768.3	0.801994	1.01894e-10	C7	C3	Chimp
TCONS_00023768	ENSPTRT00000039154.3	0.903963	1.01746e-16	C7	C4	Chimp
TCONS_00023768	ENSPTRT00000039492.3	0.830731	5.47811e-12	C7	C6	Chimp
TCONS_00023768	ENSPTRT00000040193.5	0.804405	8.124e-11	C7	C4	Chimp
TCONS_00023768	ENSPTRT00000040520.3	0.830418	5.6719e-12	C7	C3	Chimp
TCONS_00023768	ENSPTRT00000041364.3	0.949513	2.97186e-22	C7	C4	Chimp
TCONS_00023768	ENSPTRT00000042548.3	0.805394	7.39615e-11	C7	C4	Chimp
TCONS_00023768	ENSPTRT00000044796.4	0.825611	9.58323e-12	C7	C4	Chimp
TCONS_00023768	ENSPTRT00000045146.4	0.816792	2.40994e-11	C7	C6	Chimp
TCONS_00023768	ENSPTRT00000045320.4	0.802109	1.00804e-10	C7	C4	Chimp
TCONS_00023768	ENSPTRT00000046126.4	0.85929	1.65022e-13	C7	C4	Chimp
TCONS_00023768	ENSPTRT00000046560.3	0.908631	3.83361e-17	C7	C4	Chimp
TCONS_00023768	ENSPTRT00000047252.2	0.807111	6.27623e-11	C7	C4	Chimp
TCONS_00023768	ENSPTRT00000048258.3	0.830642	5.53256e-12	C7	C6	Chimp
TCONS_00023768	ENSPTRT00000048448.4	0.825021	1.02101e-11	C7	C4	Chimp
TCONS_00023768	ENSPTRT00000048542.2	0.82237	1.35283e-11	C7	C6	Chimp
TCONS_00023768	ENSPTRT00000050872.3	0.843703	1.21726e-12	C7	C4	Chimp
TCONS_00023768	ENSPTRT00000055549.2	0.813488	3.36163e-11	C7	C6	Chimp
TCONS_00023768	ENSPTRT00000055624.3	0.812429	3.735e-11	C7	C4	Chimp
TCONS_00023768	ENSPTRT00000055896.3	0.865215	7.24524e-14	C7	C4	Chimp
TCONS_00023768	ENSPTRT00000056019.2	0.810628	4.461e-11	C7	C6	Chimp
TCONS_00023768	ENSPTRT00000057318.3	0.857598	2.07335e-13	C7	C4	Chimp
TCONS_00023768	ENSPTRT00000059105.3	0.905792	6.9828e-17	C7	C4	Chimp
TCONS_00023768	ENSPTRT00000059240.2	0.803898	8.5221e-11	C7	C4	Chimp
TCONS_00023768	ENSPTRT00000059706.3	0.849545	5.90965e-13	C7	C3	Chimp
TCONS_00023768	ENSPTRT00000059874.2	0.807722	5.91795e-11	C7	C4	Chimp
TCONS_00023768	ENSPTRT00000060590.2	0.828715	6.84319e-12	C7	C4	Chimp
TCONS_00023768	ENSPTRT00000062578.2	0.910938	2.32079e-17	C7	C4	Chimp
TCONS_00023768	ENSPTRT00000064886.2	0.82556	9.63609e-12	C7	C4	Chimp
TCONS_00023768	ENSPTRT00000065128.2	0.821861	1.4273e-11	C7	C6	Chimp
TCONS_00023768	ENSPTRT00000065976.2	0.829031	6.60953e-12	C7	C6	Chimp
TCONS_00023768	ENSPTRT00000067066.2	0.862896	1.00444e-13	C7	C3	Chimp
TCONS_00023768	ENSPTRT00000073211.1	0.858282	1.89113e-13	C7	C5	Chimp
TCONS_00023768	ENSPTRT00000073457.1	0.804975	7.69652e-11	C7	C3	Chimp
TCONS_00023768	ENSPTRT00000075633.1	0.904707	8.73835e-17	C7	C4	Chimp
TCONS_00023768	ENSPTRT00000076149.1	0.813776	3.26644e-11	C7	C6	Chimp
TCONS_00030398	ENSPTRT00000026686.6	0.9878	9.66235e-35	C7	C6	Chimp
TCONS_00033454	ENSPTRT00000003109.3	0.840124	1.86801e-12	C7	C7	Chimp
TCONS_00033454	ENSPTRT00000003246.2	0.80263	9.60109e-11	C7	C8	Chimp
TCONS_00033454	ENSPTRT00000003262.3	0.847034	8.09183e-13	C7	C7	Chimp
TCONS_00033454	ENSPTRT00000003569.4	0.816142	2.57425e-11	C7	C5	Chimp
TCONS_00033454	ENSPTRT00000003942.4	0.863462	9.27946e-14	C7	C7	Chimp
TCONS_00033454	ENSPTRT00000005585.3	0.851794	4.43832e-13	C7	C8	Chimp
TCONS_00033454	ENSPTRT00000007746.3	0.844875	1.05542e-12	C7	C7	Chimp
TCONS_00033454	ENSPTRT00000008349.3	0.840965	1.69069e-12	C7	C7	Chimp
TCONS_00033454	ENSPTRT00000008743.3	0.808777	5.34351e-11	C7	C7	Chimp
TCONS_00033454	ENSPTRT00000011760.3	0.87917	8.84697e-15	C7	C8	Chimp
TCONS_00033454	ENSPTRT00000012116.3	0.800111	1.21348e-10	C7	C7	Chimp
TCONS_00033454	ENSPTRT00000013781.3	0.82458	1.07023e-11	C7	C7	Chimp
TCONS_00033454	ENSPTRT00000017436.4	0.841161	1.65176e-12	C7	C8	Chimp
TCONS_00033454	ENSPTRT00000022520.3	0.828368	7.10778e-12	C7	C7	Chimp
TCONS_00033454	ENSPTRT00000024029.4	0.877867	1.08827e-14	C7	C8	Chimp
TCONS_00033454	ENSPTRT00000027259.2	0.813155	3.47512e-11	C7	C8	Chimp
TCONS_00033454	ENSPTRT00000028235.3	0.803615	8.75292e-11	C7	C8	Chimp
TCONS_00033454	ENSPTRT00000028865.4	0.80816	5.67275e-11	C7	C8	Chimp
TCONS_00033454	ENSPTRT00000030446.4	0.826981	8.26626e-12	C7	C7	Chimp
TCONS_00033454	ENSPTRT00000030769.5	0.856931	2.26642e-13	C7	C7	Chimp
TCONS_00033454	ENSPTRT00000031120.2	0.843628	1.22828e-12	C7	C7	Chimp
TCONS_00033454	ENSPTRT00000031667.4	0.815188	2.83495e-11	C7	C8	Chimp
TCONS_00033454	ENSPTRT00000031852.3	0.823087	1.25423e-11	C7	C7	Chimp
TCONS_00033454	ENSPTRT00000032130.2	0.845817	9.40372e-13	C7	C7	Chimp
TCONS_00033454	ENSPTRT00000035120.2	0.836361	2.89792e-12	C7	C7	Chimp
TCONS_00033454	ENSPTRT00000036587.5	0.84525	1.00812e-12	C7	C7	Chimp
TCONS_00033454	ENSPTRT00000036978.4	0.828748	6.81785e-12	C7	C8	Chimp
TCONS_00033454	ENSPTRT00000037664.2	0.810877	4.3531e-11	C7	C7	Chimp
TCONS_00033454	ENSPTRT00000041463.5	0.859684	1.56417e-13	C7	C7	Chimp
TCONS_00033454	ENSPTRT00000044603.4	0.810594	4.47593e-11	C7	C8	Chimp
TCONS_00033454	ENSPTRT00000050036.3	0.82476	1.04989e-11	C7	C8	Chimp
TCONS_00033454	ENSPTRT00000055229.3	0.811882	3.94293e-11	C7	C7	Chimp
TCONS_00033454	ENSPTRT00000064369.1	0.825048	1.01803e-11	C7	C8	Chimp
TCONS_00033454	ENSPTRT00000074295.1	0.804319	8.19015e-11	C7	C7	Chimp
TCONS_00033454	ENSPTRT00000075485.1	0.810247	4.63059e-11	C7	C8	Chimp
TCONS_00039364	ENSPTRT00000001257.5	0.842861	1.34748e-12	C7	C4	Chimp
TCONS_00039364	ENSPTRT00000001510.3	0.809844	4.81647e-11	C7	C4	Chimp
TCONS_00039364	ENSPTRT00000001967.3	0.836544	2.83736e-12	C7	C4	Chimp
TCONS_00039364	ENSPTRT00000012363.4	0.8244	1.09105e-11	C7	C4	Chimp
TCONS_00039364	ENSPTRT00000014949.5	0.815248	2.81782e-11	C7	C4	Chimp
TCONS_00039364	ENSPTRT00000014991.4	0.813972	3.20301e-11	C7	C4	Chimp
TCONS_00039364	ENSPTRT00000016545.4	0.876834	1.28026e-14	C7	C4	Chimp
TCONS_00039364	ENSPTRT00000018088.3	0.839592	1.98883e-12	C7	C4	Chimp
TCONS_00039364	ENSPTRT00000024063.5	0.817847	2.1639e-11	C7	C4	Chimp
TCONS_00039364	ENSPTRT00000028388.4	0.883446	4.40806e-15	C7	C4	Chimp
TCONS_00039364	ENSPTRT00000029329.4	0.827713	7.63442e-12	C7	C4	Chimp
TCONS_00039364	ENSPTRT00000030617.4	0.80578	7.12915e-11	C7	C4	Chimp
TCONS_00039364	ENSPTRT00000030757.2	0.801917	1.0263e-10	C7	C4	Chimp
TCONS_00039364	ENSPTRT00000030834.3	0.81637	2.5155e-11	C7	C5	Chimp
TCONS_00039364	ENSPTRT00000031784.4	0.803266	9.04482e-11	C7	C4	Chimp
TCONS_00039364	ENSPTRT00000032344.3	0.812681	3.64295e-11	C7	C4	Chimp
TCONS_00039364	ENSPTRT00000034224.3	0.832791	4.3516e-12	C7	C5	Chimp
TCONS_00039364	ENSPTRT00000034341.4	0.812666	3.64812e-11	C7	C4	Chimp
TCONS_00039364	ENSPTRT00000035823.3	0.887342	2.28126e-15	C7	C4	Chimp
TCONS_00039364	ENSPTRT00000036389.3	0.819092	1.90384e-11	C7	C4	Chimp
TCONS_00039364	ENSPTRT00000037991.2	0.804367	8.15259e-11	C7	C4	Chimp
TCONS_00039364	ENSPTRT00000039194.3	0.824845	1.04041e-11	C7	C4	Chimp
TCONS_00039364	ENSPTRT00000041114.5	0.846095	9.08785e-13	C7	C4	Chimp
TCONS_00039364	ENSPTRT00000044521.2	0.850316	5.36027e-13	C7	C4	Chimp
TCONS_00039364	ENSPTRT00000045284.4	0.817774	2.18006e-11	C7	C4	Chimp
TCONS_00039364	ENSPTRT00000047983.3	0.834414	3.62155e-12	C7	C5	Chimp
TCONS_00039364	ENSPTRT00000049255.2	0.803226	9.07862e-11	C7	C5	Chimp
TCONS_00039364	ENSPTRT00000055549.2	0.820173	1.70227e-11	C7	C6	Chimp
TCONS_00039364	ENSPTRT00000062330.3	0.818899	1.94225e-11	C7	C4	Chimp
TCONS_00039364	ENSPTRT00000062356.2	0.810504	4.51549e-11	C7	C4	Chimp
TCONS_00039364	ENSPTRT00000065105.2	0.805823	7.10013e-11	C7	C4	Chimp
TCONS_00039364	ENSPTRT00000076223.1	0.823439	1.20839e-11	C7	C4	Chimp

## Sheet: C8 corr--> PCG clusters
lncRNA	Genes	Correlation	P-value	lncRNA cluster	PCG_cluster	Species
TCONS_00007786	LOC284930	0.801172	5.32382e-10	C8	C7	Human
TCONS_00007786	MIAT	0.808007	2.92002e-10	C8	C7	Human
TCONS_00007786	SLC22A9	0.803923	4.19258e-10	C8	C7	Human
TCONS_00012173	ASB2	0.802225	4.86059e-10	C8	C6	Human
TCONS_00012173	DHRS7C	0.8644	6.63843e-13	C8	C6	Human
TCONS_00012173	DYNLL1	0.828998	3.93459e-11	C8	C6	Human
TCONS_00012173	FFAR4	0.81601	1.40135e-10	C8	C6	Human
TCONS_00012173	FREM3	0.806086	3.46518e-10	C8	C6	Human
TCONS_00012173	KLK5	0.860059	1.16118e-12	C8	C6	Human
TCONS_00012173	LINC01007	0.855151	2.13726e-12	C8	C6	Human
TCONS_00012173	LINC01164	0.833975	2.35051e-11	C8	C6	Human
TCONS_00012173	LOC340017	0.861119	1.01476e-12	C8	C6	Human
TCONS_00012173	LYPD8	0.811342	2.15946e-10	C8	C6	Human
TCONS_00012173	NEK2	0.827656	4.50835e-11	C8	C6	Human
TCONS_00012173	PNMA5	0.822021	7.88436e-11	C8	C6	Human
TCONS_00012173	RTP1	0.832096	2.86078e-11	C8	C6	Human
TCONS_00012173	SSTR1	0.813671	1.74296e-10	C8	C6	Human
TCONS_00012173	THSD4-AS1	0.861572	9.57525e-13	C8	C6	Human
TCONS_00026606	COL5A2	0.830904	3.23657e-11	C8	C5	Human
TCONS_00026606	FABP3	0.802239	4.85473e-10	C8	C5	Human
TCONS_00026606	LMO4	0.814037	1.68477e-10	C8	C6	Human
TCONS_00026606	LY86-AS1	0.806382	3.37542e-10	C8	C6	Human
TCONS_00026606	NT5DC3	0.802556	4.72304e-10	C8	C5	Human
TCONS_00026606	PLXNA1	0.800488	5.64628e-10	C8	C6	Human
TCONS_00026606	TNNT2	0.815912	1.41432e-10	C8	C5	Human
TCONS_00026777	LINC00460	0.861005	1.02958e-12	C8	C3	Human
TCONS_00027634	ANKRD30B	0.836337	1.82989e-11	C8	C6	Human
TCONS_00027634	ANKRD42	0.80514	3.76758e-10	C8	C5	Human
TCONS_00027634	ANO5	0.822488	7.53328e-11	C8	C6	Human
TCONS_00027634	ARHGAP24	0.801546	5.1547e-10	C8	C6	Human
TCONS_00027634	BEND4	0.822133	7.79894e-11	C8	C5	Human
TCONS_00027634	C1orf115	0.813312	1.80195e-10	C8	C6	Human
TCONS_00027634	C2orf80	0.84532	6.80044e-12	C8	C6	Human
TCONS_00027634	CACNG3	0.813391	1.78873e-10	C8	C5	Human
TCONS_00027634	CAMK2A	0.808245	2.85839e-10	C8	C5	Human
TCONS_00027634	CBLN2	0.813337	1.79773e-10	C8	C6	Human
TCONS_00027634	CDH13	0.828104	4.30856e-11	C8	C6	Human
TCONS_00027634	CHN1	0.842977	8.85548e-12	C8	C6	Human
TCONS_00027634	COL24A1	0.801836	5.02716e-10	C8	C5	Human
TCONS_00027634	COL5A2	0.805048	3.79821e-10	C8	C5	Human
TCONS_00027634	CTXN3	0.822212	7.73882e-11	C8	C6	Human
TCONS_00027634	DACH2	0.811985	2.03604e-10	C8	C5	Human
TCONS_00027634	ENC1	0.827999	4.35436e-11	C8	C5	Human
TCONS_00027634	GDA	0.813638	1.74829e-10	C8	C6	Human
TCONS_00027634	GLRA3	0.815413	1.48196e-10	C8	C5	Human
TCONS_00027634	GRB14	0.821547	8.25605e-11	C8	C6	Human
TCONS_00027634	KALRN	0.800853	5.47183e-10	C8	C5	Human
TCONS_00027634	KCNB2	0.801455	5.19532e-10	C8	C6	Human
TCONS_00027634	KCNV1	0.80499	3.81759e-10	C8	C6	Human
TCONS_00027634	KLK5	0.826483	5.07274e-11	C8	C6	Human
TCONS_00027634	KNCN	0.811826	2.06588e-10	C8	C5	Human
TCONS_00027634	LDB2	0.822759	7.33551e-11	C8	C6	Human
TCONS_00027634	LINC01378	0.801128	5.34419e-10	C8	C6	Human
TCONS_00027634	LINC01511	0.800582	5.60082e-10	C8	C6	Human
TCONS_00027634	LMO4	0.847858	5.08362e-12	C8	C6	Human
TCONS_00027634	LOC101927636	0.859015	1.32462e-12	C8	C6	Human
TCONS_00027634	LOC101929237	0.847527	5.28142e-12	C8	C6	Human
TCONS_00027634	LOC105376360	0.809073	2.65325e-10	C8	C6	Human
TCONS_00027634	LRRTM4	0.81053	2.32546e-10	C8	C6	Human
TCONS_00027634	LY86-AS1	0.821432	8.34932e-11	C8	C6	Human
TCONS_00027634	LYPD8	0.82134	8.4237e-11	C8	C6	Human
TCONS_00027634	MKL2	0.816701	1.3131e-10	C8	C5	Human
TCONS_00027634	NEK2	0.803373	4.39897e-10	C8	C6	Human
TCONS_00027634	NT5DC3	0.803177	4.47452e-10	C8	C5	Human
TCONS_00027634	OR14I1	0.822085	7.83549e-11	C8	C6	Human
TCONS_00027634	PAX7	0.813799	1.72251e-10	C8	C6	Human
TCONS_00027634	SHC3	0.836571	1.78465e-11	C8	C6	Human
TCONS_00027634	SLC26A4	0.8442	7.71953e-12	C8	C6	Human
TCONS_00027634	SLC26A4-AS1	0.817556	1.21109e-10	C8	C6	Human
TCONS_00027634	ST6GALNAC5	0.82551	5.59051e-11	C8	C5	Human
TCONS_00027634	STYK1	0.828392	4.18434e-11	C8	C6	Human
TCONS_00027634	THRB	0.820665	8.99282e-11	C8	C6	Human
TCONS_00027634	TRIM36	0.823566	6.77718e-11	C8	C5	Human
TCONS_00027634	ZBBX	0.800802	5.49612e-10	C8	C5	Human
TCONS_00027634	ZDHHC23	0.804963	3.82675e-10	C8	C5	Human
TCONS_00027634	ZNF831	0.806566	3.32065e-10	C8	C5	Human
TCONS_00031611	LINC00622	0.84438	7.56496e-12	C8	C7	Human
TCONS_00031611	SLITRK4	0.841438	1.05095e-11	C8	C6	Human
TCONS_00031611	STEAP2	0.822022	7.88359e-11	C8	C6	Human
TCONS_00031611	ZNF204P	0.831175	3.14707e-11	C8	C6	Human
TCONS_00055827	EIF4E1B	0.802522	4.73707e-10	C8	C7	Human
TCONS_00057785	AACS	0.802559	4.72174e-10	C8	C6	Human
TCONS_00057785	ATP2B3	0.801112	5.35112e-10	C8	C4	Human
TCONS_00057785	BASP1	0.824058	6.45648e-11	C8	C6	Human
TCONS_00057785	BEX5	0.834253	2.28288e-11	C8	C6	Human
TCONS_00057785	CDK5R1	0.818415	1.11611e-10	C8	C6	Human
TCONS_00057785	CLEC2L	0.825767	5.44951e-11	C8	C6	Human
TCONS_00057785	DOC2A	0.811752	2.08001e-10	C8	C6	Human
TCONS_00057785	EHD3	0.84851	4.71344e-12	C8	C6	Human
TCONS_00057785	EPB41L4B	0.81597	1.40662e-10	C8	C6	Human
TCONS_00057785	FBXL2	0.848221	4.87426e-12	C8	C6	Human
TCONS_00057785	FBXW7	0.800521	5.63046e-10	C8	C6	Human
TCONS_00057785	GAP43	0.822291	7.67957e-11	C8	C6	Human
TCONS_00057785	GLRB	0.815057	1.53219e-10	C8	C6	Human
TCONS_00057785	GPR22	0.815783	1.43147e-10	C8	C6	Human
TCONS_00057785	HPRT1	0.828571	4.10903e-11	C8	C6	Human
TCONS_00057785	LINC00622	0.826489	5.06963e-11	C8	C7	Human
TCONS_00057785	LRFN5	0.808336	2.83531e-10	C8	C6	Human
TCONS_00057785	MDH1	0.800711	5.53912e-10	C8	C6	Human
TCONS_00057785	MFSD4	0.849648	4.12693e-12	C8	C6	Human
TCONS_00057785	MLLT11	0.82114	8.58872e-11	C8	C6	Human
TCONS_00057785	NAP1L2	0.804996	3.81563e-10	C8	C6	Human
TCONS_00057785	NEGR1	0.810765	2.27629e-10	C8	C6	Human
TCONS_00057785	NELL2	0.818283	1.13019e-10	C8	C5	Human
TCONS_00057785	NUDT11	0.813435	1.78146e-10	C8	C6	Human
TCONS_00057785	NWD2	0.807428	3.07543e-10	C8	C6	Human
TCONS_00057785	PABPC1L2B	0.811023	2.22334e-10	C8	C6	Human
TCONS_00057785	PNMA3	0.836157	1.86531e-11	C8	C6	Human
TCONS_00057785	PRKAG2-AS1	0.802698	4.66504e-10	C8	C6	Human
TCONS_00057785	RHOV	0.804363	4.0337e-10	C8	C6	Human
TCONS_00057785	RTN1	0.812942	1.86443e-10	C8	C6	Human
TCONS_00057785	SLC4A10	0.827729	4.47499e-11	C8	C6	Human
TCONS_00057785	SLC5A8	0.802624	4.69529e-10	C8	C6	Human
TCONS_00057785	STEAP1	0.870019	3.12627e-13	C8	C6	Human
TCONS_00057785	SULT4A1	0.827961	4.37143e-11	C8	C6	Human
TCONS_00057785	SYN2	0.807017	3.19005e-10	C8	C6	Human
TCONS_00057785	SYP	0.820979	8.72422e-11	C8	C6	Human
TCONS_00057785	SYT1	0.816141	1.38414e-10	C8	C6	Human
TCONS_00057785	SYT13	0.806061	3.47286e-10	C8	C6	Human
TCONS_00057785	TRIP13	0.810208	2.39438e-10	C8	C6	Human
TCONS_00057785	TSPAN13	0.806675	3.28878e-10	C8	C6	Human
TCONS_00057785	TTC9	0.822077	7.84131e-11	C8	C6	Human
TCONS_00057785	UCHL1	0.806018	3.48616e-10	C8	C5	Human
TCONS_00057785	YWHAG	0.807173	3.14609e-10	C8	C6	Human
TCONS_00057785	YWHAH	0.846276	6.09818e-12	C8	C6	Human
TCONS_00057785	ZNF204P	0.803296	4.42836e-10	C8	C6	Human
TCONS_00064018	ADPRHL1	0.810164	2.4041e-10	C8	C6	Human
TCONS_00064018	EPHX4	0.800554	5.61436e-10	C8	C6	Human
TCONS_00064018	SMIM24	0.803767	4.24991e-10	C8	C6	Human
TCONS_00068490	CYP4Z1	0.815344	1.49157e-10	C8	C7	Human
TCONS_00068882	AACS	0.8772	1.13335e-13	C8	C6	Human
TCONS_00068882	ABCC12	0.862723	8.25765e-13	C8	C6	Human
TCONS_00068882	ADGRA1	0.854288	2.37365e-12	C8	C6	Human
TCONS_00068882	ADPRHL1	0.821537	8.26482e-11	C8	C6	Human
TCONS_00068882	ADRA1B	0.832422	2.76534e-11	C8	C5	Human
TCONS_00068882	AGBL4	0.82403	6.47448e-11	C8	C5	Human
TCONS_00068882	AHRR	0.869506	3.35378e-13	C8	C5	Human
TCONS_00068882	ANO5	0.831856	2.93291e-11	C8	C6	Human
TCONS_00068882	ARHGAP24	0.872701	2.15572e-13	C8	C6	Human
TCONS_00068882	ASB2	0.806109	3.45836e-10	C8	C6	Human
TCONS_00068882	ATP6V1H	0.809243	2.61287e-10	C8	C5	Human
TCONS_00068882	ATRNL1	0.824282	6.31503e-11	C8	C6	Human
TCONS_00068882	BASP1	0.865461	5.77331e-13	C8	C6	Human
TCONS_00068882	BEND4	0.847954	5.02737e-12	C8	C5	Human
TCONS_00068882	BEND5	0.839065	1.3635e-11	C8	C5	Human
TCONS_00068882	C1orf115	0.840197	1.20486e-11	C8	C6	Human
TCONS_00068882	C1orf216	0.80463	3.94043e-10	C8	C6	Human
TCONS_00068882	C2orf80	0.839292	1.33019e-11	C8	C6	Human
TCONS_00068882	C9orf91	0.821123	8.60336e-11	C8	C6	Human
TCONS_00068882	CABP1	0.807016	3.19053e-10	C8	C7	Human
TCONS_00068882	CACNG3	0.812728	1.90161e-10	C8	C5	Human
TCONS_00068882	CAMK2A	0.82371	6.68178e-11	C8	C5	Human
TCONS_00068882	CAMK2N1	0.81322	1.81729e-10	C8	C6	Human
TCONS_00068882	CARTPT	0.812781	1.89231e-10	C8	C6	Human
TCONS_00068882	CBLN2	0.912127	2.68535e-16	C8	C6	Human
TCONS_00068882	CBLN4	0.873661	1.88301e-13	C8	C6	Human
TCONS_00068882	CCDC85A	0.881688	5.8182e-14	C8	C6	Human
TCONS_00068882	CCK	0.87909	8.58608e-14	C8	C6	Human
TCONS_00068882	CCND2	0.806254	3.41414e-10	C8	C6	Human
TCONS_00068882	CDH13	0.882726	4.96744e-14	C8	C6	Human
TCONS_00068882	CHD5	0.839098	1.35859e-11	C8	C6	Human
TCONS_00068882	CHL1	0.805524	3.64204e-10	C8	C6	Human
TCONS_00068882	CHN1	0.851718	3.23222e-12	C8	C6	Human
TCONS_00068882	CMIP	0.817891	1.17314e-10	C8	C5	Human
TCONS_00068882	CNGB1	0.824258	6.33012e-11	C8	C5	Human
TCONS_00068882	CNTN5	0.836384	1.8207e-11	C8	C7	Human
TCONS_00068882	COL26A1	0.847906	5.05546e-12	C8	C6	Human
TCONS_00068882	COL5A2	0.802158	4.88884e-10	C8	C5	Human
TCONS_00068882	CREG2	0.802343	4.81098e-10	C8	C5	Human
TCONS_00068882	CTXN3	0.875113	1.53184e-13	C8	C6	Human
TCONS_00068882	DHRS7C	0.820083	9.51242e-11	C8	C6	Human
TCONS_00068882	DNAJC5G	0.808325	2.838e-10	C8	C7	Human
TCONS_00068882	DPP10	0.813885	1.7088e-10	C8	C6	Human
TCONS_00068882	DPP10-AS1	0.837156	1.67608e-11	C8	C6	Human
TCONS_00068882	DYNLL1	0.848069	4.96084e-12	C8	C6	Human
TCONS_00068882	EHD3	0.83445	2.23588e-11	C8	C6	Human
TCONS_00068882	ELAVL4	0.804279	4.06378e-10	C8	C6	Human
TCONS_00068882	EMX1	0.835844	1.92873e-11	C8	C7	Human
TCONS_00068882	ENC1	0.857061	1.68995e-12	C8	C5	Human
TCONS_00068882	ESRP1	0.860775	1.06022e-12	C8	C6	Human
TCONS_00068882	EXTL1	0.856715	1.7638e-12	C8	C6	Human
TCONS_00068882	FABP3	0.8873	2.43091e-14	C8	C5	Human
TCONS_00068882	FAM163B	0.876988	1.16893e-13	C8	C6	Human
TCONS_00068882	FAM19A1	0.873993	1.79672e-13	C8	C5	Human
TCONS_00068882	FAM19A2	0.881759	5.75594e-14	C8	C7	Human
TCONS_00068882	FAM81A	0.860973	1.03384e-12	C8	C6	Human
TCONS_00068882	FBXL2	0.815905	1.41517e-10	C8	C6	Human
TCONS_00068882	FBXO40	0.80556	3.63052e-10	C8	C6	Human
TCONS_00068882	FBXW7	0.801747	5.06607e-10	C8	C6	Human
TCONS_00068882	FFAR4	0.815903	1.41549e-10	C8	C6	Human
TCONS_00068882	FHL2	0.816205	1.37583e-10	C8	C5	Human
TCONS_00068882	FHOD3	0.804697	3.91719e-10	C8	C5	Human
TCONS_00068882	FLJ33534	0.810413	2.35029e-10	C8	C6	Human
TCONS_00068882	FREM3	0.841786	1.01122e-11	C8	C6	Human
TCONS_00068882	FRMPD2B	0.837594	1.59892e-11	C8	C6	Human
TCONS_00068882	GABRA3	0.825041	5.8577e-11	C8	C5	Human
TCONS_00068882	GAP43	0.831013	3.20046e-11	C8	C6	Human
TCONS_00068882	GDA	0.87923	8.41006e-14	C8	C6	Human
TCONS_00068882	GFRA2	0.882068	5.49194e-14	C8	C6	Human
TCONS_00068882	GLP2R	0.853085	2.74476e-12	C8	C6	Human
TCONS_00068882	GLRA3	0.826165	5.23714e-11	C8	C5	Human
TCONS_00068882	GNG2	0.874501	1.67169e-13	C8	C6	Human
TCONS_00068882	GPR150	0.856507	1.80967e-12	C8	C6	Human
TCONS_00068882	GPR26	0.841916	9.96692e-12	C8	C6	Human
TCONS_00068882	GRIN3A	0.87915	8.51025e-14	C8	C5	Human
TCONS_00068882	GRM2	0.835597	1.98003e-11	C8	C6	Human
TCONS_00068882	GRM7	0.815276	1.50116e-10	C8	C5	Human
TCONS_00068882	GSG1	0.841656	1.02582e-11	C8	C6	Human
TCONS_00068882	GYPE	0.858898	1.3441e-12	C8	C6	Human
TCONS_00068882	HPRT1	0.8244	6.24202e-11	C8	C6	Human
TCONS_00068882	HSPB3	0.902054	1.92956e-15	C8	C6	Human
TCONS_00068882	HTR1A	0.822782	7.31956e-11	C8	C5	Human
TCONS_00068882	HTR2A	0.867645	4.31509e-13	C8	C6	Human
TCONS_00068882	IL12A-AS1	0.8368	1.74139e-11	C8	C6	Human
TCONS_00068882	KALRN	0.848769	4.5731e-12	C8	C5	Human
TCONS_00068882	KCNA6	0.814614	1.59676e-10	C8	C6	Human
TCONS_00068882	KCNAB2	0.803787	4.2427e-10	C8	C5	Human
TCONS_00068882	KCNB2	0.843828	8.05036e-12	C8	C6	Human
TCONS_00068882	KCNC2	0.857652	1.57062e-12	C8	C6	Human
TCONS_00068882	KCNH3	0.800189	5.79281e-10	C8	C7	Human
TCONS_00068882	KCNH5	0.835075	2.09279e-11	C8	C6	Human
TCONS_00068882	KCNMA1	0.813634	1.74905e-10	C8	C5	Human
TCONS_00068882	KCNMB2	0.822045	7.86586e-11	C8	C6	Human
TCONS_00068882	KCNS1	0.86682	4.8197e-13	C8	C6	Human
TCONS_00068882	KCNV1	0.829273	3.82578e-11	C8	C6	Human
TCONS_00068882	KHDRBS3	0.829712	3.65797e-11	C8	C6	Human
TCONS_00068882	KLK5	0.913477	2.02545e-16	C8	C6	Human
TCONS_00068882	KLK7	0.835721	1.95401e-11	C8	C6	Human
TCONS_00068882	KRT83	0.808622	2.7634e-10	C8	C6	Human
TCONS_00068882	KRT86	0.819746	9.82622e-11	C8	C5	Human
TCONS_00068882	LDB2	0.815478	1.473e-10	C8	C6	Human
TCONS_00068882	LINC00488	0.831251	3.12277e-11	C8	C6	Human
TCONS_00068882	LINC01007	0.869182	3.50515e-13	C8	C6	Human
TCONS_00068882	LINC01164	0.876235	1.30362e-13	C8	C6	Human
TCONS_00068882	LINC01202	0.834908	2.13012e-11	C8	C6	Human
TCONS_00068882	LINC01234	0.813569	1.75959e-10	C8	C6	Human
TCONS_00068882	LINC01361	0.827469	4.59405e-11	C8	C6	Human
TCONS_00068882	LINC01378	0.830639	3.32594e-11	C8	C6	Human
TCONS_00068882	LINC01511	0.881185	6.27778e-14	C8	C6	Human
TCONS_00068882	LINCR-0002	0.810989	2.23013e-10	C8	C6	Human
TCONS_00068882	LINCR-0003	0.855312	2.09557e-12	C8	C6	Human
TCONS_00068882	LINGO1	0.852107	3.08566e-12	C8	C5	Human
TCONS_00068882	LMO4	0.923673	2.04738e-17	C8	C6	Human
TCONS_00068882	LOC100126784	0.829603	3.69912e-11	C8	C5	Human
TCONS_00068882	LOC100128554	0.898459	3.70652e-15	C8	C6	Human
TCONS_00068882	LOC100996635	0.879276	8.35282e-14	C8	C5	Human
TCONS_00068882	LOC101927619	0.834749	2.16641e-11	C8	C6	Human
TCONS_00068882	LOC101927636	0.8012	5.31111e-10	C8	C6	Human
TCONS_00068882	LOC101929237	0.887176	2.4794e-14	C8	C6	Human
TCONS_00068882	LOC102724094	0.807399	3.08318e-10	C8	C6	Human
TCONS_00068882	LOC105376360	0.904198	1.29187e-15	C8	C6	Human
TCONS_00068882	LOC644070	0.812696	1.90724e-10	C8	C6	Human
TCONS_00068882	LOC728084	0.852521	2.93672e-12	C8	C6	Human
TCONS_00068882	LOC728392	0.807454	3.06829e-10	C8	C5	Human
TCONS_00068882	LRFN5	0.809683	2.51099e-10	C8	C6	Human
TCONS_00068882	LRRK1	0.808199	2.8702e-10	C8	C6	Human
TCONS_00068882	LRRTM4	0.847001	5.61184e-12	C8	C6	Human
TCONS_00068882	LY86-AS1	0.93205	2.42152e-18	C8	C6	Human
TCONS_00068882	LYPD5	0.802427	4.77619e-10	C8	C6	Human
TCONS_00068882	LYPD8	0.850076	3.92461e-12	C8	C6	Human
TCONS_00068882	MAPK10	0.815874	1.41929e-10	C8	C6	Human
TCONS_00068882	MCHR1	0.825933	5.35957e-11	C8	C6	Human
TCONS_00068882	MCHR2	0.829841	3.60987e-11	C8	C6	Human
TCONS_00068882	MEF2C	0.860947	1.03722e-12	C8	C6	Human
TCONS_00068882	MPPED1	0.890009	1.56896e-14	C8	C6	Human
TCONS_00068882	MUM1L1	0.82413	6.41056e-11	C8	C6	Human
TCONS_00068882	NCALD	0.840093	1.21861e-11	C8	C6	Human
TCONS_00068882	NCS1	0.80251	4.74188e-10	C8	C5	Human
TCONS_00068882	NEFL	0.824404	6.23917e-11	C8	C6	Human
TCONS_00068882	NEK2	0.839951	1.23777e-11	C8	C6	Human
TCONS_00068882	NELL1	0.823036	7.13927e-11	C8	C6	Human
TCONS_00068882	NLK	0.833191	2.5522e-11	C8	C6	Human
TCONS_00068882	NPAS1	0.836747	1.75136e-11	C8	C6	Human
TCONS_00068882	NPY2R	0.817767	1.18705e-10	C8	C4	Human
TCONS_00068882	NRG3	0.838849	1.39585e-11	C8	C5	Human
TCONS_00068882	NT5DC3	0.828289	4.22864e-11	C8	C5	Human
TCONS_00068882	NUDT11	0.810891	2.25013e-10	C8	C6	Human
TCONS_00068882	NUDT4	0.826981	4.82551e-11	C8	C6	Human
TCONS_00068882	NWD2	0.82396	6.51903e-11	C8	C6	Human
TCONS_00068882	OLFM1	0.82796	4.37185e-11	C8	C6	Human
TCONS_00068882	OR14I1	0.869352	3.42474e-13	C8	C6	Human
TCONS_00068882	OVOL2	0.862594	8.39655e-13	C8	C6	Human
TCONS_00068882	PART1	0.823297	6.95903e-11	C8	C6	Human
TCONS_00068882	PAX7	0.834719	2.17314e-11	C8	C6	Human
TCONS_00068882	PCDH19	0.854707	2.25585e-12	C8	C5	Human
TCONS_00068882	PDE6H	0.801945	4.97977e-10	C8	C6	Human
TCONS_00068882	PGM2L1	0.877954	1.01505e-13	C8	C5	Human
TCONS_00068882	PHF24	0.848604	4.66198e-12	C8	C6	Human
TCONS_00068882	PNMA2	0.810891	2.25028e-10	C8	C6	Human
TCONS_00068882	PNMA5	0.870049	3.11356e-13	C8	C6	Human
TCONS_00068882	PNMAL2	0.840041	1.22569e-11	C8	C6	Human
TCONS_00068882	PP12613	0.860147	1.14824e-12	C8	C6	Human
TCONS_00068882	PPEF1	0.80588	3.52897e-10	C8	C6	Human
TCONS_00068882	PPP1R14C	0.821147	8.58311e-11	C8	C5	Human
TCONS_00068882	PPP1R26-AS1	0.843482	8.3694e-12	C8	C6	Human
TCONS_00068882	PRDM8	0.848305	4.82677e-12	C8	C6	Human
TCONS_00068882	PRICKLE1	0.827213	4.71399e-11	C8	C6	Human
TCONS_00068882	PRKAG2-AS1	0.852181	3.05857e-12	C8	C6	Human
TCONS_00068882	PRKAR1B	0.818951	1.06037e-10	C8	C6	Human
TCONS_00068882	PRKG2	0.800784	5.5046e-10	C8	C6	Human
TCONS_00068882	PTER	0.83795	1.5387e-11	C8	C5	Human
TCONS_00068882	PTGER3	0.84605	6.25809e-12	C8	C6	Human
TCONS_00068882	PTH2R	0.863327	7.63522e-13	C8	C6	Human
TCONS_00068882	PVRL3	0.801542	5.15632e-10	C8	C6	Human
TCONS_00068882	R3HDM1	0.829614	3.69469e-11	C8	C6	Human
TCONS_00068882	RAB27B	0.865837	5.49323e-13	C8	C6	Human
TCONS_00068882	RAB6B	0.825308	5.70407e-11	C8	C6	Human
TCONS_00068882	RIMBP2	0.83412	2.31492e-11	C8	C5	Human
TCONS_00068882	ROS1	0.819946	9.6388e-11	C8	C7	Human
TCONS_00068882	RSPO2	0.831349	3.09102e-11	C8	C7	Human
TCONS_00068882	RTN4RL2	0.875102	1.53418e-13	C8	C4	Human
TCONS_00068882	RTP1	0.839344	1.3226e-11	C8	C6	Human
TCONS_00068882	SATB2	0.857271	1.64671e-12	C8	C6	Human
TCONS_00068882	SATB2-AS1	0.840218	1.20207e-11	C8	C6	Human
TCONS_00068882	SERPINI1	0.871939	2.39772e-13	C8	C6	Human
TCONS_00068882	SERTM1	0.81867	1.08925e-10	C8	C4	Human
TCONS_00068882	SHC3	0.883854	4.17664e-14	C8	C6	Human
TCONS_00068882	SLC22A9	0.802201	4.87076e-10	C8	C7	Human
TCONS_00068882	SLC26A4	0.903633	1.43713e-15	C8	C6	Human
TCONS_00068882	SLC26A4-AS1	0.903633	1.43717e-15	C8	C6	Human
TCONS_00068882	SLC30A3	0.873403	1.95291e-13	C8	C5	Human
TCONS_00068882	SLC7A3	0.835736	1.95089e-11	C8	C6	Human
TCONS_00068882	SLC9A7P1	0.80935	2.5878e-10	C8	C5	Human
TCONS_00068882	SLCO4C1	0.819312	1.02434e-10	C8	C6	Human
TCONS_00068882	SMIM10L2B	0.810123	2.4129e-10	C8	C5	Human
TCONS_00068882	SNX10	0.820384	9.24087e-11	C8	C6	Human
TCONS_00068882	SOSTDC1	0.834854	2.14246e-11	C8	C4	Human
TCONS_00068882	SOWAHB	0.803171	4.47715e-10	C8	C6	Human
TCONS_00068882	SP8	0.874569	1.65564e-13	C8	C6	Human
TCONS_00068882	SSTR1	0.830789	3.2751e-11	C8	C6	Human
TCONS_00068882	ST6GALNAC5	0.815739	1.4374e-10	C8	C5	Human
TCONS_00068882	STAR	0.84298	8.85283e-12	C8	C6	Human
TCONS_00068882	STBD1	0.81407	1.67971e-10	C8	C6	Human
TCONS_00068882	STEAP1	0.817322	1.23823e-10	C8	C6	Human
TCONS_00068882	STOML1	0.812035	2.02675e-10	C8	C5	Human
TCONS_00068882	TBR1	0.852652	2.89094e-12	C8	C6	Human
TCONS_00068882	TDO2	0.838728	1.41432e-11	C8	C6	Human
TCONS_00068882	THRB	0.865913	5.43822e-13	C8	C6	Human
TCONS_00068882	THSD4-AS1	0.87061	2.88256e-13	C8	C6	Human
TCONS_00068882	TMCC1-AS1	0.856334	1.84871e-12	C8	C6	Human
TCONS_00068882	TMEM155	0.900325	2.6493e-15	C8	C6	Human
TCONS_00068882	TMEM233	0.805971	3.50089e-10	C8	C6	Human
TCONS_00068882	TNNT2	0.824643	6.09376e-11	C8	C5	Human
TCONS_00068882	TRIM36	0.847094	5.55183e-12	C8	C5	Human
TCONS_00068882	TRIP13	0.860728	1.06658e-12	C8	C6	Human
TCONS_00068882	UCHL1	0.832484	2.74762e-11	C8	C5	Human
TCONS_00068882	USP43	0.863342	7.62082e-13	C8	C6	Human
TCONS_00068882	VIP	0.800816	5.48942e-10	C8	C6	Human
TCONS_00068882	VWA3A	0.812591	1.92581e-10	C8	C5	Human
TCONS_00068882	WSB2	0.818573	1.09939e-10	C8	C6	Human
TCONS_00068882	YWHAH	0.869152	3.51927e-13	C8	C6	Human
TCONS_00068882	ZDHHC23	0.829865	3.60124e-11	C8	C5	Human
TCONS_00071899	ABCG4	0.814787	1.57123e-10	C8	C1	Human
TCONS_00071899	ADAM11	0.822885	7.24621e-11	C8	C1	Human
TCONS_00071899	AMER3	0.81334	1.79715e-10	C8	C1	Human
TCONS_00071899	AMPH	0.825528	5.58072e-11	C8	C6	Human
TCONS_00071899	AP3B2	0.839172	1.34765e-11	C8	C1	Human
TCONS_00071899	ATP2B3	0.821182	8.55402e-11	C8	C4	Human
TCONS_00071899	ATP6V1G2	0.815478	1.47303e-10	C8	C1	Human
TCONS_00071899	BEAN1	0.800284	5.74607e-10	C8	C7	Human
TCONS_00071899	CDH18	0.801736	5.07091e-10	C8	C1	Human
TCONS_00071899	CDK5R1	0.850424	3.76708e-12	C8	C6	Human
TCONS_00071899	CHAC1	0.824466	6.20154e-11	C8	C6	Human
TCONS_00071899	CLEC2L	0.814982	1.54287e-10	C8	C6	Human
TCONS_00071899	DNM1	0.861626	9.50997e-13	C8	C6	Human
TCONS_00071899	DOC2A	0.8599	1.18474e-12	C8	C6	Human
TCONS_00071899	EIF4E1B	0.841768	1.0132e-11	C8	C7	Human
TCONS_00071899	ELAVL4	0.820913	8.78024e-11	C8	C6	Human
TCONS_00071899	EPB41L4B	0.823007	7.15977e-11	C8	C6	Human
TCONS_00071899	EPDR1	0.812606	1.92322e-10	C8	C6	Human
TCONS_00071899	FLRT3	0.836098	1.87718e-11	C8	C1	Human
TCONS_00071899	GABBR2	0.847764	5.13893e-12	C8	C6	Human
TCONS_00071899	GABRA1	0.814575	1.60265e-10	C8	C6	Human
TCONS_00071899	GABRB2	0.80405	4.14621e-10	C8	C6	Human
TCONS_00071899	GDAP1L1	0.843069	8.76543e-12	C8	C6	Human
TCONS_00071899	GPR162	0.875315	1.48816e-13	C8	C1	Human
TCONS_00071899	GPR22	0.85321	2.70375e-12	C8	C6	Human
TCONS_00071899	GPR83	0.80214	4.89651e-10	C8	C1	Human
TCONS_00071899	HCN1	0.839927	1.24107e-11	C8	C6	Human
TCONS_00071899	HPCAL4	0.807989	2.9247e-10	C8	C6	Human
TCONS_00071899	IGSF21	0.826481	5.07368e-11	C8	C1	Human
TCONS_00071899	KCNJ3	0.832034	2.87918e-11	C8	C1	Human
TCONS_00071899	LINC00622	0.850009	3.95559e-12	C8	C7	Human
TCONS_00071899	LOC284578	0.828134	4.29559e-11	C8	C6	Human
TCONS_00071899	LOC285696	0.80644	3.35817e-10	C8	C6	Human
TCONS_00071899	LRFN2	0.810708	2.28812e-10	C8	C6	Human
TCONS_00071899	LRRC4	0.828351	4.20194e-11	C8	C7	Human
TCONS_00071899	MAST1	0.817778	1.18586e-10	C8	C1	Human
TCONS_00071899	MFSD4	0.884527	3.76246e-14	C8	C6	Human
TCONS_00071899	MLLT11	0.829516	3.7319e-11	C8	C6	Human
TCONS_00071899	NAP1L2	0.818243	1.1345e-10	C8	C6	Human
TCONS_00071899	NOL4	0.826788	4.91993e-11	C8	C6	Human
TCONS_00071899	NPM2	0.846855	5.70637e-12	C8	C6	Human
TCONS_00071899	NPTX1	0.830337	3.4309e-11	C8	C1	Human
TCONS_00071899	NRXN1	0.827011	4.81097e-11	C8	C6	Human
TCONS_00071899	NWD2	0.824123	6.4153e-11	C8	C6	Human
TCONS_00071899	PNMA3	0.860996	1.03073e-12	C8	C6	Human
TCONS_00071899	PPL	0.807789	2.97769e-10	C8	C7	Human
TCONS_00071899	PTK2B	0.868372	3.91224e-13	C8	C6	Human
TCONS_00071899	RAB15	0.830587	3.3439e-11	C8	C1	Human
TCONS_00071899	RHOV	0.823027	7.14568e-11	C8	C6	Human
TCONS_00071899	RTN1	0.808921	2.68997e-10	C8	C6	Human
TCONS_00071899	SEZ6L	0.866569	4.98407e-13	C8	C6	Human
TCONS_00071899	SH3GL2	0.847658	5.20212e-12	C8	C6	Human
TCONS_00071899	SLC27A2	0.870291	3.01181e-13	C8	C4	Human
TCONS_00071899	SLC4A10	0.811155	2.19675e-10	C8	C6	Human
TCONS_00071899	SLC8A2	0.812025	2.02854e-10	C8	C1	Human
TCONS_00071899	SLITRK4	0.901563	2.11253e-15	C8	C6	Human
TCONS_00071899	SNAP25	0.825779	5.44302e-11	C8	C6	Human
TCONS_00071899	SNAP91	0.83282	2.65311e-11	C8	C6	Human
TCONS_00071899	SNCB	0.860632	1.0797e-12	C8	C6	Human
TCONS_00071899	SRRM4	0.81787	1.1755e-10	C8	C1	Human
TCONS_00071899	SSTR3	0.806206	3.42865e-10	C8	C6	Human
TCONS_00071899	STMN2	0.804599	3.95115e-10	C8	C6	Human
TCONS_00071899	STX1A	0.840202	1.20414e-11	C8	C6	Human
TCONS_00071899	STXBP1	0.827155	4.74166e-11	C8	C6	Human
TCONS_00071899	SULT4A1	0.8405	1.16538e-11	C8	C6	Human
TCONS_00071899	SV2B	0.826823	4.90265e-11	C8	C6	Human
TCONS_00071899	SYN1	0.80703	3.18639e-10	C8	C6	Human
TCONS_00071899	SYP	0.821462	8.32522e-11	C8	C6	Human
TCONS_00071899	SYT1	0.819898	9.68327e-11	C8	C6	Human
TCONS_00071899	SYT13	0.834388	2.25058e-11	C8	C6	Human
TCONS_00071899	TCERG1L	0.847664	5.19878e-12	C8	C6	Human
TCONS_00071899	TRHDE	0.861438	9.74152e-13	C8	C6	Human
TCONS_00071899	TUFT1	0.80075	5.52085e-10	C8	C1	Human
TCONS_00071899	UBE2QL1	0.868041	4.09131e-13	C8	C6	Human
TCONS_00071899	UNC5A	0.888156	2.11929e-14	C8	C6	Human
TCONS_00071899	VSNL1	0.812332	1.97223e-10	C8	C6	Human
TCONS_00071899	WNT2	0.838816	1.40083e-11	C8	C6	Human
TCONS_00071899	ZNF204P	0.861263	9.9615e-13	C8	C6	Human
TCONS_00072342	ADPRHL1	0.808116	2.89164e-10	C8	C6	Human
TCONS_00076921	AACS	0.833543	2.4597e-11	C8	C6	Human
TCONS_00076921	ADGRA1	0.845238	6.86389e-12	C8	C6	Human
TCONS_00076921	ADPRHL1	0.851344	3.37896e-12	C8	C6	Human
TCONS_00076921	AGBL4	0.810682	2.29348e-10	C8	C5	Human
TCONS_00076921	ANKRD42	0.823149	7.06062e-11	C8	C5	Human
TCONS_00076921	ANO5	0.863564	7.40431e-13	C8	C6	Human
TCONS_00076921	ARHGAP24	0.897933	4.06939e-15	C8	C6	Human
TCONS_00076921	ATRNL1	0.82483	5.98173e-11	C8	C6	Human
TCONS_00076921	BASP1	0.821044	8.66922e-11	C8	C6	Human
TCONS_00076921	BEND4	0.804393	4.02313e-10	C8	C5	Human
TCONS_00076921	BEND5	0.818893	1.06633e-10	C8	C5	Human
TCONS_00076921	C18orf61	0.840065	1.22244e-11	C8	C7	Human
TCONS_00076921	C20orf166-AS1	0.844868	7.15804e-12	C8	C7	Human
TCONS_00076921	C9orf91	0.84818	4.89709e-12	C8	C6	Human
TCONS_00076921	CABP1	0.821089	8.63175e-11	C8	C7	Human
TCONS_00076921	CAMK2A	0.82829	4.2279e-11	C8	C5	Human
TCONS_00076921	CAMK2N1	0.804851	3.86451e-10	C8	C6	Human
TCONS_00076921	CARTPT	0.864705	6.37747e-13	C8	C6	Human
TCONS_00076921	CBLN2	0.891159	1.29832e-14	C8	C6	Human
TCONS_00076921	CBLN4	0.858147	1.47663e-12	C8	C6	Human
TCONS_00076921	CCDC158	0.810843	2.26018e-10	C8	C6	Human
TCONS_00076921	CCDC85A	0.879292	8.33284e-14	C8	C6	Human
TCONS_00076921	CCK	0.880419	7.04421e-14	C8	C6	Human
TCONS_00076921	CDH13	0.827434	4.61008e-11	C8	C6	Human
TCONS_00076921	CHD5	0.809239	2.61386e-10	C8	C6	Human
TCONS_00076921	CHGA	0.821683	8.14785e-11	C8	C7	Human
TCONS_00076921	CHN1	0.846293	6.08646e-12	C8	C6	Human
TCONS_00076921	CHRNA7	0.801988	4.96166e-10	C8	C6	Human
TCONS_00076921	CNTN5	0.855881	1.95456e-12	C8	C7	Human
TCONS_00076921	COL26A1	0.850015	3.95278e-12	C8	C6	Human
TCONS_00076921	CPNE4	0.802016	4.94954e-10	C8	C5	Human
TCONS_00076921	CREG2	0.813387	1.78942e-10	C8	C5	Human
TCONS_00076921	CRHR2	0.852354	2.99593e-12	C8	C7	Human
TCONS_00076921	CTXN3	0.8085	2.79366e-10	C8	C6	Human
TCONS_00076921	CUX2	0.873185	2.01402e-13	C8	C7	Human
TCONS_00076921	CYP1B1-AS1	0.838799	1.40344e-11	C8	C7	Human
TCONS_00076921	DLGAP1-AS4	0.853414	2.63809e-12	C8	C7	Human
TCONS_00076921	DNAJC5G	0.883248	4.58496e-14	C8	C7	Human
TCONS_00076921	EMX1	0.893813	8.31725e-15	C8	C7	Human
TCONS_00076921	ENC1	0.832947	2.61799e-11	C8	C5	Human
TCONS_00076921	EXTL1	0.846027	6.27458e-12	C8	C6	Human
TCONS_00076921	FAM155A	0.801908	4.99607e-10	C8	C6	Human
TCONS_00076921	FAM163B	0.818481	1.10909e-10	C8	C6	Human
TCONS_00076921	FAM19A1	0.899154	3.27331e-15	C8	C5	Human
TCONS_00076921	FAM19A2	0.930347	3.81763e-18	C8	C7	Human
TCONS_00076921	FAM81A	0.888417	2.03223e-14	C8	C6	Human
TCONS_00076921	FHL2	0.838699	1.41876e-11	C8	C5	Human
TCONS_00076921	FHOD3	0.830944	3.22315e-11	C8	C5	Human
TCONS_00076921	FMN1	0.872537	2.20578e-13	C8	C7	Human
TCONS_00076921	GDA	0.846716	5.79857e-12	C8	C6	Human
TCONS_00076921	GFRA2	0.856252	1.86745e-12	C8	C6	Human
TCONS_00076921	GNG2	0.827206	4.71762e-11	C8	C6	Human
TCONS_00076921	GPR26	0.864408	6.63114e-13	C8	C6	Human
TCONS_00076921	GRIN3A	0.80477	3.89219e-10	C8	C5	Human
TCONS_00076921	GRM7	0.805885	3.52737e-10	C8	C5	Human
TCONS_00076921	GSAP	0.818833	1.07245e-10	C8	C7	Human
TCONS_00076921	HABP2	0.825486	5.60429e-11	C8	C7	Human
TCONS_00076921	HSPB3	0.853737	2.53739e-12	C8	C6	Human
TCONS_00076921	HTR1A	0.826975	4.82851e-11	C8	C5	Human
TCONS_00076921	HTR2A	0.88062	6.83515e-14	C8	C6	Human
TCONS_00076921	IL12A-AS1	0.803999	4.16454e-10	C8	C6	Human
TCONS_00076921	KALRN	0.867623	4.32794e-13	C8	C5	Human
TCONS_00076921	KCNA6	0.837862	1.55344e-11	C8	C6	Human
TCONS_00076921	KCNC2	0.87364	1.8888e-13	C8	C6	Human
TCONS_00076921	KCNH5	0.878987	8.7184e-14	C8	C6	Human
TCONS_00076921	KCNS1	0.887142	2.49282e-14	C8	C6	Human
TCONS_00076921	KCNV1	0.802007	4.95341e-10	C8	C6	Human
TCONS_00076921	KHDRBS3	0.81193	2.0463e-10	C8	C6	Human
TCONS_00076921	LDB2	0.827496	4.58155e-11	C8	C6	Human
TCONS_00076921	LINC00507	0.824508	6.17586e-11	C8	C6	Human
TCONS_00076921	LINC01511	0.838661	1.42464e-11	C8	C6	Human
TCONS_00076921	LINCR-0003	0.833377	2.503e-11	C8	C6	Human
TCONS_00076921	LMO4	0.878175	9.82716e-14	C8	C6	Human
TCONS_00076921	LOC100126784	0.80589	3.52581e-10	C8	C5	Human
TCONS_00076921	LOC100128554	0.846344	6.05104e-12	C8	C6	Human
TCONS_00076921	LOC101928505	0.801842	5.02454e-10	C8	C7	Human
TCONS_00076921	LOC101929237	0.877411	1.09904e-13	C8	C6	Human
TCONS_00076921	LOC102724094	0.810152	2.4067e-10	C8	C6	Human
TCONS_00076921	LOC105376360	0.90506	1.09633e-15	C8	C6	Human
TCONS_00076921	LOC286114	0.831784	2.95493e-11	C8	C7	Human
TCONS_00076921	LOC440300	0.823648	6.72242e-11	C8	C5	Human
TCONS_00076921	LY6D	0.814516	1.6114e-10	C8	C7	Human
TCONS_00076921	LY86-AS1	0.883918	4.13545e-14	C8	C6	Human
TCONS_00076921	MCHR2	0.807484	3.05993e-10	C8	C6	Human
TCONS_00076921	MEF2C	0.874079	1.77482e-13	C8	C6	Human
TCONS_00076921	MPPED1	0.875476	1.45411e-13	C8	C6	Human
TCONS_00076921	NCALD	0.894585	7.29104e-15	C8	C6	Human
TCONS_00076921	NELL1	0.809204	2.62216e-10	C8	C6	Human
TCONS_00076921	NLK	0.821865	8.00489e-11	C8	C6	Human
TCONS_00076921	NPAS1	0.835529	1.99448e-11	C8	C6	Human
TCONS_00076921	NPY2R	0.805927	3.51432e-10	C8	C4	Human
TCONS_00076921	NRG3	0.814548	1.60668e-10	C8	C5	Human
TCONS_00076921	NWD2	0.801498	5.17595e-10	C8	C6	Human
TCONS_00076921	OLFM1	0.846311	6.07379e-12	C8	C6	Human
TCONS_00076921	OVOL2	0.815434	1.4791e-10	C8	C6	Human
TCONS_00076921	OXGR1	0.853361	2.65507e-12	C8	C7	Human
TCONS_00076921	PCDH19	0.847661	5.20046e-12	C8	C5	Human
TCONS_00076921	PGM2L1	0.802855	4.60198e-10	C8	C5	Human
TCONS_00076921	PKDCC	0.813987	1.6926e-10	C8	C6	Human
TCONS_00076921	PKNOX2	0.842795	9.03789e-12	C8	C7	Human
TCONS_00076921	PNMA2	0.810124	2.41264e-10	C8	C6	Human
TCONS_00076921	PP12613	0.895482	6.24839e-15	C8	C6	Human
TCONS_00076921	PPP1R14C	0.85761	1.5788e-12	C8	C5	Human
TCONS_00076921	PPP1R26-AS1	0.832433	2.76234e-11	C8	C6	Human
TCONS_00076921	PRDM8	0.857552	1.59017e-12	C8	C6	Human
TCONS_00076921	PRICKLE1	0.803945	4.18427e-10	C8	C6	Human
TCONS_00076921	PRKAG2-AS1	0.816476	1.34123e-10	C8	C6	Human
TCONS_00076921	PTH2R	0.92529	1.38285e-17	C8	C6	Human
TCONS_00076921	R3HDM1	0.809627	2.52384e-10	C8	C6	Human
TCONS_00076921	RIMBP2	0.816603	1.32532e-10	C8	C5	Human
TCONS_00076921	ROS1	0.89148	1.23087e-14	C8	C7	Human
TCONS_00076921	RSPO2	0.862536	8.45881e-13	C8	C7	Human
TCONS_00076921	RTN4RL2	0.811261	2.17545e-10	C8	C4	Human
TCONS_00076921	SATB2	0.879167	8.48844e-14	C8	C6	Human
TCONS_00076921	SATB2-AS1	0.86372	7.25483e-13	C8	C6	Human
TCONS_00076921	SERPINI1	0.814802	1.56903e-10	C8	C6	Human
TCONS_00076921	SERTM1	0.821143	8.58648e-11	C8	C4	Human
TCONS_00076921	SHC3	0.84499	7.05994e-12	C8	C6	Human
TCONS_00076921	SLC17A6	0.838928	1.38389e-11	C8	C7	Human
TCONS_00076921	SLC22A10	0.822571	7.47227e-11	C8	C7	Human
TCONS_00076921	SLC22A9	0.828741	4.03873e-11	C8	C7	Human
TCONS_00076921	SLC26A4	0.856546	1.80107e-12	C8	C6	Human
TCONS_00076921	SLC26A4-AS1	0.863796	7.18386e-13	C8	C6	Human
TCONS_00076921	SLC30A3	0.877086	1.15225e-13	C8	C5	Human
TCONS_00076921	SLC7A3	0.809137	2.63808e-10	C8	C6	Human
TCONS_00076921	SOSTDC1	0.864279	6.74431e-13	C8	C4	Human
TCONS_00076921	SOWAHB	0.840229	1.20064e-11	C8	C6	Human
TCONS_00076921	SP8	0.888057	2.15329e-14	C8	C6	Human
TCONS_00076921	STAT4	0.833983	2.34855e-11	C8	C7	Human
TCONS_00076921	STEAP1	0.804607	3.94848e-10	C8	C6	Human
TCONS_00076921	TBR1	0.886645	2.69782e-14	C8	C6	Human
TCONS_00076921	TDO2	0.84614	6.1941e-12	C8	C6	Human
TCONS_00076921	THRB	0.828195	4.26898e-11	C8	C6	Human
TCONS_00076921	TIGAR	0.8211	8.62246e-11	C8	C5	Human
TCONS_00076921	TMEM155	0.91189	2.82066e-16	C8	C6	Human
TCONS_00076921	TNNT2	0.829129	3.88222e-11	C8	C5	Human
TCONS_00076921	TRIM54	0.829794	3.62756e-11	C8	C7	Human
TCONS_00076921	USP43	0.827087	4.77426e-11	C8	C6	Human
TCONS_00076921	VIP	0.830473	3.38332e-11	C8	C6	Human
TCONS_00076921	VSTM2A-OT1	0.807354	3.09571e-10	C8	C7	Human
TCONS_00076921	VWA3A	0.805399	3.68238e-10	C8	C5	Human
TCONS_00076921	ZNF697	0.809989	2.44248e-10	C8	C6	Human
TCONS_00079188	AHRR	0.838937	1.38264e-11	C8	C5	Human
TCONS_00079188	CBLN2	0.823834	6.60036e-11	C8	C6	Human
TCONS_00079188	CTXN3	0.846476	5.96019e-12	C8	C6	Human
TCONS_00079188	DHRS7C	0.805284	3.71996e-10	C8	C6	Human
TCONS_00079188	FFAR4	0.828541	4.1217e-11	C8	C6	Human
TCONS_00079188	FREM3	0.816903	1.28827e-10	C8	C6	Human
TCONS_00079188	GLRA3	0.803143	4.48783e-10	C8	C5	Human
TCONS_00079188	KLK5	0.841881	1.00059e-11	C8	C6	Human
TCONS_00079188	LINC00488	0.810906	2.24719e-10	C8	C6	Human
TCONS_00079188	LINC01007	0.83174	2.9686e-11	C8	C6	Human
TCONS_00079188	LINC01164	0.872877	2.10294e-13	C8	C6	Human
TCONS_00079188	LMO4	0.819523	1.00391e-10	C8	C6	Human
TCONS_00079188	LOC728084	0.801574	5.14213e-10	C8	C6	Human
TCONS_00079188	LY86-AS1	0.817404	1.22861e-10	C8	C6	Human
TCONS_00079188	LYPD8	0.813533	1.76536e-10	C8	C6	Human
TCONS_00079188	NT5DC3	0.804634	3.939e-10	C8	C5	Human
TCONS_00079188	NTSR1	0.821712	8.12534e-11	C8	C6	Human
TCONS_00079188	OR14I1	0.828627	4.08599e-11	C8	C6	Human
TCONS_00079188	PDE6H	0.822525	7.50603e-11	C8	C6	Human
TCONS_00079188	PNMA5	0.834756	2.16479e-11	C8	C6	Human
TCONS_00079188	RAB27B	0.84119	1.08015e-11	C8	C6	Human
TCONS_00079188	RTP1	0.840493	1.16636e-11	C8	C6	Human
TCONS_00079188	SLC26A4	0.808461	2.80361e-10	C8	C6	Human
TCONS_00079188	SLC26A4-AS1	0.827122	4.75746e-11	C8	C6	Human
TCONS_00079188	SSTR1	0.800065	5.85465e-10	C8	C6	Human
TCONS_00079188	THSD4-AS1	0.840794	1.12833e-11	C8	C6	Human
TCONS_00079678	LOC284930	0.808188	2.8731e-10	C8	C7	Human
TCONS_00079964	ADPRHL1	0.849629	4.13618e-12	C8	C6	Human
TCONS_00079964	ARHGAP24	0.804519	3.97904e-10	C8	C6	Human
TCONS_00079964	ARL4A	0.81179	2.07282e-10	C8	C6	Human
TCONS_00079964	ASB2	0.847217	5.47349e-12	C8	C6	Human
TCONS_00079964	CBLN2	0.863443	7.52121e-13	C8	C6	Human
TCONS_00079964	CBLN4	0.824814	5.99101e-11	C8	C6	Human
TCONS_00079964	CCDC85A	0.835951	1.90678e-11	C8	C6	Human
TCONS_00079964	CD101	0.815979	1.40543e-10	C8	C6	Human
TCONS_00079964	CTXN3	0.841056	1.09617e-11	C8	C6	Human
TCONS_00079964	CUX2	0.840601	1.15252e-11	C8	C7	Human
TCONS_00079964	ESRP1	0.808435	2.81013e-10	C8	C6	Human
TCONS_00079964	FBXO40	0.820667	8.99119e-11	C8	C6	Human
TCONS_00079964	FREM3	0.809395	2.57722e-10	C8	C6	Human
TCONS_00079964	HSPB3	0.827005	4.81375e-11	C8	C6	Human
TCONS_00079964	HTR2A	0.80507	3.79074e-10	C8	C6	Human
TCONS_00079964	IL12A-AS1	0.845771	6.4602e-12	C8	C6	Human
TCONS_00079964	KCNS1	0.850523	3.72337e-12	C8	C6	Human
TCONS_00079964	KRT83	0.831004	3.20342e-11	C8	C6	Human
TCONS_00079964	LINC00507	0.834867	2.13937e-11	C8	C6	Human
TCONS_00079964	LINC01007	0.846786	5.75202e-12	C8	C6	Human
TCONS_00079964	LINC01202	0.806881	3.22891e-10	C8	C6	Human
TCONS_00079964	LINC01361	0.805636	3.60599e-10	C8	C6	Human
TCONS_00079964	LINCR-0003	0.865862	5.47484e-13	C8	C6	Human
TCONS_00079964	LMO4	0.825445	5.62687e-11	C8	C6	Human
TCONS_00079964	LOC100128554	0.830255	3.45989e-11	C8	C6	Human
TCONS_00079964	LOC101927619	0.805867	3.53325e-10	C8	C6	Human
TCONS_00079964	LOC101928505	0.820824	8.85566e-11	C8	C7	Human
TCONS_00079964	LY86-AS1	0.81131	2.16582e-10	C8	C6	Human
TCONS_00079964	MCHR2	0.810525	2.32637e-10	C8	C6	Human
TCONS_00079964	MEF2C	0.825324	5.69505e-11	C8	C6	Human
TCONS_00079964	MIR3976HG	0.823625	6.73782e-11	C8	C6	Human
TCONS_00079964	OR14I1	0.821964	7.92782e-11	C8	C6	Human
TCONS_00079964	PART1	0.811881	2.05565e-10	C8	C6	Human
TCONS_00079964	ROS1	0.834072	2.32676e-11	C8	C7	Human
TCONS_00079964	RSPO2	0.823485	6.83163e-11	C8	C7	Human
TCONS_00079964	SATB2	0.811475	2.13331e-10	C8	C6	Human
TCONS_00079964	SATB2-AS1	0.844342	7.5973e-12	C8	C6	Human
TCONS_00079964	SERPINI1	0.802738	4.64896e-10	C8	C6	Human
TCONS_00079964	SLC26A4	0.808809	2.71707e-10	C8	C6	Human
TCONS_00079964	SLC26A4-AS1	0.815	1.54036e-10	C8	C6	Human
TCONS_00079964	SOWAHB	0.835146	2.07717e-11	C8	C6	Human
TCONS_00079964	SP8	0.829069	3.90617e-11	C8	C6	Human
TCONS_00079964	STAR	0.807421	3.07737e-10	C8	C6	Human
TCONS_00079964	STAT4	0.804856	3.86285e-10	C8	C7	Human
TCONS_00079964	STEAP1	0.844105	7.80273e-12	C8	C6	Human
TCONS_00079964	TMEM155	0.805001	3.81373e-10	C8	C6	Human
TCONS_00079975	ASB2	0.818851	1.07058e-10	C8	C6	Human
TCONS_00079975	GJD4	0.806248	3.41575e-10	C8	C6	Human
TCONS_00079975	ID2	0.810187	2.3989e-10	C8	C6	Human
TCONS_00079975	IL12A-AS1	0.85282	2.83352e-12	C8	C6	Human
TCONS_00079975	LINC01007	0.804876	3.85608e-10	C8	C6	Human
TCONS_00079975	LINCR-0003	0.829598	3.70091e-11	C8	C6	Human
TCONS_00079975	LOC340017	0.810606	2.30943e-10	C8	C6	Human
TCONS_00079975	PART1	0.853698	2.54922e-12	C8	C6	Human
TCONS_00079975	PKDCC	0.853606	2.57773e-12	C8	C6	Human
TCONS_00079975	SEC16B	0.823041	7.13608e-11	C8	C6	Human
TCONS_00079975	SLCO4C1	0.809329	2.59277e-10	C8	C6	Human
TCONS_00079975	SYTL2	0.827898	4.39946e-11	C8	C6	Human
TCONS_00081356	ABCG8	0.817126	1.26145e-10	C8	C7	Human
TCONS_00081356	ADPRHL1	0.800625	5.58043e-10	C8	C6	Human
TCONS_00081356	ARHGAP24	0.801663	5.10299e-10	C8	C6	Human
TCONS_00081356	C18orf61	0.81914	1.0414e-10	C8	C7	Human
TCONS_00081356	C20orf166-AS1	0.807686	3.00516e-10	C8	C7	Human
TCONS_00081356	EXTL1	0.802348	4.80888e-10	C8	C6	Human
TCONS_00081356	LOC100129620	0.805903	3.5218e-10	C8	C6	Human
TCONS_00081356	MIAT	0.813332	1.79853e-10	C8	C7	Human
TCONS_00081356	NAGPA	0.860347	1.1195e-12	C8	C7	Human
TCONS_00081356	SOHLH1	0.853194	2.70885e-12	C8	C7	Human
TCONS_00084282	EIF4E1B	0.845176	6.91256e-12	C8	C7	Human
TCONS_00084282	FBXW7	0.815472	1.47378e-10	C8	C6	Human
TCONS_00084282	GDAP1L1	0.820316	9.30166e-11	C8	C6	Human
TCONS_00084282	LINC00622	0.818173	1.14208e-10	C8	C7	Human
TCONS_00084282	LRRC4	0.841677	1.02349e-11	C8	C7	Human
TCONS_00084282	NPM2	0.851898	3.16366e-12	C8	C6	Human
TCONS_00084282	PNMA3	0.805255	3.72949e-10	C8	C6	Human
TCONS_00084282	SNCB	0.827336	4.65602e-11	C8	C6	Human
TCONS_00090899	ANKRD42	0.802663	4.67939e-10	C8	C5	Human
TCONS_00090899	ANO5	0.809838	2.47608e-10	C8	C6	Human
TCONS_00090899	ARHGAP24	0.828112	4.30505e-11	C8	C6	Human
TCONS_00090899	CARTPT	0.804386	4.02571e-10	C8	C6	Human
TCONS_00090899	CBLN2	0.842346	9.50142e-12	C8	C6	Human
TCONS_00090899	CBLN4	0.830049	3.53383e-11	C8	C6	Human
TCONS_00090899	CCDC85A	0.826469	5.08001e-11	C8	C6	Human
TCONS_00090899	CTXN3	0.857753	1.55104e-12	C8	C6	Human
TCONS_00090899	FREM3	0.853173	2.7159e-12	C8	C6	Human
TCONS_00090899	HTR1A	0.806119	3.45507e-10	C8	C5	Human
TCONS_00090899	KLK5	0.84086	1.12018e-11	C8	C6	Human
TCONS_00090899	LINC01007	0.802436	4.77235e-10	C8	C6	Human
TCONS_00090899	LMO4	0.824434	6.22071e-11	C8	C6	Human
TCONS_00090899	LOC101927636	0.820922	8.77202e-11	C8	C6	Human
TCONS_00090899	LOC101929237	0.816026	1.39921e-10	C8	C6	Human
TCONS_00090899	LOC105376360	0.803861	4.21537e-10	C8	C6	Human
TCONS_00090899	LY86-AS1	0.816135	1.38501e-10	C8	C6	Human
TCONS_00090899	LYPD8	0.828215	4.26047e-11	C8	C6	Human
TCONS_00090899	PTGER3	0.809579	2.53484e-10	C8	C6	Human
TCONS_00090899	PTH2R	0.82018	9.4238e-11	C8	C6	Human
TCONS_00090899	SHC3	0.801698	5.0875e-10	C8	C6	Human
TCONS_00090899	SLC26A4	0.841068	1.09475e-11	C8	C6	Human
TCONS_00090899	SLC26A4-AS1	0.845169	6.91837e-12	C8	C6	Human
TCONS_00090899	SP8	0.807757	2.9863e-10	C8	C6	Human
TCONS_00093062	ABRACL	0.804723	3.90815e-10	C8	C5	Human
TCONS_00093062	ANKRD30B	0.87672	1.21518e-13	C8	C6	Human
TCONS_00093062	ANKRD30BL	0.810385	2.35622e-10	C8	C7	Human
TCONS_00093062	ANKRD36BP2	0.871099	2.69443e-13	C8	C7	Human
TCONS_00093062	ANO5	0.840137	1.21284e-11	C8	C6	Human
TCONS_00093062	BCL11A	0.832012	2.88599e-11	C8	C5	Human
TCONS_00093062	C2orf80	0.86966	3.28397e-13	C8	C6	Human
TCONS_00093062	C9orf91	0.807934	2.93928e-10	C8	C6	Human
TCONS_00093062	CACNG3	0.863257	7.70566e-13	C8	C5	Human
TCONS_00093062	CAMK1G	0.859755	1.20667e-12	C8	C5	Human
TCONS_00093062	CAMK2A	0.843846	8.03401e-12	C8	C5	Human
TCONS_00093062	CAMKV	0.846235	6.12663e-12	C8	C5	Human
TCONS_00093062	CCNA1	0.848112	4.93626e-12	C8	C5	Human
TCONS_00093062	CDH8	0.81809	1.1512e-10	C8	C5	Human
TCONS_00093062	CDH9	0.895553	6.17301e-15	C8	C5	Human
TCONS_00093062	CFAP221	0.812367	1.96581e-10	C8	C5	Human
TCONS_00093062	CHGA	0.802278	4.83817e-10	C8	C7	Human
TCONS_00093062	CHN1	0.837379	1.63647e-11	C8	C6	Human
TCONS_00093062	CHRM1	0.886234	2.8793e-14	C8	C5	Human
TCONS_00093062	CHSY3	0.819702	9.86789e-11	C8	C5	Human
TCONS_00093062	COL24A1	0.818685	1.08769e-10	C8	C5	Human
TCONS_00093062	CPNE4	0.823306	6.95267e-11	C8	C5	Human
TCONS_00093062	CPNE7	0.802798	4.62468e-10	C8	C5	Human
TCONS_00093062	DACH2	0.850587	3.69544e-12	C8	C5	Human
TCONS_00093062	DCX	0.813327	1.79933e-10	C8	C7	Human
TCONS_00093062	DDN	0.834485	2.22764e-11	C8	C5	Human
TCONS_00093062	DLGAP2	0.850794	3.60637e-12	C8	C5	Human
TCONS_00093062	DLX1	0.877805	1.03744e-13	C8	C6	Human
TCONS_00093062	DLX2	0.859622	1.22709e-12	C8	C7	Human
TCONS_00093062	DLX5	0.835683	1.96199e-11	C8	C3	Human
TCONS_00093062	DLX6-AS1	0.822766	7.33097e-11	C8	C5	Human
TCONS_00093062	DRP2	0.867738	4.2617e-13	C8	C7	Human
TCONS_00093062	DUSP19	0.876923	1.17997e-13	C8	C5	Human
TCONS_00093062	ENC1	0.812311	1.97597e-10	C8	C5	Human
TCONS_00093062	FGF13	0.858062	1.49245e-12	C8	C5	Human
TCONS_00093062	FLJ33534	0.845904	6.36263e-12	C8	C6	Human
TCONS_00093062	FLRT2	0.882282	5.31556e-14	C8	C7	Human
TCONS_00093062	GABRA5	0.824466	6.20112e-11	C8	C5	Human
TCONS_00093062	GRB14	0.803175	4.4754e-10	C8	C6	Human
TCONS_00093062	GRIA3	0.808658	2.75427e-10	C8	C5	Human
TCONS_00093062	GYPE	0.805726	3.57758e-10	C8	C6	Human
TCONS_00093062	ICAM5	0.861739	9.37245e-13	C8	C4	Human
TCONS_00093062	KCNA4	0.817995	1.16161e-10	C8	C3	Human
TCONS_00093062	KCNB2	0.822812	7.29788e-11	C8	C6	Human
TCONS_00093062	KCNG3	0.823592	6.7596e-11	C8	C5	Human
TCONS_00093062	KCNJ4	0.846944	5.6486e-12	C8	C5	Human
TCONS_00093062	KCNQ5	0.848366	4.79247e-12	C8	C5	Human
TCONS_00093062	KCTD16	0.805651	3.60132e-10	C8	C5	Human
TCONS_00093062	KHDRBS2	0.811477	2.13307e-10	C8	C6	Human
TCONS_00093062	KIAA1211L	0.804776	3.89011e-10	C8	C5	Human
TCONS_00093062	KIF17	0.805041	3.80037e-10	C8	C5	Human
TCONS_00093062	KNCN	0.874887	1.58212e-13	C8	C5	Human
TCONS_00093062	LDAH	0.841818	1.00764e-11	C8	C5	Human
TCONS_00093062	LDB2	0.835541	1.99177e-11	C8	C6	Human
TCONS_00093062	LHFPL5	0.839378	1.31772e-11	C8	C6	Human
TCONS_00093062	LINC00643	0.803083	4.51131e-10	C8	C5	Human
TCONS_00093062	LINC00839	0.823306	6.95255e-11	C8	C5	Human
TCONS_00093062	LINC00889	0.897051	4.75459e-15	C8	C5	Human
TCONS_00093062	LINC01537	0.803305	4.42507e-10	C8	C3	Human
TCONS_00093062	LOC101927636	0.803025	4.5344e-10	C8	C6	Human
TCONS_00093062	LOC101928335	0.835322	2.03868e-11	C8	C6	Human
TCONS_00093062	LOC440040	0.854014	2.45385e-12	C8	C7	Human
TCONS_00093062	LPPR5	0.815892	1.41697e-10	C8	C5	Human
TCONS_00093062	LRRC4C	0.82394	6.53219e-11	C8	C5	Human
TCONS_00093062	LRRC6	0.828157	4.28545e-11	C8	C5	Human
TCONS_00093062	LRRTM1	0.807931	2.93999e-10	C8	C5	Human
TCONS_00093062	LRRTM4	0.81519	1.51321e-10	C8	C6	Human
TCONS_00093062	MAST3	0.832914	2.62722e-11	C8	C5	Human
TCONS_00093062	MATK	0.818329	1.1253e-10	C8	C7	Human
TCONS_00093062	MIR137HG	0.864032	6.96572e-13	C8	C5	Human
TCONS_00093062	NECAB1	0.870777	2.81665e-13	C8	C5	Human
TCONS_00093062	NETO1	0.860756	1.06275e-12	C8	C5	Human
TCONS_00093062	NGEF	0.843191	8.64656e-12	C8	C7	Human
TCONS_00093062	NME5	0.860433	1.1073e-12	C8	C5	Human
TCONS_00093062	NPY5R	0.80065	5.56808e-10	C8	C5	Human
TCONS_00093062	NRGN	0.860085	1.1573e-12	C8	C7	Human
TCONS_00093062	PAX7	0.829945	3.57171e-11	C8	C6	Human
TCONS_00093062	PCDH7	0.826235	5.20035e-11	C8	C7	Human
TCONS_00093062	PCDH8	0.822328	7.65171e-11	C8	C5	Human
TCONS_00093062	PDE2A	0.839538	1.29492e-11	C8	C5	Human
TCONS_00093062	PLK2	0.828788	4.01945e-11	C8	C5	Human
TCONS_00093062	RBP4	0.84047	1.1693e-11	C8	C5	Human
TCONS_00093062	RGS4	0.808331	2.83638e-10	C8	C6	Human
TCONS_00093062	RTKN2	0.840174	1.20794e-11	C8	C7	Human
TCONS_00093062	SEMA5B	0.80764	3.01754e-10	C8	C5	Human
TCONS_00093062	SH2D5	0.83434	2.26184e-11	C8	C5	Human
TCONS_00093062	SLC12A8	0.889129	1.81088e-14	C8	C5	Human
TCONS_00093062	SLIT2	0.887638	2.30306e-14	C8	C7	Human
TCONS_00093062	ST6GALNAC5	0.84814	4.92012e-12	C8	C5	Human
TCONS_00093062	STXBP6	0.846912	5.6693e-12	C8	C5	Human
TCONS_00093062	STYK1	0.821766	8.08223e-11	C8	C6	Human
TCONS_00093062	SYT5	0.837407	1.63152e-11	C8	C5	Human
TCONS_00093062	TAC3	0.849387	4.2549e-12	C8	C7	Human
TCONS_00093062	TAF7L	0.879548	8.02184e-14	C8	C5	Human
TCONS_00093062	TMEM241	0.816562	1.33035e-10	C8	C6	Human
TCONS_00093062	VSTM2A	0.8373	1.65038e-11	C8	C7	Human
TCONS_00093062	VSTM2A-OT1	0.85412	2.4224e-12	C8	C7	Human
TCONS_00093062	WNT10B	0.851359	3.373e-12	C8	C5	Human
TCONS_00093062	ZBBX	0.840987	1.10461e-11	C8	C5	Human
TCONS_00093062	ZMAT4	0.826829	4.89994e-11	C8	C7	Human
TCONS_00099880	AGMAT	0.817312	1.23935e-10	C8	C6	Human
TCONS_00099880	CD101	0.834337	2.26268e-11	C8	C6	Human
TCONS_00099880	LINC01289	0.808978	2.67605e-10	C8	C7	Human
TCONS_00099880	LOC100507351	0.826086	5.27819e-11	C8	C6	Human
TCONS_00101557	ABRACL	0.837456	1.62293e-11	C8	C5	Human
TCONS_00101557	ADGRA1	0.812638	1.91749e-10	C8	C6	Human
TCONS_00101557	ADRA1B	0.803997	4.1655e-10	C8	C5	Human
TCONS_00101557	AHRR	0.824352	6.27161e-11	C8	C5	Human
TCONS_00101557	ANO5	0.829987	3.55625e-11	C8	C6	Human
TCONS_00101557	ARHGAP24	0.890264	1.50458e-14	C8	C6	Human
TCONS_00101557	BRINP2	0.82486	5.96391e-11	C8	C7	Human
TCONS_00101557	BTC	0.82764	4.51524e-11	C8	C5	Human
TCONS_00101557	C18orf61	0.843163	8.67343e-12	C8	C7	Human
TCONS_00101557	C9orf91	0.801295	5.2677e-10	C8	C6	Human
TCONS_00101557	CAMK2A	0.862627	8.3599e-13	C8	C5	Human
TCONS_00101557	CAMK2N1	0.872355	2.26267e-13	C8	C6	Human
TCONS_00101557	CARTPT	0.858213	1.46461e-12	C8	C6	Human
TCONS_00101557	CBLN2	0.866833	4.81127e-13	C8	C6	Human
TCONS_00101557	CBLN4	0.803964	4.17728e-10	C8	C6	Human
TCONS_00101557	CCDC158	0.837727	1.57612e-11	C8	C6	Human
TCONS_00101557	CCDC85A	0.854058	2.44073e-12	C8	C6	Human
TCONS_00101557	CCK	0.932505	2.13964e-18	C8	C6	Human
TCONS_00101557	CDH13	0.855282	2.1033e-12	C8	C6	Human
TCONS_00101557	CFAP221	0.820259	9.35227e-11	C8	C5	Human
TCONS_00101557	CFAP52	0.830645	3.32401e-11	C8	C4	Human
TCONS_00101557	CHGA	0.841924	9.95808e-12	C8	C7	Human
TCONS_00101557	CHN1	0.809411	2.57359e-10	C8	C6	Human
TCONS_00101557	CLSPN	0.819243	1.03119e-10	C8	C5	Human
TCONS_00101557	COL5A2	0.819328	1.0228e-10	C8	C5	Human
TCONS_00101557	CPNE4	0.811924	2.0474e-10	C8	C5	Human
TCONS_00101557	CREG2	0.831818	2.94452e-11	C8	C5	Human
TCONS_00101557	CRHR2	0.816796	1.30132e-10	C8	C7	Human
TCONS_00101557	DLGAP1-AS4	0.817977	1.1636e-10	C8	C7	Human
TCONS_00101557	DNAJC5G	0.919158	5.86138e-17	C8	C7	Human
TCONS_00101557	EMX1	0.918983	6.09779e-17	C8	C7	Human
TCONS_00101557	ENC1	0.813821	1.71887e-10	C8	C5	Human
TCONS_00101557	EXTL1	0.874815	1.59859e-13	C8	C6	Human
TCONS_00101557	FABP3	0.804127	4.11815e-10	C8	C5	Human
TCONS_00101557	FAM19A1	0.881263	6.20381e-14	C8	C5	Human
TCONS_00101557	FAM19A2	0.848624	4.65119e-12	C8	C7	Human
TCONS_00101557	FAM81A	0.885043	3.47178e-14	C8	C6	Human
TCONS_00101557	FHL2	0.81283	1.88389e-10	C8	C5	Human
TCONS_00101557	FHOD3	0.829194	3.8567e-11	C8	C5	Human
TCONS_00101557	FMN1	0.832763	2.66877e-11	C8	C7	Human
TCONS_00101557	GDA	0.887222	2.46131e-14	C8	C6	Human
TCONS_00101557	GFRA2	0.806311	3.39689e-10	C8	C6	Human
TCONS_00101557	GPR26	0.894704	7.14414e-15	C8	C6	Human
TCONS_00101557	GRIN3A	0.823969	6.51329e-11	C8	C5	Human
TCONS_00101557	GYPE	0.82998	3.55912e-11	C8	C6	Human
TCONS_00101557	HOPX	0.815843	1.42342e-10	C8	C6	Human
TCONS_00101557	HSPB3	0.850918	3.55362e-12	C8	C6	Human
TCONS_00101557	HTR1A	0.811132	2.20122e-10	C8	C5	Human
TCONS_00101557	HTR2A	0.898756	3.51491e-15	C8	C6	Human
TCONS_00101557	IL12A-AS1	0.821165	8.56834e-11	C8	C6	Human
TCONS_00101557	KALRN	0.862845	8.12799e-13	C8	C5	Human
TCONS_00101557	KCNA6	0.822162	7.77631e-11	C8	C6	Human
TCONS_00101557	KCNC2	0.860838	1.05171e-12	C8	C6	Human
TCONS_00101557	KCNH5	0.802077	4.92318e-10	C8	C6	Human
TCONS_00101557	KCNIP3	0.820116	9.48194e-11	C8	C7	Human
TCONS_00101557	KCNS1	0.853095	2.74138e-12	C8	C6	Human
TCONS_00101557	KRT86	0.822801	7.30546e-11	C8	C5	Human
TCONS_00101557	LDB2	0.842656	9.17965e-12	C8	C6	Human
TCONS_00101557	LINCR-0002	0.819717	9.85334e-11	C8	C6	Human
TCONS_00101557	LINCR-0003	0.826869	4.88003e-11	C8	C6	Human
TCONS_00101557	LMO4	0.877567	1.07419e-13	C8	C6	Human
TCONS_00101557	LOC100996635	0.847816	5.10839e-12	C8	C5	Human
TCONS_00101557	LOC101929237	0.867801	4.22579e-13	C8	C6	Human
TCONS_00101557	LOC102724094	0.842508	9.33176e-12	C8	C6	Human
TCONS_00101557	LOC105376360	0.899303	3.18695e-15	C8	C6	Human
TCONS_00101557	LOC392232	0.85979	1.20132e-12	C8	C7	Human
TCONS_00101557	LOC440300	0.808325	2.83799e-10	C8	C5	Human
TCONS_00101557	LY86-AS1	0.886468	2.77472e-14	C8	C6	Human
TCONS_00101557	MAST4	0.832999	2.60384e-11	C8	C7	Human
TCONS_00101557	MATK	0.802402	4.78646e-10	C8	C7	Human
TCONS_00101557	MEF2C	0.804558	3.9655e-10	C8	C6	Human
TCONS_00101557	MPPED1	0.891731	1.18063e-14	C8	C6	Human
TCONS_00101557	MUC12	0.839925	1.24126e-11	C8	C7	Human
TCONS_00101557	NCALD	0.833776	2.40028e-11	C8	C6	Human
TCONS_00101557	NPAS1	0.847488	5.30572e-12	C8	C6	Human
TCONS_00101557	NPY2R	0.831867	2.92967e-11	C8	C4	Human
TCONS_00101557	NRG3	0.810996	2.22875e-10	C8	C5	Human
TCONS_00101557	PCDH19	0.822885	7.24621e-11	C8	C5	Human
TCONS_00101557	PKDCC	0.910705	3.59748e-16	C8	C6	Human
TCONS_00101557	PPP1R26-AS1	0.816315	1.3617e-10	C8	C6	Human
TCONS_00101557	PRDM8	0.852669	2.88501e-12	C8	C6	Human
TCONS_00101557	PTH2R	0.855605	2.0217e-12	C8	C6	Human
TCONS_00101557	PVRL3	0.805938	3.51099e-10	C8	C6	Human
TCONS_00101557	PVRL3-AS1	0.80238	4.79594e-10	C8	C6	Human
TCONS_00101557	ROS1	0.842964	8.86932e-12	C8	C7	Human
TCONS_00101557	RTN4RL2	0.844866	7.16003e-12	C8	C4	Human
TCONS_00101557	SATB2	0.886218	2.88663e-14	C8	C6	Human
TCONS_00101557	SATB2-AS1	0.811585	2.11196e-10	C8	C6	Human
TCONS_00101557	SEMA5B	0.846594	5.88023e-12	C8	C5	Human
TCONS_00101557	SERTM1	0.810092	2.41981e-10	C8	C4	Human
TCONS_00101557	SHC3	0.865269	5.92173e-13	C8	C6	Human
TCONS_00101557	SLC22A9	0.824357	6.26822e-11	C8	C7	Human
TCONS_00101557	SLC26A4	0.877489	1.08663e-13	C8	C6	Human
TCONS_00101557	SLC26A4-AS1	0.862752	8.22637e-13	C8	C6	Human
TCONS_00101557	SLC30A3	0.902331	1.83315e-15	C8	C5	Human
TCONS_00101557	SLCO4C1	0.818144	1.14531e-10	C8	C6	Human
TCONS_00101557	SOSTDC1	0.824287	6.31215e-11	C8	C4	Human
TCONS_00101557	SP8	0.852315	3.01002e-12	C8	C6	Human
TCONS_00101557	ST6GALNAC5	0.807655	3.0136e-10	C8	C5	Human
TCONS_00101557	TBR1	0.892505	1.03741e-14	C8	C6	Human
TCONS_00101557	TDO2	0.867936	4.14936e-13	C8	C6	Human
TCONS_00101557	THSD4-AS1	0.803315	4.42125e-10	C8	C6	Human
TCONS_00101557	TIGAR	0.813084	1.84021e-10	C8	C5	Human
TCONS_00101557	TMEM155	0.907322	7.07458e-16	C8	C6	Human
TCONS_00101557	TNNT2	0.859223	1.29031e-12	C8	C5	Human
TCONS_00101557	TRIM36	0.818503	1.10674e-10	C8	C5	Human
TCONS_00101557	TRIM54	0.808916	2.69118e-10	C8	C7	Human
TCONS_00101557	USP43	0.803288	4.43156e-10	C8	C6	Human
TCONS_00101557	VWA3A	0.90931	4.76966e-16	C8	C5	Human
TCONS_00101557	YBX2	0.832925	2.62404e-11	C8	C5	Human
TCONS_00103405	LINC00629	0.883345	4.51713e-14	C8	C6	Human
TCONS_00104818	AKAP5	0.801651	5.10812e-10	C8	C5	Human
TCONS_00104818	ANKRD30B	0.805622	3.61049e-10	C8	C6	Human
TCONS_00104818	ANKRD36BP2	0.817067	1.26847e-10	C8	C7	Human
TCONS_00104818	C2orf80	0.811174	2.19292e-10	C8	C6	Human
TCONS_00104818	CA7	0.802781	4.63172e-10	C8	C7	Human
TCONS_00104818	CACNG3	0.811648	2.09981e-10	C8	C5	Human
TCONS_00104818	CAMK1G	0.824022	6.47926e-11	C8	C5	Human
TCONS_00104818	CAMKV	0.826509	5.05936e-11	C8	C5	Human
TCONS_00104818	CCNA1	0.863682	7.291e-13	C8	C5	Human
TCONS_00104818	CDH9	0.832154	2.84353e-11	C8	C5	Human
TCONS_00104818	CHRM1	0.826793	4.91733e-11	C8	C5	Human
TCONS_00104818	DACH2	0.826302	5.16546e-11	C8	C5	Human
TCONS_00104818	DRP2	0.803177	4.47477e-10	C8	C7	Human
TCONS_00104818	EFNB3	0.807038	3.1842e-10	C8	C5	Human
TCONS_00104818	GRIA3	0.803238	4.45093e-10	C8	C5	Human
TCONS_00104818	ISLR2	0.808424	2.81298e-10	C8	C5	Human
TCONS_00104818	KCNA4	0.80005	5.8622e-10	C8	C3	Human
TCONS_00104818	KCNB2	0.8123	1.97799e-10	C8	C6	Human
TCONS_00104818	KCNH3	0.817985	1.16274e-10	C8	C7	Human
TCONS_00104818	KCNQ5	0.807191	3.141e-10	C8	C5	Human
TCONS_00104818	KHDRBS2	0.802508	4.74283e-10	C8	C6	Human
TCONS_00104818	KNCN	0.804942	3.8338e-10	C8	C5	Human
TCONS_00104818	LHFPL5	0.828917	3.96721e-11	C8	C6	Human
TCONS_00104818	LINC01250	0.811901	2.05186e-10	C8	C3	Human
TCONS_00104818	LOC101928335	0.873053	2.05172e-13	C8	C6	Human
TCONS_00104818	LPPR5	0.803786	4.24281e-10	C8	C5	Human
TCONS_00104818	LRRTM4	0.84269	9.14484e-12	C8	C6	Human
TCONS_00104818	LRTM2	0.808117	2.89152e-10	C8	C3	Human
TCONS_00104818	NME5	0.827249	4.69682e-11	C8	C5	Human
TCONS_00104818	PNCK	0.802203	4.87011e-10	C8	C5	Human
TCONS_00104818	PRKCB	0.807215	3.13424e-10	C8	C5	Human
TCONS_00104818	RIIAD1	0.841507	1.04294e-11	C8	C5	Human
TCONS_00104818	RS1	0.809872	2.46854e-10	C8	C7	Human
TCONS_00104818	SH2D5	0.831947	2.90529e-11	C8	C5	Human
TCONS_00104818	SLC12A8	0.814743	1.57772e-10	C8	C5	Human
TCONS_00104818	SMKR1	0.806355	3.3835e-10	C8	C5	Human
TCONS_00104818	STAR	0.804987	3.81863e-10	C8	C6	Human
TCONS_00104818	SYT5	0.81252	1.93846e-10	C8	C5	Human
TCONS_00104818	TAC3	0.825295	5.71163e-11	C8	C7	Human
TCONS_00104818	TAF7L	0.844556	7.4155e-12	C8	C5	Human
TCONS_00104818	THY1	0.813645	1.74722e-10	C8	C5	Human
TCONS_00104818	ZFR2	0.812625	1.91985e-10	C8	C6	Human
TCONS_00104818	ZMAT4	0.813401	1.78706e-10	C8	C7	Human
TCONS_00001553	ENSPTRT00000002560.5	0.976137	8.13588e-29	C8	C6	Chimp
TCONS_00001553	ENSPTRT00000026063.4	0.838595	2.23577e-12	C8	C5	Chimp
TCONS_00005393	ENSPTRT00000031368.3	0.826001	9.19022e-12	C8	C2	Chimp
TCONS_00006095	ENSPTRT00000006236.4	0.800227	1.2006e-10	C8	C7	Chimp
TCONS_00006095	ENSPTRT00000010337.5	0.825073	1.0153e-11	C8	C7	Chimp
TCONS_00006095	ENSPTRT00000016710.3	0.81416	3.14336e-11	C8	C7	Chimp
TCONS_00006095	ENSPTRT00000018627.3	0.81874	1.97422e-11	C8	C7	Chimp
TCONS_00006095	ENSPTRT00000019456.4	0.801838	1.03387e-10	C8	C7	Chimp
TCONS_00006095	ENSPTRT00000056712.2	0.815452	2.76032e-11	C8	C7	Chimp
TCONS_00006095	ENSPTRT00000060620.2	0.8315	5.02889e-12	C8	C7	Chimp
TCONS_00006095	ENSPTRT00000074630.1	0.830428	5.66579e-12	C8	C7	Chimp
TCONS_00009634	ENSPTRT00000000542.5	0.832053	4.72753e-12	C8	C6	Chimp
TCONS_00009634	ENSPTRT00000000568.3	0.873366	2.18605e-14	C8	C7	Chimp
TCONS_00009634	ENSPTRT00000000955.3	0.81031	4.60225e-11	C8	C7	Chimp
TCONS_00009634	ENSPTRT00000002320.2	0.839857	1.9278e-12	C8	C6	Chimp
TCONS_00009634	ENSPTRT00000002381.6	0.834432	3.61406e-12	C8	C6	Chimp
TCONS_00009634	ENSPTRT00000004485.3	0.810685	4.43601e-11	C8	C6	Chimp
TCONS_00009634	ENSPTRT00000005069.3	0.808842	5.31025e-11	C8	C7	Chimp
TCONS_00009634	ENSPTRT00000007240.4	0.806559	6.61762e-11	C8	C7	Chimp
TCONS_00009634	ENSPTRT00000009077.4	0.80336	8.96506e-11	C8	C6	Chimp
TCONS_00009634	ENSPTRT00000010569.3	0.810548	4.49592e-11	C8	C6	Chimp
TCONS_00009634	ENSPTRT00000013875.5	0.853024	3.78759e-13	C8	C6	Chimp
TCONS_00009634	ENSPTRT00000015553.5	0.815927	2.63101e-11	C8	C7	Chimp
TCONS_00009634	ENSPTRT00000018591.2	0.824583	1.06997e-11	C8	C7	Chimp
TCONS_00009634	ENSPTRT00000018994.4	0.805946	7.01745e-11	C8	C7	Chimp
TCONS_00009634	ENSPTRT00000026960.6	0.801837	1.03395e-10	C8	C7	Chimp
TCONS_00009634	ENSPTRT00000039014.4	0.837289	2.603e-12	C8	C7	Chimp
TCONS_00009634	ENSPTRT00000039116.5	0.814885	2.92274e-11	C8	C6	Chimp
TCONS_00009634	ENSPTRT00000039678.5	0.809974	4.75598e-11	C8	C6	Chimp
TCONS_00009634	ENSPTRT00000043902.4	0.800093	1.21555e-10	C8	C6	Chimp
TCONS_00009634	ENSPTRT00000053552.1	0.962828	6.34025e-25	C8	C7	Chimp
TCONS_00009634	ENSPTRT00000061711.1	0.894824	5.99984e-16	C8	C7	Chimp
TCONS_00009634	ENSPTRT00000073344.1	0.801761	1.0413e-10	C8	C7	Chimp
TCONS_00011869	ENSPTRT00000000955.3	0.816944	2.37301e-11	C8	C7	Chimp
TCONS_00011869	ENSPTRT00000001135.3	0.849886	5.66048e-13	C8	C7	Chimp
TCONS_00011869	ENSPTRT00000001754.3	0.803027	9.25048e-11	C8	C7	Chimp
TCONS_00011869	ENSPTRT00000002824.4	0.879059	9.00464e-15	C8	C7	Chimp
TCONS_00011869	ENSPTRT00000002932.5	0.802296	9.90613e-11	C8	C7	Chimp
TCONS_00011869	ENSPTRT00000006236.4	0.822562	1.32584e-11	C8	C7	Chimp
TCONS_00011869	ENSPTRT00000008527.2	0.875942	1.47134e-14	C8	C8	Chimp
TCONS_00011869	ENSPTRT00000009289.5	0.854159	3.26778e-13	C8	C8	Chimp
TCONS_00011869	ENSPTRT00000009860.2	0.83673	2.77712e-12	C8	C7	Chimp
TCONS_00011869	ENSPTRT00000010014.4	0.881263	6.31219e-15	C8	C8	Chimp
TCONS_00011869	ENSPTRT00000012061.4	0.819315	1.8605e-11	C8	C7	Chimp
TCONS_00011869	ENSPTRT00000012280.4	0.841475	1.59105e-12	C8	C7	Chimp
TCONS_00011869	ENSPTRT00000016733.3	0.83007	5.89434e-12	C8	C8	Chimp
TCONS_00011869	ENSPTRT00000016881.5	0.842909	1.33979e-12	C8	C7	Chimp
TCONS_00011869	ENSPTRT00000017199.5	0.802548	9.67537e-11	C8	C8	Chimp
TCONS_00011869	ENSPTRT00000018918.3	0.874239	1.91351e-14	C8	C8	Chimp
TCONS_00011869	ENSPTRT00000023305.3	0.809445	5.00771e-11	C8	C8	Chimp
TCONS_00011869	ENSPTRT00000025188.3	0.817139	2.32631e-11	C8	C8	Chimp
TCONS_00011869	ENSPTRT00000027458.5	0.815608	2.71722e-11	C8	C7	Chimp
TCONS_00011869	ENSPTRT00000034088.3	0.808971	5.24383e-11	C8	C7	Chimp
TCONS_00011869	ENSPTRT00000045958.4	0.840619	1.76162e-12	C8	C8	Chimp
TCONS_00011869	ENSPTRT00000049549.3	0.841907	1.51095e-12	C8	C7	Chimp
TCONS_00011869	ENSPTRT00000056712.2	0.833936	3.82349e-12	C8	C7	Chimp
TCONS_00011869	ENSPTRT00000057629.1	0.852163	4.23257e-13	C8	C8	Chimp
TCONS_00011869	ENSPTRT00000059068.2	0.825988	9.20319e-12	C8	C8	Chimp
TCONS_00013090	ENSPTRT00000000299.4	0.80664	6.56656e-11	C8	C3	Chimp
TCONS_00013090	ENSPTRT00000001889.3	0.862345	1.08457e-13	C8	C3	Chimp
TCONS_00013090	ENSPTRT00000005067.3	0.840115	1.86989e-12	C8	C3	Chimp
TCONS_00013090	ENSPTRT00000012359.4	0.812513	3.704e-11	C8	C3	Chimp
TCONS_00013090	ENSPTRT00000014477.4	0.834568	3.55847e-12	C8	C3	Chimp
TCONS_00015409	ENSPTRT00000000357.3	0.809254	5.10155e-11	C8	C3	Chimp
TCONS_00015409	ENSPTRT00000003356.5	0.801574	1.05963e-10	C8	C3	Chimp
TCONS_00015409	ENSPTRT00000005563.3	0.807436	6.08302e-11	C8	C3	Chimp
TCONS_00015409	ENSPTRT00000017513.6	0.807975	5.77531e-11	C8	C3	Chimp
TCONS_00015409	ENSPTRT00000028481.4	0.80067	1.15236e-10	C8	C3	Chimp
TCONS_00015409	ENSPTRT00000072262.1	0.800616	1.15816e-10	C8	C3	Chimp
TCONS_00015409	ENSPTRT00000073330.1	0.801513	1.06564e-10	C8	C3	Chimp
TCONS_00018940	ENSPTRT00000014521.2	0.802543	9.67985e-11	C8	C8	Chimp
TCONS_00026539	ENSPTRT00000047774.3	0.801202	1.09685e-10	C8	C1	Chimp
TCONS_00026539	ENSPTRT00000073833.1	0.848348	6.86959e-13	C8	C1	Chimp
TCONS_00026676	ENSPTRT00000000896.3	0.853989	3.34113e-13	C8	C5	Chimp
TCONS_00026676	ENSPTRT00000002810.3	0.817474	2.2479e-11	C8	C5	Chimp
TCONS_00026676	ENSPTRT00000005935.4	0.810648	4.45205e-11	C8	C5	Chimp
TCONS_00026676	ENSPTRT00000009164.5	0.815314	2.79919e-11	C8	C5	Chimp
TCONS_00026676	ENSPTRT00000011183.4	0.826204	8.99145e-12	C8	C5	Chimp
TCONS_00026676	ENSPTRT00000014593.3	0.809887	4.79654e-11	C8	C5	Chimp
TCONS_00026676	ENSPTRT00000020480.5	0.841922	1.50827e-12	C8	C5	Chimp
TCONS_00026676	ENSPTRT00000020667.4	0.817813	2.17132e-11	C8	C5	Chimp
TCONS_00026676	ENSPTRT00000020676.4	0.800131	1.21128e-10	C8	C5	Chimp
TCONS_00026676	ENSPTRT00000024130.4	0.819031	1.91597e-11	C8	C5	Chimp
TCONS_00026676	ENSPTRT00000025085.5	0.82223	1.37299e-11	C8	C5	Chimp
TCONS_00026676	ENSPTRT00000026730.5	0.83746	2.55203e-12	C8	C5	Chimp
TCONS_00026676	ENSPTRT00000033217.4	0.842907	1.34011e-12	C8	C5	Chimp
TCONS_00026676	ENSPTRT00000033310.4	0.802108	1.0081e-10	C8	C5	Chimp
TCONS_00026676	ENSPTRT00000036801.5	0.82144	1.49169e-11	C8	C5	Chimp
TCONS_00026676	ENSPTRT00000037195.5	0.801169	1.10023e-10	C8	C5	Chimp
TCONS_00026676	ENSPTRT00000038201.3	0.817028	2.35263e-11	C8	C5	Chimp
TCONS_00026676	ENSPTRT00000050192.3	0.855147	2.87081e-13	C8	C5	Chimp
TCONS_00026676	ENSPTRT00000055129.2	0.821179	1.53288e-11	C8	C5	Chimp
TCONS_00026676	ENSPTRT00000055302.1	0.810539	4.50013e-11	C8	C5	Chimp
TCONS_00026676	ENSPTRT00000055771.3	0.820656	1.61884e-11	C8	C5	Chimp
TCONS_00026676	ENSPTRT00000067434.2	0.802658	9.57568e-11	C8	C5	Chimp
TCONS_00026676	ENSPTRT00000076291.1	0.843723	1.21426e-12	C8	C5	Chimp
TCONS_00028012	ENSPTRT00000001801.4	0.826069	9.12289e-12	C8	C8	Chimp
TCONS_00028012	ENSPTRT00000001862.3	0.822383	1.35095e-11	C8	C7	Chimp
TCONS_00028012	ENSPTRT00000001863.2	0.849033	6.30365e-13	C8	C7	Chimp
TCONS_00028012	ENSPTRT00000002932.5	0.887772	2.11829e-15	C8	C7	Chimp
TCONS_00028012	ENSPTRT00000002983.6	0.818433	2.03764e-11	C8	C7	Chimp
TCONS_00028012	ENSPTRT00000003547.3	0.892138	9.80127e-16	C8	C7	Chimp
TCONS_00028012	ENSPTRT00000003942.4	0.840889	1.70597e-12	C8	C7	Chimp
TCONS_00028012	ENSPTRT00000005585.3	0.823529	1.19691e-11	C8	C8	Chimp
TCONS_00028012	ENSPTRT00000007067.2	0.865724	6.73819e-14	C8	C7	Chimp
TCONS_00028012	ENSPTRT00000008173.5	0.815231	2.82276e-11	C8	C7	Chimp
TCONS_00028012	ENSPTRT00000008421.2	0.816089	2.58822e-11	C8	C7	Chimp
TCONS_00028012	ENSPTRT00000008666.4	0.814963	2.89976e-11	C8	C7	Chimp
TCONS_00028012	ENSPTRT00000008743.3	0.889182	1.65714e-15	C8	C7	Chimp
TCONS_00028012	ENSPTRT00000010644.3	0.807448	6.07595e-11	C8	C7	Chimp
TCONS_00028012	ENSPTRT00000010769.3	0.854516	3.1188e-13	C8	C8	Chimp
TCONS_00028012	ENSPTRT00000010852.5	0.854862	2.98036e-13	C8	C7	Chimp
TCONS_00028012	ENSPTRT00000010894.4	0.832743	4.37496e-12	C8	C8	Chimp
TCONS_00028012	ENSPTRT00000010936.1	0.804538	8.02241e-11	C8	C7	Chimp
TCONS_00028012	ENSPTRT00000012669.2	0.808715	5.376e-11	C8	C7	Chimp
TCONS_00028012	ENSPTRT00000014338.4	0.861005	1.30544e-13	C8	C7	Chimp
TCONS_00028012	ENSPTRT00000014550.3	0.811164	4.2323e-11	C8	C7	Chimp
TCONS_00028012	ENSPTRT00000015485.4	0.907139	5.26582e-17	C8	C7	Chimp
TCONS_00028012	ENSPTRT00000017294.3	0.823901	1.15057e-11	C8	C8	Chimp
TCONS_00028012	ENSPTRT00000018541.4	0.871549	2.8756e-14	C8	C7	Chimp
TCONS_00028012	ENSPTRT00000021421.4	0.82088	1.58157e-11	C8	C7	Chimp
TCONS_00028012	ENSPTRT00000021753.4	0.8289	6.70581e-12	C8	C7	Chimp
TCONS_00028012	ENSPTRT00000022534.4	0.854996	2.92832e-13	C8	C8	Chimp
TCONS_00028012	ENSPTRT00000023182.4	0.814959	2.90109e-11	C8	C7	Chimp
TCONS_00028012	ENSPTRT00000023456.5	0.813796	3.26006e-11	C8	C7	Chimp
TCONS_00028012	ENSPTRT00000023851.4	0.829507	6.27246e-12	C8	C7	Chimp
TCONS_00028012	ENSPTRT00000024046.2	0.817055	2.34627e-11	C8	C7	Chimp
TCONS_00028012	ENSPTRT00000024186.4	0.85525	2.83202e-13	C8	C8	Chimp
TCONS_00028012	ENSPTRT00000025426.2	0.835217	3.30452e-12	C8	C7	Chimp
TCONS_00028012	ENSPTRT00000025457.4	0.824133	1.1225e-11	C8	C7	Chimp
TCONS_00028012	ENSPTRT00000028144.4	0.827973	7.42123e-12	C8	C7	Chimp
TCONS_00028012	ENSPTRT00000029743.3	0.848493	6.7459e-13	C8	C7	Chimp
TCONS_00028012	ENSPTRT00000029799.1	0.810906	4.34062e-11	C8	C8	Chimp
TCONS_00028012	ENSPTRT00000029940.5	0.831222	5.18704e-12	C8	C7	Chimp
TCONS_00028012	ENSPTRT00000030769.5	0.821166	1.53499e-11	C8	C7	Chimp
TCONS_00028012	ENSPTRT00000030784.3	0.814033	3.18357e-11	C8	C7	Chimp
TCONS_00028012	ENSPTRT00000031120.2	0.8116	4.05419e-11	C8	C7	Chimp
TCONS_00028012	ENSPTRT00000031496.3	0.863694	8.98233e-14	C8	C7	Chimp
TCONS_00028012	ENSPTRT00000031528.3	0.817015	2.35584e-11	C8	C7	Chimp
TCONS_00028012	ENSPTRT00000031667.4	0.821939	1.41558e-11	C8	C8	Chimp
TCONS_00028012	ENSPTRT00000031852.3	0.875774	1.51031e-14	C8	C7	Chimp
TCONS_00028012	ENSPTRT00000032094.3	0.826998	8.25112e-12	C8	C7	Chimp
TCONS_00028012	ENSPTRT00000033479.2	0.829669	6.16129e-12	C8	C7	Chimp
TCONS_00028012	ENSPTRT00000034088.3	0.839988	1.89828e-12	C8	C7	Chimp
TCONS_00028012	ENSPTRT00000034340.3	0.852585	4.00882e-13	C8	C7	Chimp
TCONS_00028012	ENSPTRT00000036155.3	0.835136	3.33526e-12	C8	C8	Chimp
TCONS_00028012	ENSPTRT00000036268.3	0.800004	1.22558e-10	C8	C7	Chimp
TCONS_00028012	ENSPTRT00000036587.5	0.830632	5.53872e-12	C8	C7	Chimp
TCONS_00028012	ENSPTRT00000037409.3	0.810421	4.55239e-11	C8	C8	Chimp
TCONS_00028012	ENSPTRT00000037959.2	0.810679	4.43878e-11	C8	C7	Chimp
TCONS_00028012	ENSPTRT00000041463.5	0.8725	2.49238e-14	C8	C7	Chimp
TCONS_00028012	ENSPTRT00000044603.4	0.851568	4.56905e-13	C8	C8	Chimp
TCONS_00028012	ENSPTRT00000044905.3	0.842205	1.45805e-12	C8	C7	Chimp
TCONS_00028012	ENSPTRT00000045491.4	0.839191	2.08506e-12	C8	C7	Chimp
TCONS_00028012	ENSPTRT00000045837.4	0.807098	6.2842e-11	C8	C7	Chimp
TCONS_00028012	ENSPTRT00000046588.3	0.855779	2.64129e-13	C8	C7	Chimp
TCONS_00028012	ENSPTRT00000048006.4	0.821038	1.55561e-11	C8	C7	Chimp
TCONS_00028012	ENSPTRT00000049030.3	0.864277	8.27433e-14	C8	C7	Chimp
TCONS_00028012	ENSPTRT00000049896.3	0.835972	3.03049e-12	C8	C8	Chimp
TCONS_00028012	ENSPTRT00000050727.3	0.850911	4.96913e-13	C8	C7	Chimp
TCONS_00028012	ENSPTRT00000056689.3	0.820265	1.68621e-11	C8	C7	Chimp
TCONS_00028012	ENSPTRT00000057666.1	0.816476	2.48863e-11	C8	C3	Chimp
TCONS_00028012	ENSPTRT00000062459.1	0.836573	2.82779e-12	C8	C8	Chimp
TCONS_00028012	ENSPTRT00000063559.3	0.844696	1.07878e-12	C8	C7	Chimp
TCONS_00028012	ENSPTRT00000064956.2	0.845855	9.35964e-13	C8	C7	Chimp
TCONS_00028012	ENSPTRT00000064991.2	0.815784	2.66943e-11	C8	C8	Chimp
TCONS_00028012	ENSPTRT00000066585.2	0.885665	3.03814e-15	C8	C7	Chimp
TCONS_00028012	ENSPTRT00000066689.2	0.868506	4.50933e-14	C8	C8	Chimp
TCONS_00028012	ENSPTRT00000068133.1	0.841028	1.67812e-12	C8	C7	Chimp
TCONS_00028012	ENSPTRT00000073270.1	0.80626	6.80966e-11	C8	C8	Chimp
TCONS_00030425	ENSPTRT00000001754.3	0.80017	1.20692e-10	C8	C7	Chimp
TCONS_00030425	ENSPTRT00000004262.4	0.829513	6.26842e-12	C8	C7	Chimp
TCONS_00030425	ENSPTRT00000013406.3	0.812393	3.74854e-11	C8	C7	Chimp
TCONS_00030425	ENSPTRT00000031362.4	0.897272	3.79182e-16	C8	C7	Chimp
TCONS_00030425	ENSPTRT00000035216.3	0.818437	2.0367e-11	C8	C7	Chimp
TCONS_00030425	ENSPTRT00000036268.3	0.825548	9.64908e-12	C8	C7	Chimp
TCONS_00030425	ENSPTRT00000067308.2	0.830375	5.69919e-12	C8	C7	Chimp
TCONS_00030783	ENSPTRT00000000270.3	0.828954	6.66616e-12	C8	C2	Chimp
TCONS_00030783	ENSPTRT00000001309.2	0.803043	9.23592e-11	C8	C1	Chimp
TCONS_00030783	ENSPTRT00000001346.3	0.82245	1.34147e-11	C8	C2	Chimp
TCONS_00030783	ENSPTRT00000001509.2	0.885207	3.28283e-15	C8	C2	Chimp
TCONS_00030783	ENSPTRT00000001713.3	0.87902	9.06159e-15	C8	C2	Chimp
TCONS_00030783	ENSPTRT00000001807.2	0.823566	1.19218e-11	C8	C2	Chimp
TCONS_00030783	ENSPTRT00000001904.5	0.841585	1.57038e-12	C8	C2	Chimp
TCONS_00030783	ENSPTRT00000001942.4	0.815463	2.75746e-11	C8	C2	Chimp
TCONS_00030783	ENSPTRT00000002303.3	0.871146	3.0542e-14	C8	C2	Chimp
TCONS_00030783	ENSPTRT00000003564.3	0.823366	1.21771e-11	C8	C2	Chimp
TCONS_00030783	ENSPTRT00000004345.3	0.84024	1.84256e-12	C8	C1	Chimp
TCONS_00030783	ENSPTRT00000004905.4	0.811081	4.267e-11	C8	C2	Chimp
TCONS_00030783	ENSPTRT00000004949.4	0.877037	1.24006e-14	C8	C2	Chimp
TCONS_00030783	ENSPTRT00000005175.5	0.837358	2.58244e-12	C8	C2	Chimp
TCONS_00030783	ENSPTRT00000005608.4	0.835378	3.24441e-12	C8	C2	Chimp
TCONS_00030783	ENSPTRT00000006335.3	0.847156	7.96995e-13	C8	C1	Chimp
TCONS_00030783	ENSPTRT00000006443.5	0.851632	4.53167e-13	C8	C1	Chimp
TCONS_00030783	ENSPTRT00000007573.3	0.835576	3.17151e-12	C8	C7	Chimp
TCONS_00030783	ENSPTRT00000007912.4	0.819729	1.78262e-11	C8	C2	Chimp
TCONS_00030783	ENSPTRT00000008076.5	0.804274	8.22531e-11	C8	C2	Chimp
TCONS_00030783	ENSPTRT00000008162.4	0.800958	1.12206e-10	C8	C1	Chimp
TCONS_00030783	ENSPTRT00000008819.3	0.805615	7.24243e-11	C8	C2	Chimp
TCONS_00030783	ENSPTRT00000009165.3	0.851998	4.32341e-13	C8	C2	Chimp
TCONS_00030783	ENSPTRT00000009365.4	0.825961	9.22921e-12	C8	C2	Chimp
TCONS_00030783	ENSPTRT00000009602.3	0.806096	6.91742e-11	C8	C2	Chimp
TCONS_00030783	ENSPTRT00000009691.4	0.908124	4.27305e-17	C8	C2	Chimp
TCONS_00030783	ENSPTRT00000009735.2	0.814027	3.18543e-11	C8	C2	Chimp
TCONS_00030783	ENSPTRT00000010539.2	0.806915	6.39554e-11	C8	C2	Chimp
TCONS_00030783	ENSPTRT00000010574.4	0.806241	6.82214e-11	C8	C2	Chimp
TCONS_00030783	ENSPTRT00000010618.5	0.810487	4.52285e-11	C8	C2	Chimp
TCONS_00030783	ENSPTRT00000011299.3	0.824112	1.12501e-11	C8	C2	Chimp
TCONS_00030783	ENSPTRT00000011525.3	0.869818	3.71927e-14	C8	C2	Chimp
TCONS_00030783	ENSPTRT00000011529.4	0.839879	1.92279e-12	C8	C2	Chimp
TCONS_00030783	ENSPTRT00000011674.4	0.815045	2.87597e-11	C8	C2	Chimp
TCONS_00030783	ENSPTRT00000013057.5	0.853521	3.55111e-13	C8	C2	Chimp
TCONS_00030783	ENSPTRT00000013397.3	0.874462	1.84924e-14	C8	C2	Chimp
TCONS_00030783	ENSPTRT00000013773.5	0.884605	3.63255e-15	C8	C2	Chimp
TCONS_00030783	ENSPTRT00000013816.4	0.800752	1.14367e-10	C8	C2	Chimp
TCONS_00030783	ENSPTRT00000017350.3	0.854883	2.9722e-13	C8	C2	Chimp
TCONS_00030783	ENSPTRT00000018103.4	0.834502	3.58543e-12	C8	C2	Chimp
TCONS_00030783	ENSPTRT00000018266.4	0.862481	1.06424e-13	C8	C2	Chimp
TCONS_00030783	ENSPTRT00000018281.4	0.824861	1.03859e-11	C8	C2	Chimp
TCONS_00030783	ENSPTRT00000018329.4	0.870924	3.15666e-14	C8	C1	Chimp
TCONS_00030783	ENSPTRT00000018330.3	0.834743	3.48844e-12	C8	C1	Chimp
TCONS_00030783	ENSPTRT00000018427.3	0.824086	1.12808e-11	C8	C2	Chimp
TCONS_00030783	ENSPTRT00000021702.5	0.800063	1.21893e-10	C8	C2	Chimp
TCONS_00030783	ENSPTRT00000021826.4	0.882246	5.37503e-15	C8	C2	Chimp
TCONS_00030783	ENSPTRT00000022122.5	0.868067	4.80725e-14	C8	C2	Chimp
TCONS_00030783	ENSPTRT00000023256.2	0.862529	1.05725e-13	C8	C1	Chimp
TCONS_00030783	ENSPTRT00000023415.5	0.80686	6.42919e-11	C8	C2	Chimp
TCONS_00030783	ENSPTRT00000023436.3	0.801174	1.0998e-10	C8	C2	Chimp
TCONS_00030783	ENSPTRT00000023563.5	0.874555	1.82294e-14	C8	C2	Chimp
TCONS_00030783	ENSPTRT00000023624.3	0.889554	1.5526e-15	C8	C2	Chimp
TCONS_00030783	ENSPTRT00000023871.5	0.8195	1.82536e-11	C8	C2	Chimp
TCONS_00030783	ENSPTRT00000024115.3	0.87763	1.12965e-14	C8	C2	Chimp
TCONS_00030783	ENSPTRT00000024670.3	0.801765	1.04089e-10	C8	C7	Chimp
TCONS_00030783	ENSPTRT00000025517.4	0.808585	5.44418e-11	C8	C2	Chimp
TCONS_00030783	ENSPTRT00000027224.1	0.845214	1.01255e-12	C8	C2	Chimp
TCONS_00030783	ENSPTRT00000028210.4	0.860952	1.31487e-13	C8	C2	Chimp
TCONS_00030783	ENSPTRT00000028470.4	0.812468	3.72077e-11	C8	C1	Chimp
TCONS_00030783	ENSPTRT00000028527.5	0.884464	3.71984e-15	C8	C2	Chimp
TCONS_00030783	ENSPTRT00000028985.5	0.811225	4.20664e-11	C8	C2	Chimp
TCONS_00030783	ENSPTRT00000029298.4	0.814323	3.09243e-11	C8	C2	Chimp
TCONS_00030783	ENSPTRT00000029839.5	0.879666	8.17125e-15	C8	C2	Chimp
TCONS_00030783	ENSPTRT00000029931.3	0.826384	8.81801e-12	C8	C2	Chimp
TCONS_00030783	ENSPTRT00000030602.5	0.872428	2.5195e-14	C8	C1	Chimp
TCONS_00030783	ENSPTRT00000031110.4	0.83853	2.2529e-12	C8	C2	Chimp
TCONS_00030783	ENSPTRT00000031232.6	0.811286	4.18161e-11	C8	C1	Chimp
TCONS_00030783	ENSPTRT00000031236.5	0.827128	8.13545e-12	C8	C2	Chimp
TCONS_00030783	ENSPTRT00000031270.3	0.81489	2.9212e-11	C8	C2	Chimp
TCONS_00030783	ENSPTRT00000031642.6	0.815547	2.73401e-11	C8	C1	Chimp
TCONS_00030783	ENSPTRT00000031902.4	0.833882	3.84684e-12	C8	C2	Chimp
TCONS_00030783	ENSPTRT00000032124.4	0.877351	1.18052e-14	C8	C2	Chimp
TCONS_00030783	ENSPTRT00000032348.4	0.911737	1.94424e-17	C8	C2	Chimp
TCONS_00030783	ENSPTRT00000032353.5	0.906383	6.17303e-17	C8	C2	Chimp
TCONS_00030783	ENSPTRT00000033004.4	0.837876	2.43159e-12	C8	C1	Chimp
TCONS_00030783	ENSPTRT00000033977.3	0.900172	2.16845e-16	C8	C2	Chimp
TCONS_00030783	ENSPTRT00000034494.6	0.805587	7.26139e-11	C8	C1	Chimp
TCONS_00030783	ENSPTRT00000035034.5	0.824463	1.08367e-11	C8	C8	Chimp
TCONS_00030783	ENSPTRT00000035138.3	0.838463	2.27063e-12	C8	C7	Chimp
TCONS_00030783	ENSPTRT00000035812.5	0.818217	2.08321e-11	C8	C1	Chimp
TCONS_00030783	ENSPTRT00000035878.4	0.806558	6.6186e-11	C8	C8	Chimp
TCONS_00030783	ENSPTRT00000037079.3	0.841913	1.50988e-12	C8	C2	Chimp
TCONS_00030783	ENSPTRT00000037241.5	0.809549	4.95749e-11	C8	C2	Chimp
TCONS_00030783	ENSPTRT00000037362.4	0.814669	2.98691e-11	C8	C2	Chimp
TCONS_00030783	ENSPTRT00000037688.5	0.888102	2.00047e-15	C8	C2	Chimp
TCONS_00030783	ENSPTRT00000037697.3	0.81445	3.05329e-11	C8	C2	Chimp
TCONS_00030783	ENSPTRT00000037958.5	0.854581	3.0922e-13	C8	C2	Chimp
TCONS_00030783	ENSPTRT00000038121.3	0.841793	1.53178e-12	C8	C2	Chimp
TCONS_00030783	ENSPTRT00000038483.3	0.827752	7.60229e-12	C8	C2	Chimp
TCONS_00030783	ENSPTRT00000038537.5	0.862262	1.09712e-13	C8	C7	Chimp
TCONS_00030783	ENSPTRT00000039020.3	0.878961	9.14745e-15	C8	C2	Chimp
TCONS_00030783	ENSPTRT00000040047.4	0.843252	1.28542e-12	C8	C2	Chimp
TCONS_00030783	ENSPTRT00000041010.4	0.851034	4.89183e-13	C8	C2	Chimp
TCONS_00030783	ENSPTRT00000041123.3	0.895473	5.31872e-16	C8	C2	Chimp
TCONS_00030783	ENSPTRT00000041155.3	0.879373	8.56451e-15	C8	C2	Chimp
TCONS_00030783	ENSPTRT00000044314.3	0.845093	1.02776e-12	C8	C2	Chimp
TCONS_00030783	ENSPTRT00000044738.4	0.822191	1.37857e-11	C8	C2	Chimp
TCONS_00030783	ENSPTRT00000044878.4	0.800473	1.1736e-10	C8	C2	Chimp
TCONS_00030783	ENSPTRT00000044928.3	0.80262	9.61016e-11	C8	C2	Chimp
TCONS_00030783	ENSPTRT00000046181.3	0.803744	8.64704e-11	C8	C8	Chimp
TCONS_00030783	ENSPTRT00000047385.2	0.820184	1.70036e-11	C8	C2	Chimp
TCONS_00030783	ENSPTRT00000047577.3	0.885531	3.10799e-15	C8	C1	Chimp
TCONS_00030783	ENSPTRT00000047948.4	0.872994	2.31301e-14	C8	C2	Chimp
TCONS_00030783	ENSPTRT00000048695.2	0.802581	9.64512e-11	C8	C2	Chimp
TCONS_00030783	ENSPTRT00000048766.4	0.846765	8.36608e-13	C8	C2	Chimp
TCONS_00030783	ENSPTRT00000049693.1	0.829071	6.58058e-12	C8	C2	Chimp
TCONS_00030783	ENSPTRT00000050891.5	0.803525	8.82744e-11	C8	C2	Chimp
TCONS_00030783	ENSPTRT00000054937.2	0.814771	2.95656e-11	C8	C2	Chimp
TCONS_00030783	ENSPTRT00000055226.3	0.826512	8.69683e-12	C8	C2	Chimp
TCONS_00030783	ENSPTRT00000056160.3	0.804515	8.03973e-11	C8	C8	Chimp
TCONS_00030783	ENSPTRT00000056366.3	0.877884	1.08533e-14	C8	C2	Chimp
TCONS_00030783	ENSPTRT00000056737.3	0.863267	9.53724e-14	C8	C2	Chimp
TCONS_00030783	ENSPTRT00000058550.1	0.846484	8.66124e-13	C8	C2	Chimp
TCONS_00030783	ENSPTRT00000062231.2	0.809587	4.93898e-11	C8	C2	Chimp
TCONS_00030783	ENSPTRT00000062315.3	0.882179	5.43408e-15	C8	C2	Chimp
TCONS_00030783	ENSPTRT00000063922.2	0.835012	3.38275e-12	C8	C2	Chimp
TCONS_00030783	ENSPTRT00000064795.2	0.830996	5.3195e-12	C8	C2	Chimp
TCONS_00030783	ENSPTRT00000065005.2	0.857226	2.17902e-13	C8	C1	Chimp
TCONS_00030783	ENSPTRT00000065769.1	0.897404	3.69758e-16	C8	C2	Chimp
TCONS_00030783	ENSPTRT00000066459.2	0.821813	1.43445e-11	C8	C2	Chimp
TCONS_00030783	ENSPTRT00000066613.2	0.819566	1.81288e-11	C8	C2	Chimp
TCONS_00030783	ENSPTRT00000066815.1	0.850653	5.13526e-13	C8	C2	Chimp
TCONS_00030783	ENSPTRT00000075504.1	0.824006	1.13774e-11	C8	C8	Chimp
TCONS_00030783	ENSPTRT00000075833.1	0.823643	1.18258e-11	C8	C2	Chimp
TCONS_00030783	ENSPTRT00000075866.1	0.919705	3.01928e-18	C8	C2	Chimp
TCONS_00030900	ENSPTRT00000029940.5	0.811626	4.04365e-11	C8	C7	Chimp
TCONS_00030943	ENSPTRT00000023113.2	0.804506	8.04677e-11	C8	C6	Chimp
TCONS_00031659	ENSPTRT00000029143.4	0.838863	2.16666e-12	C8	C8	Chimp
TCONS_00031659	ENSPTRT00000059057.3	0.852685	3.95733e-13	C8	C7	Chimp
TCONS_00031659	ENSPTRT00000064369.1	0.818199	2.08714e-11	C8	C8	Chimp
TCONS_00032037	ENSPTRT00000001754.3	0.802724	9.51694e-11	C8	C7	Chimp
TCONS_00032037	ENSPTRT00000002824.4	0.803342	8.98085e-11	C8	C7	Chimp
TCONS_00032037	ENSPTRT00000008527.2	0.811053	4.27838e-11	C8	C8	Chimp
TCONS_00032037	ENSPTRT00000037217.5	0.801152	1.10202e-10	C8	C8	Chimp
TCONS_00032037	ENSPTRT00000075477.1	0.807295	6.16608e-11	C8	C7	Chimp
TCONS_00033129	ENSPTRT00000000348.2	0.82277	1.29694e-11	C8	C7	Chimp
TCONS_00033129	ENSPTRT00000001135.3	0.809028	5.21518e-11	C8	C7	Chimp
TCONS_00033129	ENSPTRT00000001754.3	0.814925	2.91104e-11	C8	C7	Chimp
TCONS_00033129	ENSPTRT00000004378.4	0.827597	7.73156e-12	C8	C8	Chimp
TCONS_00033129	ENSPTRT00000004742.6	0.804282	8.21857e-11	C8	C8	Chimp
TCONS_00033129	ENSPTRT00000009289.5	0.825556	9.64022e-12	C8	C8	Chimp
TCONS_00033129	ENSPTRT00000009625.2	0.856629	2.35954e-13	C8	C7	Chimp
TCONS_00033129	ENSPTRT00000010014.4	0.800398	1.18173e-10	C8	C8	Chimp
TCONS_00033129	ENSPTRT00000010351.4	0.814559	3.02015e-11	C8	C8	Chimp
TCONS_00033129	ENSPTRT00000010769.3	0.856248	2.48225e-13	C8	C8	Chimp
TCONS_00033129	ENSPTRT00000012061.4	0.80948	4.99081e-11	C8	C7	Chimp
TCONS_00033129	ENSPTRT00000012255.4	0.816803	2.4072e-11	C8	C8	Chimp
TCONS_00033129	ENSPTRT00000012280.4	0.872033	2.67406e-14	C8	C7	Chimp
TCONS_00033129	ENSPTRT00000013151.4	0.835749	3.10922e-12	C8	C7	Chimp
TCONS_00033129	ENSPTRT00000014250.2	0.831482	5.03884e-12	C8	C8	Chimp
TCONS_00033129	ENSPTRT00000016427.4	0.848829	6.46778e-13	C8	C7	Chimp
TCONS_00033129	ENSPTRT00000018537.3	0.804578	7.99183e-11	C8	C7	Chimp
TCONS_00033129	ENSPTRT00000018918.3	0.815238	2.82071e-11	C8	C8	Chimp
TCONS_00033129	ENSPTRT00000023182.4	0.801583	1.0587e-10	C8	C7	Chimp
TCONS_00033129	ENSPTRT00000023305.3	0.872703	2.41709e-14	C8	C8	Chimp
TCONS_00033129	ENSPTRT00000023456.5	0.834165	3.72551e-12	C8	C7	Chimp
TCONS_00033129	ENSPTRT00000023678.6	0.873174	2.25078e-14	C8	C8	Chimp
TCONS_00033129	ENSPTRT00000023859.1	0.811529	4.08276e-11	C8	C7	Chimp
TCONS_00033129	ENSPTRT00000025188.3	0.877241	1.20107e-14	C8	C8	Chimp
TCONS_00033129	ENSPTRT00000027458.5	0.806121	6.90071e-11	C8	C7	Chimp
TCONS_00033129	ENSPTRT00000027652.3	0.816529	2.47513e-11	C8	C7	Chimp
TCONS_00033129	ENSPTRT00000028235.3	0.803296	9.01964e-11	C8	C8	Chimp
TCONS_00033129	ENSPTRT00000028598.3	0.835866	3.06769e-12	C8	C7	Chimp
TCONS_00033129	ENSPTRT00000029743.3	0.823735	1.17108e-11	C8	C7	Chimp
TCONS_00033129	ENSPTRT00000030138.4	0.803982	8.45519e-11	C8	C8	Chimp
TCONS_00033129	ENSPTRT00000030769.5	0.819334	1.85698e-11	C8	C7	Chimp
TCONS_00033129	ENSPTRT00000031496.3	0.829166	6.51224e-12	C8	C7	Chimp
TCONS_00033129	ENSPTRT00000031667.4	0.846159	9.01599e-13	C8	C8	Chimp
TCONS_00033129	ENSPTRT00000033815.5	0.826701	8.52107e-12	C8	C8	Chimp
TCONS_00033129	ENSPTRT00000034088.3	0.834297	3.67017e-12	C8	C7	Chimp
TCONS_00033129	ENSPTRT00000037137.3	0.823069	1.25671e-11	C8	C7	Chimp
TCONS_00033129	ENSPTRT00000037894.4	0.836042	3.00647e-12	C8	C8	Chimp
TCONS_00033129	ENSPTRT00000037938.4	0.821463	1.488e-11	C8	C7	Chimp
TCONS_00033129	ENSPTRT00000039369.4	0.852428	4.09073e-13	C8	C8	Chimp
TCONS_00033129	ENSPTRT00000044603.4	0.841957	1.50198e-12	C8	C8	Chimp
TCONS_00033129	ENSPTRT00000044905.3	0.821451	1.48988e-11	C8	C7	Chimp
TCONS_00033129	ENSPTRT00000046558.4	0.845165	1.01874e-12	C8	C8	Chimp
TCONS_00033129	ENSPTRT00000048098.2	0.805088	7.61468e-11	C8	C8	Chimp
TCONS_00033129	ENSPTRT00000049030.3	0.811091	4.2627e-11	C8	C7	Chimp
TCONS_00033129	ENSPTRT00000049896.3	0.883857	4.11662e-15	C8	C8	Chimp
TCONS_00033129	ENSPTRT00000050071.2	0.801744	1.04297e-10	C8	C7	Chimp
TCONS_00033129	ENSPTRT00000059068.2	0.809526	4.96834e-11	C8	C8	Chimp
TCONS_00033129	ENSPTRT00000064991.2	0.846284	8.87799e-13	C8	C8	Chimp
TCONS_00033129	ENSPTRT00000066689.2	0.844366	1.12303e-12	C8	C8	Chimp
TCONS_00036190	ENSPTRT00000003327.3	0.845333	9.97985e-13	C8	C8	Chimp
TCONS_00036190	ENSPTRT00000010769.3	0.844729	1.07444e-12	C8	C8	Chimp
TCONS_00036190	ENSPTRT00000012280.4	0.818664	1.98977e-11	C8	C7	Chimp
TCONS_00036190	ENSPTRT00000014521.2	0.86107	1.2938e-13	C8	C8	Chimp
TCONS_00036190	ENSPTRT00000023305.3	0.826049	9.14296e-12	C8	C8	Chimp
TCONS_00036190	ENSPTRT00000025188.3	0.81997	1.73849e-11	C8	C8	Chimp
TCONS_00036190	ENSPTRT00000031286.2	0.816992	2.36125e-11	C8	C7	Chimp
TCONS_00036190	ENSPTRT00000031667.4	0.842517	1.40441e-12	C8	C8	Chimp
TCONS_00036190	ENSPTRT00000049896.3	0.827729	7.62095e-12	C8	C8	Chimp
TCONS_00036190	ENSPTRT00000057629.1	0.81979	1.77124e-11	C8	C8	Chimp
TCONS_00036190	ENSPTRT00000058202.3	0.800408	1.18065e-10	C8	C8	Chimp
TCONS_00036190	ENSPTRT00000074940.1	0.801246	1.09247e-10	C8	C8	Chimp
TCONS_00038352	ENSPTRT00000000348.2	0.892855	8.60823e-16	C8	C7	Chimp
TCONS_00038352	ENSPTRT00000000742.5	0.80955	4.95687e-11	C8	C7	Chimp
TCONS_00038352	ENSPTRT00000001135.3	0.828211	7.23073e-12	C8	C7	Chimp
TCONS_00038352	ENSPTRT00000001367.6	0.805202	7.53242e-11	C8	C7	Chimp
TCONS_00038352	ENSPTRT00000001754.3	0.916138	7.10954e-18	C8	C7	Chimp
TCONS_00038352	ENSPTRT00000002824.4	0.843719	1.21488e-12	C8	C7	Chimp
TCONS_00038352	ENSPTRT00000002932.5	0.858663	1.79634e-13	C8	C7	Chimp
TCONS_00038352	ENSPTRT00000003547.3	0.82098	1.56508e-11	C8	C7	Chimp
TCONS_00038352	ENSPTRT00000004378.4	0.813317	3.41955e-11	C8	C8	Chimp
TCONS_00038352	ENSPTRT00000004973.5	0.802406	9.80402e-11	C8	C8	Chimp
TCONS_00038352	ENSPTRT00000005769.3	0.819368	1.85047e-11	C8	C7	Chimp
TCONS_00038352	ENSPTRT00000006236.4	0.836466	2.863e-12	C8	C7	Chimp
TCONS_00038352	ENSPTRT00000007067.2	0.819201	1.8827e-11	C8	C7	Chimp
TCONS_00038352	ENSPTRT00000008527.2	0.869115	4.12446e-14	C8	C8	Chimp
TCONS_00038352	ENSPTRT00000009047.2	0.844196	1.14647e-12	C8	C8	Chimp
TCONS_00038352	ENSPTRT00000009289.5	0.865745	6.718e-14	C8	C8	Chimp
TCONS_00038352	ENSPTRT00000009625.2	0.881095	6.48701e-15	C8	C7	Chimp
TCONS_00038352	ENSPTRT00000009892.2	0.806919	6.39313e-11	C8	C8	Chimp
TCONS_00038352	ENSPTRT00000010014.4	0.850688	5.11261e-13	C8	C8	Chimp
TCONS_00038352	ENSPTRT00000010170.5	0.827544	7.77657e-12	C8	C8	Chimp
TCONS_00038352	ENSPTRT00000010337.5	0.832253	4.62271e-12	C8	C7	Chimp
TCONS_00038352	ENSPTRT00000010351.4	0.801999	1.01846e-10	C8	C8	Chimp
TCONS_00038352	ENSPTRT00000010769.3	0.880552	7.08365e-15	C8	C8	Chimp
TCONS_00038352	ENSPTRT00000011643.4	0.81673	2.42526e-11	C8	C8	Chimp
TCONS_00038352	ENSPTRT00000012061.4	0.818358	2.05345e-11	C8	C7	Chimp
TCONS_00038352	ENSPTRT00000012255.4	0.878183	1.03523e-14	C8	C8	Chimp
TCONS_00038352	ENSPTRT00000012280.4	0.903354	1.15136e-16	C8	C7	Chimp
TCONS_00038352	ENSPTRT00000013151.4	0.846815	8.31457e-13	C8	C7	Chimp
TCONS_00038352	ENSPTRT00000014250.2	0.885071	3.35869e-15	C8	C8	Chimp
TCONS_00038352	ENSPTRT00000014521.2	0.838635	2.22533e-12	C8	C8	Chimp
TCONS_00038352	ENSPTRT00000015485.4	0.825329	9.87851e-12	C8	C7	Chimp
TCONS_00038352	ENSPTRT00000015753.3	0.864897	7.57941e-14	C8	C8	Chimp
TCONS_00038352	ENSPTRT00000016427.4	0.837691	2.4844e-12	C8	C7	Chimp
TCONS_00038352	ENSPTRT00000017199.5	0.80668	6.54144e-11	C8	C8	Chimp
TCONS_00038352	ENSPTRT00000018537.3	0.910431	2.5943e-17	C8	C7	Chimp
TCONS_00038352	ENSPTRT00000018627.3	0.817958	2.13944e-11	C8	C7	Chimp
TCONS_00038352	ENSPTRT00000018918.3	0.887888	2.07595e-15	C8	C8	Chimp
TCONS_00038352	ENSPTRT00000021763.3	0.806024	6.96503e-11	C8	C8	Chimp
TCONS_00038352	ENSPTRT00000021898.3	0.900121	2.19038e-16	C8	C7	Chimp
TCONS_00038352	ENSPTRT00000022232.4	0.862115	1.11973e-13	C8	C7	Chimp
TCONS_00038352	ENSPTRT00000022686.4	0.84682	8.30958e-13	C8	C7	Chimp
TCONS_00038352	ENSPTRT00000022818.1	0.803812	8.59202e-11	C8	C7	Chimp
TCONS_00038352	ENSPTRT00000022953.2	0.846868	8.25975e-13	C8	C8	Chimp
TCONS_00038352	ENSPTRT00000023182.4	0.835562	3.17679e-12	C8	C7	Chimp
TCONS_00038352	ENSPTRT00000023305.3	0.946266	1.03374e-21	C8	C8	Chimp
TCONS_00038352	ENSPTRT00000023456.5	0.896756	4.18047e-16	C8	C7	Chimp
TCONS_00038352	ENSPTRT00000023678.6	0.867977	4.87088e-14	C8	C8	Chimp
TCONS_00038352	ENSPTRT00000023859.1	0.90317	1.19502e-16	C8	C7	Chimp
TCONS_00038352	ENSPTRT00000023920.3	0.811348	4.15619e-11	C8	C8	Chimp
TCONS_00038352	ENSPTRT00000024895.5	0.812922	3.55669e-11	C8	C8	Chimp
TCONS_00038352	ENSPTRT00000025188.3	0.920886	2.25372e-18	C8	C8	Chimp
TCONS_00038352	ENSPTRT00000025576.4	0.807049	6.31361e-11	C8	C8	Chimp
TCONS_00038352	ENSPTRT00000026080.4	0.813251	3.44213e-11	C8	C8	Chimp
TCONS_00038352	ENSPTRT00000027452.3	0.843847	1.19612e-12	C8	C8	Chimp
TCONS_00038352	ENSPTRT00000027458.5	0.816875	2.3897e-11	C8	C7	Chimp
TCONS_00038352	ENSPTRT00000027652.3	0.895624	5.17095e-16	C8	C7	Chimp
TCONS_00038352	ENSPTRT00000028235.3	0.832443	4.5252e-12	C8	C8	Chimp
TCONS_00038352	ENSPTRT00000028598.3	0.8971	3.91761e-16	C8	C7	Chimp
TCONS_00038352	ENSPTRT00000029741.5	0.808067	5.72418e-11	C8	C8	Chimp
TCONS_00038352	ENSPTRT00000029743.3	0.883287	4.52645e-15	C8	C7	Chimp
TCONS_00038352	ENSPTRT00000030138.4	0.844277	1.13528e-12	C8	C8	Chimp
TCONS_00038352	ENSPTRT00000030167.5	0.850439	5.277e-13	C8	C8	Chimp
TCONS_00038352	ENSPTRT00000030233.4	0.817276	2.29388e-11	C8	C7	Chimp
TCONS_00038352	ENSPTRT00000030769.5	0.871736	2.79608e-14	C8	C7	Chimp
TCONS_00038352	ENSPTRT00000031286.2	0.828574	6.9491e-12	C8	C7	Chimp
TCONS_00038352	ENSPTRT00000031362.4	0.816774	2.41426e-11	C8	C7	Chimp
TCONS_00038352	ENSPTRT00000031496.3	0.884221	3.87442e-15	C8	C7	Chimp
TCONS_00038352	ENSPTRT00000031528.3	0.831266	5.16204e-12	C8	C7	Chimp
TCONS_00038352	ENSPTRT00000031667.4	0.869852	3.70042e-14	C8	C8	Chimp
TCONS_00038352	ENSPTRT00000031852.3	0.816136	2.57581e-11	C8	C7	Chimp
TCONS_00038352	ENSPTRT00000033815.5	0.828354	7.1185e-12	C8	C8	Chimp
TCONS_00038352	ENSPTRT00000034088.3	0.911318	2.1338e-17	C8	C7	Chimp
TCONS_00038352	ENSPTRT00000034263.3	0.806797	6.46825e-11	C8	C7	Chimp
TCONS_00038352	ENSPTRT00000035216.3	0.867672	5.09111e-14	C8	C7	Chimp
TCONS_00038352	ENSPTRT00000036268.3	0.812925	3.55562e-11	C8	C7	Chimp
TCONS_00038352	ENSPTRT00000037137.3	0.864368	8.16863e-14	C8	C7	Chimp
TCONS_00038352	ENSPTRT00000037603.3	0.801901	1.02782e-10	C8	C7	Chimp
TCONS_00038352	ENSPTRT00000037894.4	0.874366	1.87666e-14	C8	C8	Chimp
TCONS_00038352	ENSPTRT00000037938.4	0.870555	3.33473e-14	C8	C7	Chimp
TCONS_00038352	ENSPTRT00000037959.2	0.82207	1.39625e-11	C8	C7	Chimp
TCONS_00038352	ENSPTRT00000039369.4	0.807189	6.22967e-11	C8	C8	Chimp
TCONS_00038352	ENSPTRT00000039908.5	0.840575	1.77088e-12	C8	C8	Chimp
TCONS_00038352	ENSPTRT00000044459.3	0.825491	9.70845e-12	C8	C7	Chimp
TCONS_00038352	ENSPTRT00000044603.4	0.83721	2.62712e-12	C8	C8	Chimp
TCONS_00038352	ENSPTRT00000044905.3	0.869295	4.01701e-14	C8	C7	Chimp
TCONS_00038352	ENSPTRT00000046558.4	0.879791	8.00935e-15	C8	C8	Chimp
TCONS_00038352	ENSPTRT00000046588.3	0.829348	6.38358e-12	C8	C7	Chimp
TCONS_00038352	ENSPTRT00000046597.3	0.800887	1.12948e-10	C8	C7	Chimp
TCONS_00038352	ENSPTRT00000048098.2	0.845462	9.82299e-13	C8	C8	Chimp
TCONS_00038352	ENSPTRT00000049030.3	0.839611	1.9846e-12	C8	C7	Chimp
TCONS_00038352	ENSPTRT00000049382.3	0.800037	1.22179e-10	C8	C8	Chimp
TCONS_00038352	ENSPTRT00000049549.3	0.869459	3.92114e-14	C8	C7	Chimp
TCONS_00038352	ENSPTRT00000049896.3	0.919209	3.40879e-18	C8	C8	Chimp
TCONS_00038352	ENSPTRT00000050036.3	0.805043	7.64738e-11	C8	C8	Chimp
TCONS_00038352	ENSPTRT00000050071.2	0.817738	2.18815e-11	C8	C7	Chimp
TCONS_00038352	ENSPTRT00000055561.3	0.849381	6.03361e-13	C8	C7	Chimp
TCONS_00038352	ENSPTRT00000055775.2	0.836445	2.87001e-12	C8	C7	Chimp
TCONS_00038352	ENSPTRT00000056712.2	0.86331	9.47983e-14	C8	C7	Chimp
TCONS_00038352	ENSPTRT00000057629.1	0.820073	1.72008e-11	C8	C8	Chimp
TCONS_00038352	ENSPTRT00000058202.3	0.897326	3.75324e-16	C8	C8	Chimp
TCONS_00038352	ENSPTRT00000058359.2	0.83641	2.88163e-12	C8	C7	Chimp
TCONS_00038352	ENSPTRT00000058567.2	0.803391	8.93918e-11	C8	C8	Chimp
TCONS_00038352	ENSPTRT00000059068.2	0.827146	8.11973e-12	C8	C8	Chimp
TCONS_00038352	ENSPTRT00000062459.1	0.806118	6.90275e-11	C8	C8	Chimp
TCONS_00038352	ENSPTRT00000064097.2	0.828726	6.83462e-12	C8	C7	Chimp
TCONS_00038352	ENSPTRT00000064539.2	0.809542	4.96044e-11	C8	C7	Chimp
TCONS_00038352	ENSPTRT00000064991.2	0.81617	2.56712e-11	C8	C8	Chimp
TCONS_00038352	ENSPTRT00000066253.2	0.861953	1.14528e-13	C8	C8	Chimp
TCONS_00038352	ENSPTRT00000066585.2	0.802939	9.32665e-11	C8	C7	Chimp
TCONS_00038352	ENSPTRT00000066689.2	0.80902	5.21903e-11	C8	C8	Chimp
TCONS_00038352	ENSPTRT00000074630.1	0.935581	3.84461e-20	C8	C7	Chimp
TCONS_00039784	ENSPTRT00000030446.4	0.806694	6.53263e-11	C8	C7	Chimp
TCONS_00040572	ENSPTRT00000002932.5	0.810149	4.67501e-11	C8	C7	Chimp
TCONS_00040572	ENSPTRT00000002963.4	0.810847	4.36587e-11	C8	C8	Chimp
TCONS_00040572	ENSPTRT00000003262.3	0.809138	5.15984e-11	C8	C7	Chimp
TCONS_00040572	ENSPTRT00000003942.4	0.821202	1.52925e-11	C8	C7	Chimp
TCONS_00040572	ENSPTRT00000004378.4	0.883599	4.29736e-15	C8	C8	Chimp
TCONS_00040572	ENSPTRT00000009047.2	0.809748	4.86203e-11	C8	C8	Chimp
TCONS_00040572	ENSPTRT00000009289.5	0.822	1.40657e-11	C8	C8	Chimp
TCONS_00040572	ENSPTRT00000009625.2	0.854067	3.30694e-13	C8	C7	Chimp
TCONS_00040572	ENSPTRT00000010134.4	0.800571	1.163e-10	C8	C8	Chimp
TCONS_00040572	ENSPTRT00000010769.3	0.860524	1.39461e-13	C8	C8	Chimp
TCONS_00040572	ENSPTRT00000011643.4	0.841553	1.57639e-12	C8	C8	Chimp
TCONS_00040572	ENSPTRT00000011760.3	0.844146	1.15352e-12	C8	C8	Chimp
TCONS_00040572	ENSPTRT00000012255.4	0.83567	3.13735e-12	C8	C8	Chimp
TCONS_00040572	ENSPTRT00000012280.4	0.877332	1.18392e-14	C8	C7	Chimp
TCONS_00040572	ENSPTRT00000014521.2	0.81376	3.27163e-11	C8	C8	Chimp
TCONS_00040572	ENSPTRT00000015485.4	0.826191	9.00373e-12	C8	C7	Chimp
TCONS_00040572	ENSPTRT00000015753.3	0.840642	1.75677e-12	C8	C8	Chimp
TCONS_00040572	ENSPTRT00000016266.3	0.81218	3.82827e-11	C8	C7	Chimp
TCONS_00040572	ENSPTRT00000016427.4	0.805994	6.98529e-11	C8	C7	Chimp
TCONS_00040572	ENSPTRT00000018537.3	0.852618	3.99173e-13	C8	C7	Chimp
TCONS_00040572	ENSPTRT00000021753.4	0.825109	1.01144e-11	C8	C7	Chimp
TCONS_00040572	ENSPTRT00000022953.2	0.863154	9.68853e-14	C8	C8	Chimp
TCONS_00040572	ENSPTRT00000023182.4	0.821469	1.48709e-11	C8	C7	Chimp
[truncated: 408 more rows]

## Sheet: C9 corr--> PCG clusters
lncRNA	Genes	Correlation	P-value	lncRNA cluster	PCG_cluster	Species
[truncated: 400 more rows]

[truncated: 1 more sheets: C10 corr--> PCG clusters]
