# Supplementary material for: Long non-coding RNAs expression and regulation across different brain regions in primates
Source: Sci Data. 2024 May 28;11:545. doi: 10.1038/s41597-024-03380-3 (PMC11133376; doi:10.1038/s41597-024-03380-3)
Supplement: Supplementary file 2 — Supplementary Files [file 41597_2024_3380_MOESM2_ESM.zip › Supplement_File3.xlsx]

## Sheet: Hub lncRNAs from human networks
Species	lncRNAs_ids	Number of co-expression interaction	Class code	Reference Gene	lncRNA cluster	PCG cluster
Human	TCONS_00027110	8	o	NR_045423	C9	PCG_D
Human	TCONS_00061411	16	u	-	C9	PCG_D
Human	TCONS_00002162	10	=	NR_026989.1 / LINC01140	C4	PCG_D
Human	TCONS_00002301	53	=	NR_110622.1 / LINC02607	C4	PCG_D
Human	TCONS_00059103	13	j	ENST00000414512	C4	PCG_D
Human	TCONS_00047251	10	u	-	C2	PCG_B
Human	TCONS_00060398	22	=	NR_103786.1	C2	PCG_B
Human	TCONS_00085822	7	u	-	C2	PCG_B
Human	TCONS_00086010	16	j	ENST00000519104	C2	PCG_B
Human	TCONS_00088266	16	u	-	C2	PCG_B
Human	TCONS_00088895	41	n	NR_122120.1	C2	PCG_B
Human	TCONS_00088899	9	=	NR_028390.1	C2	PCG_B
Human	TCONS_00021941	18	=	ENST00000535058/LINC02389	C7	PCG_E
Human	TCONS_00023362	6	j	ENST00000539135	C7	PCG_E
Human	TCONS_00023412	6	=	uc001qob.2 / CD27-as1	C7	PCG_E
Human	TCONS_00023742	43	j	ENST00000542062	C7	PCG_E
Human	TCONS_00057728	7	u	-	C7	PCG_E
Human	TCONS_00021941	50	=	ENST00000535058 / LINC02389	C7	PCG_D
Human	TCONS_00023742	31	j	ENST00000542062	C7	PCG_D
Human	TCONS_00057728	8	u	-	C7	PCG_D
Human	TCONS_00059667	8	u	-	C7	PCG_D
Human	TCONS_00081573	8	u	-	C7	PCG_D
Human	TCONS_00021941	43	=	ENST00000535058 / FLJ41278 / LINC02389	C7	PCG_C
Human	TCONS_00023742	94	j	ENST00000542062	C7	PCG_C
Human	TCONS_00057728	29	u	-	C7	PCG_C
Human	TCONS_00081573	8	u	-	C7	PCG_C
Human	TCONS_00027634	18	u	-	C8	PCG_C
Human	TCONS_00068882	48	=	NR_138042.1 / LINC02885 / ISX-AS1	C8	PCG_C
Human	TCONS_00076921	26	x	ENST00000394394	C8	PCG_C
Human	TCONS_00093062	58	=	ENST00000430027 / DLX6-AS1	C8	PCG_C
Human	TCONS_00101557	31	u	-	C8	PCG_C
Human	TCONS_00104818	24	=	ENST00000430140	C8	PCG_C
Human	TCONS_00012173	15	j	ENST00000417149	C8	PCG_D
Human	TCONS_00027634	32	u	-	C8	PCG_D
Human	TCONS_00057785	41	=	uc010zan.1 / AK054990	C8	PCG_D
Human	TCONS_00068882	161	=	NR_138042.1 / LINC02885 / ISX-AS1	C8	PCG_D
Human	TCONS_00071899	54	=	ENST00000496842	C8	PCG_D
Human	TCONS_00076921	84	x	ENST00000394394	C8	PCG_D
Human	TCONS_00079188	23	i	uc010iqt.1	C8	PCG_D
Human	TCONS_00079964	41	=	ENST00000509844 / LINCR-0003, lncBRM	C8	PCG_D
Human	TCONS_00079975	12	=	ENST00000515734 / PART1	C8	PCG_D
Human	TCONS_00090899	22	u	-	C8	PCG_D
Human	TCONS_00093062	20	=	ENST00000430027 / DLX6-AS1	C8	PCG_D
Human	TCONS_00101557	57	u	-	C8	PCG_D
Human	TCONS_00104818	9	=	ENST00000430140	C8	PCG_D
Human	TCONS_00023394	14	=	ENST00000539206	C10	PCG_B
Human	TCONS_00026346	15	i	NM_001126661	C10	PCG_B
Human	TCONS_00047598	13	u	-	C10	PCG_B
Human	TCONS_00055766	12	=	ENST00000431182 / SILC1	C10	PCG_B
Human	TCONS_00072101	8	=	ENST00000476125 / SOX2-OT	C10	PCG_B
Human	TCONS_00082922	61	u	-	C10	PCG_B
Human	TCONS_00088555	96	j	uc003qev.1	C10	PCG_B
Human	TCONS_00096459	86	u	-	C10	PCG_B
Human	TCONS_00103498	134	u	-	C10	PCG_B

## Sheet: Hub lncRNAs from chimp network
Species	lncRNAs_ids	Number of co-expression interaction	Class code	Reference Gene	lncRNA cluster	PCG cluster
Chimp	TCONS_00037327	56	u	-	C9	PCG_A
Chimp	TCONS_00051297	144	o	NR_121181	C9	PCG_A
Chimp	TCONS_00015404	29	j	NR_146177	C9	PCG_C2
Chimp	TCONS_00013272	16	o	NR_045423	C9	PCG_E
Chimp	TCONS_00015382	135	j	NR_146177	C3	PCG_C2
Chimp	TCONS_00018780	9	i	NM_014117	C3	PCG_C2
Chimp	TCONS_00003466	70	u	-	C5	PCG_C2
Chimp	TCONS_00048182	43	j	NR_133934	C5	PCG_C2
Chimp	TCONS_00035808	143	u	-	C5	PCG_C4
Chimp	TCONS_00030783	100	n	NM_001077935	C8	PCG_C2
Chimp	TCONS_00006095	8	x	NR_164118	C8	PCG_D
Chimp	TCONS_00009634	12	j	NR_146090	C8	PCG_D
Chimp	TCONS_00011869	14	i	NM_001001195	C8	PCG_D
Chimp	TCONS_00028012	56	u	-	C8	PCG_D
Chimp	TCONS_00030425	7	n	NR_138042	C8	PCG_D
Chimp	TCONS_00033129	24	x	NM_173648	C8	PCG_D
Chimp	TCONS_00038352	61	o	NR_024365	C8	PCG_D
Chimp	TCONS_00040572	33	u	-	C8	PCG_D
Chimp	TCONS_00041182	24	=	NR_028508	C8	PCG_D
Chimp	TCONS_00041187	40	j	NR_120607	C8	PCG_D
Chimp	TCONS_00041791	17	j	NR_126372	C8	PCG_D
Chimp	TCONS_00045441	17	i	NM_001201140	C8	PCG_D
Chimp	TCONS_00047076	60	n	NR_155495	C8	PCG_D
Chimp	TCONS_00051678	49	u	-	C8	PCG_D
Chimp	TCONS_00014678	73	n	NR_023923	C2	PCG_C4
Chimp	TCONS_00015361	20	i	NR_026646	C2	PCG_C4
Chimp	TCONS_00032647	104	j	NR_110373	C2	PCG_C4
Chimp	TCONS_00044370	15	j	NR_109982	C2	PCG_C4
Chimp	TCONS_00044550	21	n	NR_122120	C2	PCG_C4
Chimp	TCONS_00049987	12	=	NM_001195058_dup1	C2	PCG_C4
Chimp	TCONS_00033454	20	u	-	C7	PCG_D
Chimp	TCONS_00023768	99	u	-	C7	PCG_C4
Chimp	TCONS_00039364	27	n	NR_125885	C7	PCG_C4
Chimp	TCONS_00005363	61	j	NR_108046	C10	PCG_C4
Chimp	TCONS_00007046	203	j	NR_073453	C10	PCG_C4
Chimp	TCONS_00018126	22	o	NR_046242	C10	PCG_C4
Chimp	TCONS_00035862	82	j	NR_075091	C10	PCG_C4
Chimp	TCONS_00038406	85	u	-	C10	PCG_C4
Chimp	TCONS_00038985	21	j	NR_038342	C10	PCG_C4
Chimp	TCONS_00042050	7	u	-	C10	PCG_C4
Chimp	TCONS_00044381	223	j	NR_125856	C10	PCG_C4
Chimp	TCONS_00044996	211	j	NR_108082	C10	PCG_C4
Chimp	TCONS_00048928	133	u	-	C10	PCG_C4
Chimp	TCONS_00001044	8	=	NR_026989	C4	PCG_D
Chimp	TCONS_00001117	12	=	NR_110622	C4	PCG_D
Chimp	TCONS_00006914	63	o	NR_108036	C4	PCG_D
Chimp	TCONS_00011302	55	n	NR_046392	C4	PCG_D
Chimp	TCONS_00037952	7	x	NM_001164806	C4	PCG_D
Chimp	TCONS_00039814	6	j	NR_109825	C4	PCG_D
