# Supplementary material for: Long non-coding RNAs expression and regulation across different brain regions in primates
Source: Sci Data. 2024 May 28;11:545. doi: 10.1038/s41597-024-03380-3 (PMC11133376; doi:10.1038/s41597-024-03380-3)
Supplement: Supplementary file 2 — Supplementary Files [file 41597_2024_3380_MOESM2_ESM.zip › Supplement_File4.xlsx]

## Sheet: Common in both species. n = 46
46 common genes in "Human C8: PCG D" and "Chimp C8: PCG D":
AACS
ASB2
BASP1
C2orf80
CAMK2N1
CBLN2
CBLN4
CCDC85A
CCK
CCND2
CDH13
CHN1
CHRNA7
CTXN3
DLX1
EXTL1
FAM163B
FAM81A
GDA
GFRA2
GPR150
GPR26
HSPB3
KCNB2
KCNC2
KCNV1
LDB2
LMO4
MAPK10
MCHR2
NLK
OLFM1
OVOL2
PHF24
PPEF1
PTH2R
R3HDM1
RGS4
SERPINI1
SHC3
SLC26A4
SP8
SSTR1
STX1A
THRB
TMEM241

## Sheet: Human Specific  genes n = 182
182 genes included exclusively in "Human C8: PCG D":
ABCC12
ADGRA1
ADPRHL1
AMPH
ANKRD30B
ANO5
ARHGAP24
ARL4A
ATRNL1
BEX5
C1orf115
C1orf216
C9orf91
CARTPT
CCDC158
CD101
CDK5R1
CHAC1
CHD5
CHL1
CLEC2L
COL26A1
DHRS7C
DNM1
DOC2A
DPP10
DYNLL1
EHD3
ELAVL4
EPB41L4B
EPDR1
ESRP1
FAM155A
FBXL2
FBXO40
FBXW7
FFAR4
FLJ33534
FREM3
FRMPD2B
GABBR2
GABRA1
GABRB2
GAP43
GDAP1L1
GJD4
GLP2R
GLRB
GNG2
GPR22
GRB14
GRM2
GSG1
GYPE
HCN1
HOPX
HPCAL4
HPRT1
HTR2A
ID2
KCNA6
KCNH5
KCNMB2
KCNS1
KHDRBS2
KHDRBS3
KLK5
KLK7
KRT83
LHFPL5
LOC100128554
LOC101927619
LOC101927636
LOC101928335
LOC101929237
LOC102724094
LOC105376360
LOC284578
LOC285696
LOC340017
LOC644070
LOC728084
LRFN2
LRFN5
LRRK1
LRRTM4
LYPD5
LYPD8
MCHR1
MDH1
MEF2C
MFSD4
MLLT11
MPPED1
MUM1L1
NAP1L2
NCALD
NEFL
NEGR1
NEK2
NELL1
NOL4
NPAS1
NPM2
NRXN1
NTSR1
NUDT11
NUDT4
NWD2
OR14I1
PABPC1L2B
PART1
PAX7
PDE6H
PKDCC
PNMA2
PNMA3
PNMA5
PNMAL2
PP12613
PRDM8
PRICKLE1
PRKAR1B
PRKG2
PTGER3
PTK2B
PVRL3
RAB27B
RAB6B
RHOV
RTN1
RTP1
SATB2
SEC16B
SEZ6L
SH3GL2
SLC4A10
SLC5A8
SLC7A3
SLCO4C1
SLITRK4
SNAP25
SNAP91
SNCB
SNX10
SOWAHB
SSTR3
STAR
STBD1
STEAP1
STMN2
STXBP1
STYK1
SULT4A1
SV2B
SYN1
SYN2
SYP
SYT1
SYT13
SYTL2
TBR1
TCERG1L
TDO2
TMEM155
TMEM233
TRHDE
TRIP13
TSPAN13
TTC9
UBE2QL1
UNC5A
USP43
VIP
VSNL1
WNT2
WSB2
YWHAG
YWHAH
ZFR2
ZNF204P
ZNF697

## Sheet: Chimp Specific genes =  150
150 genes included exclusively in "Chimp C8: PCG D":
ABR
ACO2
ADRA1B
AK5
B3GALT2
BEND4
BEND5
C1QL3
C3H3orf80
C5H5orf49
C6H6orf222
CACNA2D3
CACNG3
CALY
CAMK1G
CAMKV
CASQ1
CCKBR
CCNA1
CDH8
CDH9
CHRM1
CHRM3
CHST1
CHSY3
CNIH3
COL5A2
CPNE4
CPNE5
CREG2
CRH
CRHBP
CYB561
DAPK1
DCAF6
ENC1
ENSPTRT00000001083.5
ENSPTRT00000008666.4
ENSPTRT00000012748.3
ENSPTRT00000015553.5
ENSPTRT00000018141.3
ENSPTRT00000018627.3
ENSPTRT00000050780.3
ENSPTRT00000053552.1
ENSPTRT00000060620.2
ENSPTRT00000064097.2
ENSPTRT00000067308.2
ENSPTRT00000074630.1
EPOP
FAM213A
FAM49A
FARSA
FOXG1
FRMPD2
GABRA3
GRIA3
GRIN3A
GRIP1
HSD11B1L
HTR1A
IQSEC1
ISLR2
KALRN
KATNB1
KCNF1
KCNG1
KCNIP3
KCNJ4
KCNQ3
KCNQ5
KIAA1522
KIAA1549
KIF17
KRT17
LHX6
LIMK1
LINGO1
LMO3
LNX1
LRRC4C
LRRC7
LRRC75A
LRTM2
MEIS3
MKL2
MMP17
MR1
NECAB1
NETO1
NEUROD6
NGB
NPPA
NPY5R
NRG3
OCA2
OSBPL3
PAH
PCDH8
PCDHGC3
PDE2A
PDE8B
PITPNB
PLCH1
PLD3
PLPPR4
PLPPR5
PNCK
PPP2R4
PQLC1
PTER
PTPRO
RALB
RASD1
RBM24
RHBDD2
RIMS3
RNF157
RPRM
RSPO1
RSPO2
RXFP1
SAE1
SARS
SATB1
SCG2
SCN3B
SEMA4A
SERTM1
SH2D1B
SH2D5
siat7E
SLC25A45
SLC30A3
SLC35F1
SLC6A7
SLITRK5
SOSTDC1
STK32C
STOML1
SYT5
TAF1D
THOP1
TMEM196
TMEM200A
TMEM200C
TUBA1B
UBE2M
VSTM2L
WNT10B
44624
