# Supplementary material for: Long non-coding RNAs expression and regulation across different brain regions in primates
Source: Sci Data. 2024 May 28;11:545. doi: 10.1038/s41597-024-03380-3 (PMC11133376; doi:10.1038/s41597-024-03380-3)
Supplement: Supplementary file 2 — Supplementary Files [file 41597_2024_3380_MOESM2_ESM.zip › Supplement_File6.xlsx]

## Sheet: Sheet1
Primer	Forward	Reverse
TCONS_00079964	GAGACAAGGGCCTCTGACTA	AGCTGCCTTCCTGTAGTGAA
TCONS_00076192	GGAGAGGATGAATGTGGGGA	CTCTCCACCCACCCTCTTAC
TCONS_00101557	TGGACCCTAGCGCTTTAACA	TGTAAGGAGGAGGCAAAGGG
TCONS_00096459	AACGACTCCACAGCATCTCA	ACACACTTAAGCACGCACAG
TCONS_00095791	TTGGCCTCCTTTACCTCCTC	GTCAGGAGAGGAAGAGGAGC
TCONS_00018750	CATTCCCTGCAACCTTGGTC	TCAGGAAAGGGACAGGGAAC
TCONS_00002301	AGAGCCAGGCAAAGTCATCT	ATCCAGACCAGTTGCAGGAA
TCONS_00076921	ACAAATGGGTAGGTGGAGGG	GCTCCGGGGCAATATCTAGT
TCONS_00096884	TCCTTGATTGGCTCCATGGT	GTGCATATCCCAGGTACCCA
TCONS_00002593	CCTACCTTCCTTCTGGCACA	GCCATGGATGCCTACAACAG
TCONS_00060669	TTGGGCAGCTCTCTCTATCG	CAAAACCTTGCCACTCTCCC
TCONS_00023412	GAGCTGCCAGATCCCACATA	CAAGCCTGGGAGATAGAGCA
TCONS_00088899	TGCAGTACAGCCTCTCTTCC	TGTGCGACGCTTGTAACAAA
TCONS_00088555	GGTTCCCTAGACATGGACTAAGC	GCCAACCATTTGGCAAATTTGAACC
TCONS_00012173	ACCCTAGAAGGACTCCGTGT	TCCATTCTATTCTGAGATGCCCA
TCONS_0007884	TGGCAGGAGAGAAAAGAGCA	TGTCCTCACCCAAATCTCCC
TCONS_00002162	GATGGGGTTGAAAACTCCCC	CCCGGAGTTGCCCTTTAATT
TCONS_00085922	TGCCCTATTCTGTTGCTGGA	GCTCCCTCAGTTTCCCTTCT
TCONS_00076413	TGAACATGCCAAACCCACTG	CGGCCGTGATTGCTATTTCA
TCONS_00068882	ATCCCCTTCCAAGTGATGCA	TCCACCATTGATGAGCACCT
